# Supplementary material for: Integrative Analysis of a Novel Eleven-Small Nucleolar RNA Prognostic Signature in Patients With Lower Grade Glioma
Source: Front Oncol. 2021 Jun 7;11:650828. doi: 10.3389/fonc.2021.650828 (PMC8215672; doi:10.3389/fonc.2021.650828)
Supplement: Supplementary file 6 [file DataSheet_6.xlsx]

## Sheet: Table S1
Table S1 Survival analysis results of snoRNAs in patients with LGG
ID	P	HR	Low 95%CI	High 95%CI
SNORA40|ENSG00000212579	3.85516e-07	0.376814	0.258499	0.549282
SNORD115-45|ENSG00000212380	4.15757e-05	0.457233	0.314494	0.664757
SNORA2|ENSG00000206647	4.97644e-05	2.18632	1.49825	3.19038
SNORA4|ENSG00000251730	0.000613937	0.521457	0.359265	0.756873
ACA59|ENSG00000251775	0.00178326	1.80606	1.24643	2.61695
SNORA71A|ENSG00000225091	0.00258592	1.7489	1.21577	2.5158
SNORD73B|ENSG00000201264	0.00318918	0.578969	0.402629	0.83254
SNORA63|ENSG00000252448	0.00479127	1.69222	1.17413	2.43892
SNORA31|ENSG00000253041	0.00509348	0.595099	0.413871	0.855685
SNORA80D|ENSG00000207217	0.00536478	0.585971	0.40223	0.853645
SNORD17|ENSG00000212232	0.00561099	1.74445	1.17666	2.58624
SNORA22|ENSG00000206634	0.00591854	1.66565	1.15821	2.39541
SNORA5C|ENSG00000201772	0.00791798	1.63764	1.13792	2.35683
SNORA71C|ENSG00000201512	0.00794868	1.62573	1.13555	2.32752
U3|ENSG00000199851	0.00852511	0.617099	0.430677	0.884215
SNORA72|ENSG00000207249	0.0108917	1.61406	1.11653	2.33331
U3|ENSG00000271817	0.0114495	0.628688	0.438736	0.900881
SNORD91A|ENSG00000212163	0.0173039	1.55911	1.08156	2.24751
SNORA22B|ENSG00000206603	0.0192631	1.54171	1.0729	2.21536
SNORD91B|ENSG00000275084	0.0415848	1.45479	1.01439	2.08639
SNORA9B|ENSG00000206897	0.0417048	0.688641	0.480917	0.986086
SNORA43|ENSG00000252461	0.0527117	1.42449	0.995865	2.03759
SNORD117|ENSG00000201785	0.0549688	0.703797	0.491641	1.0075
snoU109|ENSG00000238832	0.0582759	1.43268	0.987482	2.07858
SNORA70|ENSG00000200237	0.0593416	0.708647	0.495411	1.01366
SNORA80B|ENSG00000206633	0.0675682	1.39553	0.976204	1.99497
SCARNA10|ENSG00000239002	0.0707195	0.719206	0.503052	1.02824
SNORA49|ENSG00000208892	0.0765294	0.721726	0.503095	1.03537
SNORA33|ENSG00000200534	0.0812412	0.726103	0.506688	1.04053
SNORA59A|ENSG00000239149	0.0955828	0.738838	0.517565	1.05471
SNORA54|ENSG00000207008	0.106598	1.34293	0.938686	1.92125
SNORA81|ENSG00000253092	0.106979	0.744324	0.519799	1.06583
SNORD83A|ENSG00000209482	0.107258	0.74298	0.517573	1.06655
SNORD48|ENSG00000201823	0.107818	0.746071	0.522061	1.0662
SNORA14B|ENSG00000207181	0.108639	0.746417	0.522165	1.06698
snoU13|ENSG00000239035	0.11999	0.75153	0.524284	1.07727
SNORA7B|ENSG00000207088	0.121281	1.32573	0.928011	1.89391
SNORD69|ENSG00000212452	0.135631	0.759218	0.528734	1.09017
SNORD51|ENSG00000207047	0.138159	0.762246	0.532397	1.09132
SNORD116-26|ENSG00000251815	0.140622	1.31067	0.914551	1.87837
snoU109|ENSG00000238575	0.146942	1.30291	0.911234	1.86293
SCARNA12|ENSG00000238795	0.155643	1.29564	0.90618	1.85248
SNORA12|ENSG00000212175	0.15993	0.773197	0.54012	1.10685
SNORA28|ENSG00000272533	0.171481	1.28237	0.897841	1.83158
snoZ196|ENSG00000281780	0.172367	0.781093	0.547768	1.1138
SNORD56|ENSG00000201151	0.175943	1.27845	0.895737	1.82469
SNORA71B|ENSG00000235408	0.180253	1.27795	0.892726	1.82939
SNORA67|ENSG00000252473	0.200129	0.791341	0.553197	1.132
SNORD89|ENSG00000212283	0.200896	1.26575	0.882079	1.81631
SNORD46|ENSG00000200913	0.203409	1.26091	0.882131	1.80233
SNORA9|ENSG00000252192	0.204351	1.25981	0.881892	1.79968
ACA64|ENSG00000238934	0.204935	0.793246	0.554465	1.13486
SNORA12|ENSG00000212342	0.2118	0.797299	0.558723	1.13775
SNORA5A|ENSG00000206838	0.22677	1.24871	0.871061	1.79008
SNORD14E|ENSG00000200879	0.230846	1.24335	0.87068	1.77554
SNORA63D|ENSG00000201229	0.232782	0.805791	0.565178	1.14884
SNORA15B-1|ENSG00000206785	0.233874	1.24072	0.869856	1.7697
SNORA11|ENSG00000221716	0.245689	0.810292	0.568064	1.15581
SNORA75|ENSG00000206885	0.246708	0.81017	0.567399	1.15681
SNORD3A|ENSG00000263934	0.257102	1.23101	0.859322	1.76347
SNORA35B|ENSG00000271907	0.262319	1.22592	0.858586	1.75042
SNORD60|ENSG00000206630	0.265434	0.812625	0.564028	1.17079
SNORA65|ENSG00000201302	0.26787	1.22925	0.853242	1.77095
SNORA26|ENSG00000212517	0.287653	0.819688	0.568167	1.18255
U3|ENSG00000212195	0.292212	0.82645	0.579658	1.17831
SNORA51|ENSG00000207022	0.294105	0.826557	0.579065	1.17983
SNORA63C|ENSG00000201448	0.300426	1.20889	0.844208	1.73112
SNORD59A|ENSG00000207031	0.303752	1.20491	0.844639	1.71885
SNORA3B|ENSG00000212607	0.309929	1.20187	0.842772	1.71397
SNORA40|ENSG00000253047	0.310965	1.20228	0.841863	1.71699
SNORD116-1|ENSG00000207063	0.313965	0.829151	0.575781	1.19402
SNORA75|ENSG00000212533	0.323853	0.834971	0.583527	1.19476
SNORA12|ENSG00000212464	0.33357	0.838468	0.586673	1.19833
SNORD63B|ENSG00000222937	0.349204	1.18547	0.830211	1.69274
U3|ENSG00000200693	0.35573	0.844583	0.590145	1.20872
SNORA60|ENSG00000199266	0.372694	1.17643	0.823031	1.68157
SNORD6|ENSG00000202314	0.379578	0.8528	0.597854	1.21646
SNORD15B|ENSG00000207445	0.382961	1.17176	0.820719	1.67294
SNORD99|ENSG00000221539	0.39781	1.16781	0.815086	1.67317
SNORD116-24|ENSG00000207279	0.404915	1.16939	0.809159	1.68999
SNORD104|ENSG00000199753	0.406107	0.858866	0.599847	1.22973
SNORD36C|ENSG00000252542	0.437406	0.868234	0.607808	1.24024
SNORD113-3|ENSG00000201700	0.443047	1.15247	0.801966	1.65616
SNORD63|ENSG00000206989	0.444349	1.14911	0.804792	1.64075
SNORA2C|ENSG00000221491	0.457591	0.874219	0.613173	1.2464
SNORA81|ENSG00000238390	0.467464	1.14108	0.799309	1.62897
SNORD113-4|ENSG00000201672	0.475534	1.13865	0.797053	1.62665
SNORA73B|ENSG00000200087	0.481018	1.13736	0.795106	1.62693
SNORA46|ENSG00000212371	0.490225	1.13307	0.794561	1.6158
SNORD67|ENSG00000212135	0.495739	0.88352	0.618687	1.26172
SNORA51|ENSG00000206878	0.508987	0.88672	0.620623	1.26691
SNORA23|ENSG00000201998	0.515542	1.12776	0.784917	1.62035
SNORD94|ENSG00000208772	0.518266	0.888337	0.620252	1.27229
SNORA16|ENSG00000212293	0.519354	1.12365	0.788172	1.60192
SNORD116-4|ENSG00000275529	0.526023	0.888058	0.615281	1.28177
SNORA13|ENSG00000238363	0.534502	1.11907	0.78468	1.59596
SNORA15B-2|ENSG00000207062	0.53471	1.11915	0.784415	1.59673
SNORA7|ENSG00000206913	0.535004	1.11917	0.784187	1.59725
SNORD100|ENSG00000221500	0.537532	0.893523	0.624705	1.27802
SNORA77|ENSG00000221643	0.537785	1.11802	0.784036	1.59428
SNORA72|ENSG00000201944	0.550573	1.11414	0.781285	1.5888
ACA64|ENSG00000239005	0.566288	1.10931	0.778197	1.58131
SNORA79B|ENSG00000222489	0.570003	0.901981	0.631847	1.2876
SNORD14A|ENSG00000272034	0.570044	0.901764	0.631149	1.28841
SNORD116-2|ENSG00000207001	0.593623	0.90742	0.635085	1.29654
SNORA2A|ENSG00000206612	0.6181	0.913602	0.640439	1.30327
SNORD12B|ENSG00000222365	0.625381	0.915506	0.642325	1.30487
SNORA16B|ENSG00000201544	0.664485	1.08206	0.757667	1.54533
SNORA11F|ENSG00000221164	0.680426	0.928161	0.650963	1.3234
SNORA53|ENSG00000212443	0.686388	1.07854	0.747202	1.55681
SNORD7|ENSG00000207297	0.702607	1.07372	0.745263	1.54694
SNORA68B|ENSG00000201388	0.717603	0.936335	0.655553	1.33738
SNORA3|ENSG00000221639	0.731104	0.939529	0.658282	1.34094
SNORD116-27|ENSG00000251896	0.759432	1.0574	0.739766	1.51142
SNORD9|ENSG00000199436	0.762175	1.05624	0.741087	1.50541
SNORD62B|ENSG00000231587	0.764794	1.05603	0.73888	1.50931
SNORD116-13|ENSG00000207137	0.768214	1.0556	0.736588	1.51277
SNORD124|ENSG00000238793	0.77901	0.950292	0.665571	1.35681
SNORA80E|ENSG00000207475	0.783843	0.951125	0.664883	1.3606
SNORD116-14|ENSG00000206621	0.783914	1.05168	0.733636	1.50759
SNORD11|ENSG00000238317	0.78791	0.9523	0.66701	1.35961
SNORA47|ENSG00000238961	0.793247	0.95345	0.667556	1.36178
SNORD3B-2|ENSG00000262074	0.814649	1.04337	0.731631	1.48793
SNORA74B|ENSG00000212402	0.826311	0.961161	0.674736	1.36917
SNORA2|ENSG00000202343	0.828288	0.961023	0.670978	1.37645
SNORA55|ENSG00000201457	0.835497	1.03822	0.728696	1.47922
SNORA31|ENSG00000199477	0.845498	0.965344	0.677037	1.37642
SNORA77|ENSG00000221083	0.848921	1.0351	0.725821	1.47617
U3|ENSG00000221044	0.850417	0.9665	0.678273	1.37721
SNORD19|ENSG00000212493	0.861417	0.968759	0.67835	1.38349
SNORD19|ENSG00000222345	0.877818	0.972577	0.682293	1.38636
SNORA20|ENSG00000207392	0.888682	0.975017	0.684152	1.38954
SNORA26|ENSG00000212588	0.889687	1.02544	0.718979	1.46254
SNORD116-6|ENSG00000207442	0.915375	0.980818	0.686184	1.40196
SNORD101|ENSG00000206754	0.916001	1.01936	0.713784	1.45576
SNORD3B-1|ENSG00000265185	0.932994	1.01535	0.711937	1.44806
SNORA66|ENSG00000207523	0.976294	1.0054	0.704804	1.4342

## Sheet: Table S2
Table S2. List of snoRNAs prognostic signature co-expressed genes
ID	ID	R	pValue
U3	PEF1	-0.521	0.00245465
U3	PSMA5	-0.501	0.00358264
U3	PSMD8	-0.499	0.00371815
U3	PSMB2	-0.485	0.00480471
U3	LSM10	-0.481	0.00516406
U3	EBNA1BP2	-0.48	0.00525761
U3	COMMD7	-0.474	0.00585179
U3	DNAJC8	-0.471	0.00617102
SNORD115-45	RPN1	-0.469	0.00484107
U3	EIF3I	-0.469	0.00639247
SNORD115-45	APH1A	-0.466	0.00511581
U3	COX6B1	-0.466	0.00673805
U3	ATP6V0B	-0.465	0.00685693
U3	SSU72	-0.463	0.00710034
U3	ERI3	-0.459	0.00761057
SNORA80D	GLB1	-0.455	0.00259876
U3	CHMP4B	-0.455	0.00815343
U3	OAZ1	-0.455	0.00815343
U3	MRPS15	-0.453	0.00843765
U3	AP2S1	-0.451	0.00873069
U3	EIF3K	-0.45	0.0088806
U3	SMIM12	-0.449	0.0090328
U3	POP4	-0.449	0.0090328
U3	YIF1B	-0.449	0.0090328
U3	CAPNS1	-0.448	0.00918732
U3	EIF2B3	-0.448	0.00918732
U3	TXN	-0.445	0.00966515
SNORA80D	CMTM6	-0.444	0.00331314
SNORA80D	PARP4	-0.444	0.00331314
U3	TMEM147	-0.442	0.010165
U3	NDUFS5	-0.436	0.0112343
U3	ATP5F1	-0.436	0.0112343
U3	PSMA7	-0.433	0.0118055
U3	MRPS12	-0.431	0.0122004
U3	TMEM222	-0.431	0.0122004
SNORA80D	TRAM1	-0.429	0.00457575
U3	MRPL20	-0.428	0.0128148
U3	TWF2	-0.428	0.0128148
U3	UQCRFS1	-0.427	0.0130256
U3	B4GALT2	-0.427	0.0130256
U3	SUMO1	-0.427	0.0130256
U3	ARPC4	-0.427	0.0130256
SNORA31	POP4	-0.426	0.0123403
SNORA31	ICMT	-0.426	0.0123403
SNORD115-45	HAT1	-0.426	0.0103871
U3	BRK1	-0.426	0.0132395
SNORA31	RILPL2	-0.425	0.0125499
U3	BCAP31	-0.425	0.0134565
U3	SNX17	-0.425	0.0134565
U3	MRTO4	-0.425	0.0134565
SNORD115-45	ORMDL2	-0.424	0.010747
U3	PARK7	-0.424	0.0136765
U3	LSM4	-0.423	0.0138998
U3	SNRPD2	-0.423	0.0138998
U3	NUTF2	-0.423	0.0138998
U3	PSMC4	-0.422	0.0141263
U3	UROD	-0.422	0.0141263
SNORA80D	RB1	-0.421	0.00541444
U3	PSENEN	-0.421	0.014356
U3	SVBP	-0.419	0.0148254
U3	PPP1CA	-0.418	0.0150651
U3	ZCCHC17	-0.418	0.0150651
SNORA31	TMEM53	-0.417	0.0143437
U3	TMEM50A	-0.417	0.0153083
U3	SDHB	-0.417	0.0153083
U3	POLR2I	-0.417	0.0153083
U3	NUDC	-0.416	0.0155548
SNORA80D	COPB2	-0.415	0.00613197
ACA59	TOMM22	-0.414	0.00122856
SNORA31	PPCS	-0.414	0.0150725
SNORA80D	GNS	-0.413	0.00638952
U3	TBCB	-0.413	0.0163156
U3	GTF3A	-0.413	0.0163156
SNORA31	GALM	-0.412	0.0155763
SNORA80D	STAT3	-0.412	0.00652192
SNORA80D	NCSTN	-0.411	0.00665677
SNORA80D	COPB1	-0.411	0.00665677
ACA59	RTCB	-0.41	0.001368
SNORA31	ANKRD42	-0.41	0.0160949
U3	SNRPC	-0.41	0.017109
ACA59	HPS6	-0.409	0.00140508
SNORA31	IFT57	-0.409	0.0163599
SNORA31	SELENOF	-0.409	0.0163599
SNORA80D	TMOD3	-0.409	0.00693403
U3	MINOS1	-0.409	0.0173808
SNORA31	PSMD8	-0.408	0.0166286
SNORD115-45	APEX2	-0.407	0.0142815
SNORD115-45	TMEM179B	-0.407	0.0142815
U3	TXNDC12	-0.407	0.0179359
U3	PPIH	-0.406	0.0182193
U3	LAMTOR5	-0.406	0.0182193
SNORA31	SPATS2L	-0.405	0.0174583
SNORD115-45	SLC39A1	-0.405	0.0147583
U3	COMMD1	-0.405	0.0185065
U3	ARPC2	-0.405	0.0185065
SNORA31	TXNDC12	-0.404	0.0177429
SNORA80D	FAM120A	-0.404	0.00767308
SNORD115-45	TEX261	-0.404	0.015002
U3	COX6A1	-0.404	0.0187977
U3	SDHAF1	-0.404	0.0187977
U3	PPIA	-0.404	0.0187977
SNORA80D	SLC30A6	-0.403	0.0078291
SNORD115-45	PPP1CA	-0.403	0.0152492
U3	SNAPC2	-0.403	0.0190929
U3	UBE2M	-0.403	0.0190929
U3	MED8	-0.402	0.0193921
U3	PSMB3	-0.402	0.0193921
U3	RRAGC	-0.402	0.0193921
U3	ST3GAL3	-0.402	0.0193921
U3	AKR7A2	-0.402	0.0193921
SNORA80D	BZW1	-0.401	0.00814969
SNORD115-45	SNAPIN	-0.401	0.0157543
U3	SH3BGRL3	-0.401	0.0196955
U3	ATP5SL	-0.401	0.0196955
ACA59	MRPL10	-0.4	0.0017829
SNORA31	OSCP1	-0.4	0.018922
U3	PSMB6	-0.4	0.0200029
SNORA31	SENP7	0.4	0.0151722
SNORA31	MTG1	0.4	0.0151722
SNORA31	TBKBP1	0.4	0.0151722
SNORA31	CBWD3	0.4	0.0151722
SNORA31	C16orf92	0.4	0.0151722
SNORA31	TMEM161B	0.4	0.0151722
SNORA40	MTHFD2	0.4	0.00325757
SNORA40	RNF141	0.4	0.00325757
SNORA40	KIAA1671	0.4	0.00325757
SNORA72	AL591806.3	0.4	0.000901411
SNORA72	KIAA2012	0.4	0.000901411
SNORD73B	RNPC3	0.4	0.000490448
SNORD115-45	LZTS3	0.4	0.0197552
SNORD115-45	CSRNP3	0.4	0.0197552
SNORD115-45	NBEA	0.4	0.0197552
SNORD115-45	DNAJB7	0.4	0.0197552
SNORD115-45	PTPN4	0.4	0.0197552
SNORD115-45	VWA5B2	0.4	0.0197552
SNORD115-45	ADAM11	0.4	0.0197552
SNORD115-45	TSPYL2	0.4	0.0197552
SNORD115-45	U3	0.4	0.0197552
U3	NCR3LG1	0.4	0.0204011
U3	ASCL5	0.4	0.0204011
U3	ADCY6	0.4	0.0204011
U3	EPX	0.4	0.0204011
U3	ZCCHC14	0.4	0.0204011
U3	PPWD1	0.4	0.0204011
U3	SNORD115-45	0.4	0.0204011
ACA59	SUN1	0.401	0.00226504
SNORA31	BIVM	0.401	0.0149243
SNORA31	BCL7A	0.401	0.0149243
SNORA40	TIMP4	0.401	0.00318326
SNORA40	MT1X	0.401	0.00318326
SNORA80D	GRIPAP1	0.401	0.00532132
SNORD115-45	KCNC3	0.401	0.0194449
SNORD115-45	AP3B2	0.401	0.0194449
U3	FBXO38	0.401	0.0200883
U3	MICAL3	0.401	0.0200883
U3	MBD5	0.401	0.0200883
U3	KIAA1109	0.401	0.0200883
U3	NCBP3	0.401	0.0200883
U3	HCN3	0.401	0.0200883
ACA59	AC010547.5	0.402	0.00220751
ACA59	KCNMB3	0.402	0.00220751
ACA59	TMEM56-RWDD3	0.402	0.00220751
SNORA31	FCHSD2	0.402	0.0146799
SNORA31	NLGN2	0.402	0.0146799
SNORA31	MARCKS	0.402	0.0146799
SNORA31	DNAH1	0.402	0.0146799
SNORA31	ZNF300	0.402	0.0146799
SNORA40	MRPS28	0.402	0.00311049
SNORA40	FAM107A	0.402	0.00311049
SNORA40	IL9	0.402	0.00311049
SNORA40	LRRC1	0.402	0.00311049
SNORD73B	CREBZF	0.402	0.000459349
SNORD73B	EBLN2	0.402	0.000459349
SNORD115-45	JPH4	0.402	0.0191389
SNORD115-45	CAMSAP3	0.402	0.0191389
SNORD115-45	RBFOX2	0.402	0.0191389
U3	AC072022.1	0.402	0.0197796
U3	TBCK	0.402	0.0197796
SNORA22B	CD160	0.403	4.09166e-05
SNORA40	FBXW10	0.403	0.00303924
SNORD115-45	C10orf95	0.403	0.0188371
SNORD115-45	AC005726.2	0.403	0.0188371
SNORD115-45	INPP5J	0.403	0.0188371
U3	ERICH6B	0.403	0.0194752
ACA59	DNMT3A	0.404	0.00209645
ACA59	SPDYE1	0.404	0.00209645
SNORA31	TAS2R31	0.404	0.0142018
SNORA31	SPIN3	0.404	0.0142018
SNORA63	MYSM1	0.404	0.00014844
SNORD115-45	UNC13A	0.404	0.0185395
SNORD115-45	ANKRD30B	0.404	0.0185395
SNORD115-45	PRKCE	0.404	0.0185395
SNORD115-45	CDK5R1	0.404	0.0185395
SNORD115-45	GPLD1	0.404	0.0185395
U3	RASA2	0.404	0.0191748
U3	RBBP6	0.404	0.0191748
SNORA31	TYSND1	0.405	0.0139679
SNORA31	PSTK	0.405	0.0139679
SNORA40	FAM133A	0.405	0.0029012
SNORD115-45	CHD3	0.405	0.018246
SNORD115-45	HLF	0.405	0.018246
SNORD115-45	ABCG8	0.405	0.018246
SNORD115-45	MYT1L	0.405	0.018246
SNORD115-45	KIF3C	0.405	0.018246
U3	BICRAL	0.405	0.0188785
U3	ZFP62	0.405	0.0188785
U3	ALOX12	0.405	0.0188785
U3	YTHDC2	0.405	0.0188785
U3	PDCD6IP	0.405	0.0188785
U3	NBPF9	0.405	0.0188785
U3	AGAP6	0.405	0.0188785
U3	RBM5	0.405	0.0188785
SNORA31	KCNH8	0.406	0.0137374
SNORA31	SLC26A1	0.406	0.0137374
SNORA31	ANGEL2	0.406	0.0137374
SNORA31	ZSCAN2	0.406	0.0137374
SNORA31	RICTOR	0.406	0.0137374
SNORA63	LENG8	0.406	0.000137531
SNORA80D	SLC25A27	0.406	0.0047907
SNORD115-45	DNAJC27	0.406	0.0179565
U3	PIKFYVE	0.406	0.0185862
U3	GOLGA1	0.406	0.0185862
U3	ZNF177	0.406	0.0185862
U3	ARL13A	0.406	0.0185862
U3	ZSCAN32	0.406	0.0185862
U3	PAN3	0.406	0.0185862
ACA59	LINC01125	0.407	0.00193943
SNORA22B	SEC61G	0.407	3.43053e-05
SNORA31	KIZ	0.407	0.0135103
SNORA31	TAF5L	0.407	0.0135103
SNORA31	LCOR	0.407	0.0135103
SNORA31	C6orf58	0.407	0.0135103
SNORA31	ZBED5	0.407	0.0135103
SNORA40	SLC16A9	0.407	0.0027689
SNORA63	RSRP1	0.407	0.000132364
SNORA72	DTHD1	0.407	0.000725307
SNORA80D	TMEM145	0.407	0.00469051
SNORD73B	RBM14-RBM4	0.407	0.000389466
SNORD115-45	GRIN1	0.407	0.0176712
SNORD115-45	CACNB1	0.407	0.0176712
SNORD115-45	DGKQ	0.407	0.0176712
SNORD115-45	CAMTA2	0.407	0.0176712
U3	NSD3	0.407	0.0182979
U3	CCDC66	0.407	0.0182979
U3	C20orf204	0.407	0.0182979
U3	TUB	0.407	0.0182979
ACA59	AC012651.1	0.408	0.00188954
SNORA22B	LBX2	0.408	3.28186e-05
SNORA31	CARMIL3	0.408	0.0132865
SNORA31	LRRN1	0.408	0.0132865
SNORA40	ZNF844	0.408	0.00270484
SNORD73B	TIA1	0.408	0.000376739
SNORD115-45	HECTD4	0.408	0.0173897
SNORD115-45	ATP2B3	0.408	0.0173897
U3	NAV1	0.408	0.0180135
U3	BRD1	0.408	0.0180135
ACA59	TMEM110-MUSTN1	0.409	0.00184084
SNORA31	PATZ1	0.409	0.013066
SNORA40	KLHDC1	0.409	0.00264213
SNORA40	ABLIM1	0.409	0.00264213
SNORA72	DCDC2	0.409	0.000681205
SNORA80D	YPEL3	0.409	0.00449579
SNORD115-45	LMTK2	0.409	0.0171123
SNORD115-45	AKAIN1	0.409	0.0171123
SNORD115-45	SHANK1	0.409	0.0171123
SNORD115-45	KLC2	0.409	0.0171123
SNORD115-45	NPHP3-ACAD11	0.409	0.0171123
U3	NFATC2IP	0.409	0.017733
U3	IKBKAP	0.409	0.017733
U3	EP300	0.409	0.017733
U3	ZC3H6	0.409	0.017733
SNORA72	WDR63	0.41	0.000660102
SNORD73B	TRO	0.41	0.000352443
SNORD115-45	PPFIA3	0.41	0.0168387
SNORD115-45	RNF123	0.41	0.0168387
SNORD115-45	SLC4A10	0.41	0.0168387
SNORD115-45	CTIF	0.41	0.0168387
SNORD115-45	IMPG1	0.41	0.0168387
SNORD115-45	CHIC1	0.41	0.0168387
SNORD115-45	MYO5A	0.41	0.0168387
U3	ACAD11	0.41	0.0174563
U3	PRSS53	0.41	0.0174563
U3	DNASE1	0.41	0.0174563
U3	RBM26	0.41	0.0174563
U3	SGK494	0.41	0.0174563
ACA59	CDH26	0.411	0.00174686
SNORA31	CHD7	0.411	0.0126347
SNORA40	ATG13	0.411	0.00252069
SNORA63	SZT2	0.411	0.00011347
SNORD115-45	CPNE9	0.411	0.016569
SNORD115-45	PHF7	0.411	0.016569
SNORD115-45	BBS1	0.411	0.016569
SNORD115-45	UBAP1L	0.411	0.016569
SNORD115-45	AP002360.1	0.411	0.016569
SNORA31	CYTH1	0.412	0.0124238
SNORA31	ZNF493	0.412	0.0124238
SNORA31	STAG3	0.412	0.0124238
SNORA31	CCNB3	0.412	0.0124238
SNORA31	FGD1	0.412	0.0124238
SNORA31	TEX22	0.412	0.0124238
SNORA31	HCN3	0.412	0.0124238
SNORA40	PTGR2	0.412	0.00246191
SNORA40	ASCC1	0.412	0.00246191
SNORA63	SRSF11	0.412	0.00010916
SNORA63	PRPF38B	0.412	0.00010916
SNORA80D	TUBG2	0.412	0.00421743
SNORD115-45	RALGPS1	0.412	0.016303
SNORD115-45	SCAMP5	0.412	0.016303
SNORD115-45	DLGAP1	0.412	0.016303
U3	DIDO1	0.412	0.0169142
U3	SETD6	0.412	0.0169142
U3	MRNIP	0.412	0.0169142
U3	TSTD2	0.412	0.0169142
ACA59	AC006254.1	0.413	0.00165732
ACA59	TRMT13	0.413	0.00165732
SNORA31	RPAIN	0.413	0.0122161
SNORA40	CD300LG	0.413	0.00240438
SNORA40	COA5	0.413	0.00240438
SNORA72	FNDC7	0.413	0.000600383
SNORA72	RFX3	0.413	0.000600383
SNORD115-45	FBXO41	0.413	0.0160409
SNORD115-45	BSN	0.413	0.0160409
SNORD115-45	DDHD2	0.413	0.0160409
SNORD115-45	CACNB4	0.413	0.0160409
SNORD115-45	GNB5	0.413	0.0160409
SNORD115-45	GDAP1	0.413	0.0160409
SNORD115-45	DLG4	0.413	0.0160409
SNORD115-45	CARF	0.413	0.0160409
SNORD115-45	PITPNM2	0.413	0.0160409
SNORD115-45	HERC1	0.413	0.0160409
U3	KIAA0408	0.413	0.0166488
U3	CHD2	0.413	0.0166488
U3	NBEAL1	0.413	0.0166488
U3	CSAD	0.413	0.0166488
U3	SCART1	0.413	0.0166488
SNORA31	ZNF397	0.414	0.0120114
SNORA31	ZNF711	0.414	0.0120114
SNORA31	METAP1D	0.414	0.0120114
SNORA40	LDHD	0.414	0.00234808
SNORA40	KLF9	0.414	0.00234808
SNORA40	SLC25A48	0.414	0.00234808
SNORA40	EGLN1	0.414	0.00234808
SNORA80D	PDZD4	0.414	0.00404064
SNORD73B	SFPQ	0.414	0.000308184
SNORD115-45	SGIP1	0.414	0.0157824
SNORD115-45	CACNA1B	0.414	0.0157824
SNORD115-45	ARPP21	0.414	0.0157824
U3	AL139011.2	0.414	0.016387
U3	RANBP10	0.414	0.016387
U3	GON4L	0.414	0.016387
U3	SLC34A3	0.414	0.016387
SNORA31	BMP2	0.415	0.0118097
SNORA31	LRRC75B	0.415	0.0118097
SNORA40	SLC14A1	0.415	0.00229299
SNORD115-45	TBC1D24	0.415	0.0155276
SNORD115-45	RIMS2	0.415	0.0155276
SNORD115-45	RELL2	0.415	0.0155276
SNORD115-45	ZNF519	0.415	0.0155276
SNORD115-45	NISCH	0.415	0.0155276
SNORD115-45	STX1B	0.415	0.0155276
U3	SREK1	0.415	0.0161289
U3	PCGF3	0.415	0.0161289
SNORA31	ZBTB25	0.416	0.0116111
SNORA31	ANKRD36	0.416	0.0116111
SNORA31	RGMB	0.416	0.0116111
SNORA40	MUT	0.416	0.00223909
SNORA40	ANGPT4	0.416	0.00223909
SNORA40	MARVELD3	0.416	0.00223909
SNORA72	2020-03-10	0.416	0.000545724
SNORD73B	PRPF39	0.416	0.00028806
SNORD115-45	PDZD7	0.416	0.0152765
SNORD115-45	C16orf52	0.416	0.0152765
SNORD115-45	CPLX1	0.416	0.0152765
U3	NR2C2	0.416	0.0158743
SNORA40	FAM149B1	0.417	0.00218636
SNORD115-45	STXBP1	0.417	0.0150289
U3	ZFYVE16	0.417	0.0156233
U3	RNF31	0.417	0.0156233
SNORA22B	WNT10A	0.418	2.09582e-05
SNORA31	KLRC3	0.418	0.0112227
SNORA31	SLC8A3	0.418	0.0112227
SNORA31	GRIK2	0.418	0.0112227
SNORA40	RAB41	0.418	0.00213476
SNORD115-45	ENTPD4	0.418	0.0147848
SNORD115-45	MYCBP2	0.418	0.0147848
SNORD115-45	PPIP5K1	0.418	0.0147848
SNORD115-45	DNAJC5G	0.418	0.0147848
U3	BRD8	0.418	0.0153758
U3	ZMIZ1	0.418	0.0153758
U3	CACNA1A	0.418	0.0153758
U3	CGN	0.418	0.0153758
SNORA40	PHYHD1	0.419	0.00208428
SNORA63	INPP5B	0.419	8.30482e-05
SNORA80D	FRS3	0.419	0.00362771
SNORD115-45	PDE2A	0.419	0.0145443
SNORD115-45	FBXO9	0.419	0.0145443
SNORD115-45	ANKRD36	0.419	0.0145443
SNORD115-45	GLS2	0.419	0.0145443
SNORD115-45	SRRM4	0.419	0.0145443
U3	PDE6C	0.419	0.0151317
U3	ABHD18	0.419	0.0151317
U3	REV1	0.419	0.0151317
SNORA31	TTC14	0.42	0.0108459
SNORA31	SECISBP2	0.42	0.0108459
SNORA40	FOXO4	0.42	0.0020349
SNORA72	IQCH	0.42	0.000480038
U3	PKD1	0.42	0.014891
U3	CEP295	0.42	0.014891
U3	MTMR4	0.42	0.014891
U3	GABPB2	0.42	0.014891
ACA59	RSRP1	0.421	0.00133977
SNORA31	RBM4B	0.421	0.0106618
SNORA31	OLIG1	0.421	0.0106618
SNORA31	PRR3	0.421	0.0106618
SNORA63	SRRM1	0.421	7.67491e-05
SNORA72	RGS22	0.421	0.00046481
SNORA72	VWA3B	0.421	0.00046481
SNORD115-45	FAM153A	0.421	0.0140736
SNORD115-45	EZH1	0.421	0.0140736
SNORD115-45	SCN8A	0.421	0.0140736
SNORD115-45	MYO15A	0.421	0.0140736
U3	ZNF70	0.421	0.0146538
U3	AFDN	0.421	0.0146538
U3	SEC24C	0.421	0.0146538
U3	ARPC4-TTLL3	0.421	0.0146538
U3	TET2	0.421	0.0146538
SNORA31	XKR7	0.422	0.0104804
SNORA40	C16orf92	0.422	0.00193935
SNORD115-45	CATSPER2	0.422	0.0138433
U3	ZNF441	0.422	0.0144198
U3	RBL2	0.422	0.0144198
ACA59	SREK1	0.423	0.00126968
SNORA31	UNC79	0.423	0.0103018
SNORA31	ZNF74	0.423	0.0103018
SNORA31	ZNF514	0.423	0.0103018
SNORA72	ACE2	0.423	0.000435697
SNORD115-45	SLC22A10	0.423	0.0136163
U3	TAOK3	0.423	0.0141892
U3	TBC1D32	0.423	0.0141892
U3	LRCH3	0.423	0.0141892
U3	CXorf23	0.423	0.0141892
U3	CCDC14	0.423	0.0141892
U3	DDX47	0.423	0.0141892
SNORA22B	EGFR	0.424	1.59382e-05
SNORA31	RNF165	0.424	0.0101259
SNORA63	DCDC2B	0.424	6.81414e-05
SNORA72	GPR1	0.424	0.000421788
SNORA72	FOXA1	0.424	0.000421788
SNORD115-45	CKMT1B	0.424	0.0133926
SNORD115-45	RUSC2	0.424	0.0133926
U3	SPDYE5	0.424	0.0139618
U3	AC135178.2	0.424	0.0139618
U3	ABHD16A	0.424	0.0139618
SNORA31	KIAA0895L	0.425	0.00995265
SNORA31	FAM155A	0.425	0.00995265
SNORA31	DOPEY1	0.425	0.00995265
U3	TRPV1	0.425	0.0137377
SNORA22B	FAM209A	0.426	1.45365e-05
SNORA31	DIP2A	0.426	0.00978207
SNORA31	HPS4	0.426	0.00978207
SNORA80D	POLR2F	0.426	0.00311395
SNORD115-45	SNX32	0.426	0.012955
SNORD115-45	SMIM17	0.426	0.012955
U3	TTC31	0.426	0.0135167
U3	TSC2	0.426	0.0135167
U3	CCDC144A	0.426	0.0135167
U3	POLK	0.426	0.0135167
SNORA31	ZNF737	0.427	0.0096141
SNORA31	ATP5S	0.427	0.0096141
SNORA31	AADAT	0.427	0.0096141
SNORD115-45	C11orf42	0.427	0.012741
SNORD115-45	AL049697.1	0.427	0.012741
SNORD115-45	KIF3A	0.427	0.012741
U3	NUDT6	0.427	0.0132989
U3	USP45	0.427	0.0132989
U3	C6orf201	0.427	0.0132989
U3	ANKRD61	0.427	0.0132989
U3	RAD52	0.427	0.0132989
U3	JMJD7	0.427	0.0132989
SNORA31	LHX5	0.428	0.0094487
SNORA31	ZCCHC24	0.428	0.0094487
SNORA40	RXRA	0.428	0.00167685
SNORA72	AC010255.3	0.428	0.000370192
SNORA72	KIF27	0.428	0.000370192
SNORD115-45	ZC3H8	0.428	0.0125301
SNORD115-45	MCF2L2	0.428	0.0125301
SNORD115-45	SENP5	0.428	0.0125301
SNORD115-45	NEURL4	0.428	0.0125301
U3	HYPK	0.428	0.0130842
SNORA22B	HUS1	0.429	1.26522e-05
SNORA31	ELFN2	0.429	0.00928585
SNORD73B	DDX39B	0.429	0.000184411
SNORD115-45	CACNA1A	0.429	0.0123223
U3	DPH1	0.429	0.0128725
U3	GK5	0.429	0.0128725
U3	CSMD3	0.429	0.0128725
U3	CRAMP1	0.429	0.0128725
U3	AC098850.4	0.429	0.0128725
SNORA31	FLVCR1	0.43	0.00912551
SNORD115-45	ARHGEF33	0.43	0.0121176
SNORD115-45	MICU3	0.43	0.0121176
U3	SF3B1	0.43	0.0126639
U3	HPS4	0.43	0.0126639
U3	KMT2C	0.43	0.0126639
SNORA31	SETDB1	0.431	0.00896765
SNORA40	JAKMIP2	0.431	0.00155825
SNORD115-45	PARP6	0.431	0.0119159
SNORD115-45	TSC1	0.431	0.0119159
U3	INTS2	0.431	0.0124583
U3	SH3YL1	0.431	0.0124583
U3	ZNF711	0.431	0.0124583
SNORA31	TIAL1	0.432	0.00881223
SNORA40	MERTK	0.432	0.00152046
SNORA40	GRAMD3	0.432	0.00152046
SNORD73B	MATR3	0.432	0.000166086
SNORD73B	MAP4K5	0.432	0.000166086
SNORD115-45	RGL4	0.432	0.0117172
SNORD115-45	TARBP1	0.432	0.0117172
U3	ATAD2B	0.432	0.0122557
U3	HSD17B1	0.432	0.0122557
SNORA31	GPSM1	0.433	0.00865922
SNORA31	TARBP1	0.433	0.00865922
SNORA31	CCNI2	0.433	0.00865922
SNORA72	GALNT3	0.433	0.000313986
SNORD115-45	ARHGAP32	0.433	0.0115214
SNORD115-45	APBB3	0.433	0.0115214
SNORD115-45	DOCK3	0.433	0.0115214
SNORD115-45	ZNF382	0.433	0.0115214
U3	FNIP1	0.433	0.0120559
SNORA31	PVRIG	0.434	0.00850858
SNORA40	SMAD9	0.434	0.00144741
SNORA40	USH1C	0.434	0.00144741
SNORD115-45	PDPK1	0.434	0.0113285
U3	LCOR	0.434	0.0118591
U3	EP400	0.434	0.0118591
U3	CEP290	0.434	0.0118591
SNORA31	RANBP17	0.435	0.0083603
SNORA40	WWOX	0.435	0.00141211
SNORA40	IL17D	0.435	0.00141211
SNORD115-45	SNAP91	0.435	0.0111385
U3	SNX15	0.435	0.0116651
U3	SLC25A36	0.435	0.0116651
SNORA31	ANGEL1	0.436	0.00821433
SNORA40	KIF6	0.436	0.0013776
SNORA40	SREBF1	0.436	0.0013776
SNORA40	SULT1C4	0.436	0.0013776
SNORA63	MASP2	0.436	4.20178e-05
SNORD115-45	SHANK3	0.436	0.0109513
SNORD115-45	TRIM17	0.436	0.0109513
SNORD115-45	PPP1R3E	0.436	0.0109513
U3	FPGT-TNNI3K	0.436	0.011474
SNORA22B	ZNF713	0.437	8.6996e-06
SNORA40	PRKAG2	0.437	0.00134388
SNORA63	TSSK3	0.437	4.03362e-05
SNORD115-45	SPPL2C	0.437	0.010767
SNORD115-45	SLITRK5	0.437	0.010767
U3	ZNF117	0.437	0.0112856
SNORA40	FAM19A5	0.438	0.00131092
SNORA40	PDP2	0.438	0.00131092
SNORA72	ANKDD1B	0.438	0.000265848
SNORD115-45	TRAPPC6B	0.438	0.0105854
SNORD115-45	LPCAT4	0.438	0.0105854
U3	C16orf58	0.438	0.0111
SNORA31	POGZ	0.439	0.00779001
SNORA31	ZNF292	0.439	0.00779001
SNORA40	SLC29A2	0.439	0.0012787
SNORD73B	EIF4A1	0.439	0.000129769
SNORD115-45	ZNF248	0.439	0.0104065
SNORD115-45	JMJD7-PLA2G4B	0.439	0.0104065
SNORD115-45	CACNA1I	0.439	0.0104065
U3	RNPC3	0.439	0.0109171
U3	PHC3	0.439	0.0109171
U3	SPDYE2	0.439	0.0109171
SNORA31	CCNT2	0.44	0.007653
SNORD115-45	GLRB	0.44	0.0102303
U3	KMT2D	0.44	0.0107369
U3	MAU2	0.44	0.0107369
SNORA31	SF1	0.441	0.00751816
SNORA40	PPM1B	0.441	0.00121645
SNORD115-45	ANKRD24	0.441	0.0100568
SNORD115-45	NYAP1	0.441	0.0100568
U3	TCERG1	0.441	0.0105593
U3	ZNF852	0.441	0.0105593
SNORA40	AKR1C3	0.442	0.00118639
SNORD115-45	BRWD1	0.442	0.0098859
SNORD115-45	TTBK1	0.442	0.0098859
SNORD115-45	DOPEY1	0.442	0.0098859
SNORD115-45	GP6	0.442	0.0098859
U3	NUDT13	0.442	0.0103844
SNORA31	TCERG1	0.443	0.00725483
SNORA40	PPARA	0.443	0.00115701
SNORA40	CLTCL1	0.443	0.00115701
SNORD115-45	MATR3	0.443	0.0097176
SNORD115-45	KIAA1468	0.443	0.0097176
SNORD115-45	RIC3	0.443	0.0097176
U3	COL11A2	0.443	0.010212
SNORA31	ZNF84	0.444	0.0071263
SNORA31	HDAC4	0.444	0.0071263
SNORA40	C12orf29	0.444	0.00112831
SNORD115-45	MADD	0.444	0.00955186
SNORD115-45	STRC	0.444	0.00955186
SNORD115-45	FAM153C	0.444	0.00955186
SNORD115-45	CPEB3	0.444	0.00955186
SNORD115-45	SS18L1	0.445	0.00938864
U3	TTC17	0.445	0.00987487
SNORA31	SHD	0.446	0.00687536
SNORA40	RGCC	0.446	0.00107287
U3	CHD6	0.446	0.00971006
U3	SUPT7L	0.446	0.00971006
U3	KLHDC1	0.446	0.00971006
U3	MCM3AP	0.446	0.00971006
SNORA31	SNTG1	0.447	0.00675288
SNORA31	ZNF195	0.447	0.00675288
SNORD115-45	SLC25A12	0.447	0.00906965
SNORD115-45	KIFC2	0.447	0.00906965
SNORD115-45	MTMR4	0.447	0.00906965
U3	C11orf42	0.447	0.00954771
SNORA31	CYP2D6	0.448	0.00663238
SNORA31	MEX3B	0.448	0.00663238
SNORD115-45	RAPGEFL1	0.448	0.00891382
U3	BRWD3	0.448	0.00938778
U3	BDP1	0.448	0.00938778
U3	ZNF75D	0.448	0.00938778
U3	RCOR3	0.448	0.00938778
SNORA22B	ACSBG2	0.449	4.90167e-06
SNORA40	ALDOC	0.449	0.000994423
SNORA40	SYBU	0.449	0.000994423
U3	SLF2	0.449	0.00923025
U3	TIMM23B	0.449	0.00923025
U3	PUS7L	0.449	0.00923025
SNORA31	LRRC37B	0.45	0.00639715
SNORA40	F5	0.45	0.000969477
SNORA40	SESN1	0.45	0.000969477
SNORD115-45	TRIM3	0.45	0.0086093
SNORD115-45	ULK1	0.45	0.0086093
U3	SLC9A3	0.45	0.00907508
U3	ERI2	0.45	0.00907508
SNORA31	GPR173	0.451	0.00628237
SNORD115-45	FGF9	0.451	0.00846056
SNORD115-45	GRIPAP1	0.451	0.00846056
U3	USP49	0.451	0.00892224
U3	HOOK3	0.451	0.00892224
SNORA22B	TRIB3	0.452	4.23729e-06
SNORA40	KBTBD11	0.452	0.000921313
U3	ZNF555	0.452	0.00877171
U3	AKAP9	0.452	0.00877171
SNORA31	CACNG4	0.453	0.00605836
U3	INO80D	0.453	0.00862345
SNORA31	ZNF821	0.454	0.00594908
U3	DLG5	0.454	0.00847743
U3	APOBEC2	0.454	0.00847743
U3	RBM33	0.454	0.00847743
U3	N4BP2L2	0.454	0.00847743
SNORA31	EFS	0.455	0.00584157
SNORA31	COL11A2	0.455	0.00584157
SNORA80D	SPIRE2	0.455	0.00161766
SNORD115-45	DNM3	0.455	0.00788831
SNORD115-45	FAM153B	0.456	0.00775077
ACA59	MYSM1	0.457	0.000492226
SNORA72	CCDC39	0.457	0.000139009
U3	MASP2	0.457	0.00805256
U3	CEP350	0.457	0.00805256
U3	SSPO	0.457	0.00805256
U3	WDR73	0.457	0.00805256
SNORA31	ATAT1	0.458	0.00552949
SNORA40	MAOA	0.458	0.000789803
SNORD115-45	ZNF540	0.458	0.00748214
SNORD115-45	UNC5A	0.458	0.00748214
SNORD115-45	KCNK4	0.458	0.00748214
U3	ZSCAN23	0.458	0.00791523
SNORA31	KIF13A	0.459	0.00542885
SNORA40	ARMC12	0.459	0.000769658
SNORA40	TSC22D1	0.459	0.000769658
SNORA40	IKZF5	0.459	0.000769658
SNORD115-45	CDR1	0.459	0.00735097
U3	ZNF559-ZNF177	0.459	0.00778
U3	AC119396.1	0.459	0.00778
U3	SRSF5	0.459	0.00778
SNORA40	EPHX1	0.46	0.000749991
SNORA40	LIFR	0.46	0.000749991
SNORA40	ASF1A	0.46	0.000749991
SNORD115-45	SCAI	0.46	0.00722188
SNORD115-45	RHOF	0.46	0.00722188
U3	ASB16	0.46	0.00764685
SNORA31	CTTNBP2	0.461	0.00523253
SNORA40	WDFY2	0.461	0.000730792
SNORA40	KLF15	0.461	0.000730792
U3	ZNF518A	0.461	0.00751574
U3	UBAP1L	0.461	0.00751574
SNORA40	CSDC2	0.462	0.00071205
SNORA40	CASTOR1	0.462	0.00071205
SNORD115-45	AC138969.1	0.462	0.00696978
U3	ARGLU1	0.462	0.00738666
U3	PLXNB3	0.462	0.00738666
U3	ZNF276	0.462	0.00738666
U3	AC006030.1	0.462	0.00738666
SNORA22B	WISP1	0.463	2.4651e-06
SNORD115-45	SCN1A	0.463	0.00684671
SNORD115-45	MAST1	0.463	0.00684671
U3	GOLGA6L10	0.463	0.00725956
U3	MTR	0.463	0.00725956
SNORA31	EBF4	0.464	0.00495005
SNORA40	GPR75-ASB3	0.464	0.000675898
SNORA72	ZNF474	0.464	0.000108774
SNORD115-45	TRPC1	0.464	0.0067256
SNORD115-45	WDR97	0.464	0.0067256
U3	ZMAT1	0.464	0.00713443
U3	LTN1	0.465	0.00701124
U3	MLLT6	0.465	0.00701124
U3	LUC7L3	0.465	0.00701124
SNORD115-45	MAPK8IP3	0.466	0.00648915
SNORD115-45	SPTBN4	0.466	0.00648915
SNORD115-45	C15orf62	0.466	0.00648915
SNORD115-45	WDR17	0.466	0.00648915
U3	AHSA2	0.466	0.00688996
U3	PAN2	0.466	0.00688996
U3	ZNF891	0.466	0.00688996
U3	EBLN2	0.466	0.00688996
U3	GRIA2	0.466	0.00688996
U3	UBN2	0.466	0.00688996
SNORA31	RGR	0.467	0.00468144
SNORA40	KYAT1	0.467	0.000624859
SNORA40	C10orf62	0.468	0.000608658
U3	TRIM66	0.468	0.00665305
U3	AGAP4	0.468	0.00665305
U3	SRSF6	0.468	0.00665305
SNORA22B	NIPSNAP2	0.469	1.82523e-06
SNORA31	SOX8	0.469	0.00450977
SNORA31	ZDHHC22	0.469	0.00450977
SNORA72	PCDHB1	0.469	9.11007e-05
SNORA72	INTU	0.469	9.11007e-05
SNORD115-45	KCNT1	0.469	0.00614847
U3	LY6G5B	0.469	0.00653736
U3	FAM186B	0.469	0.00653736
SNORA31	TAS2R19	0.47	0.00442609
SNORA40	USP54	0.47	0.000577424
SNORA40	MRVI1	0.47	0.000577424
SNORA40	AMER2	0.47	0.000577424
U3	CHD9	0.47	0.00642349
U3	SPINK13	0.47	0.00642349
SNORA31	CELSR3	0.471	0.00434382
ACA59	RNPC3	0.472	0.000317446
SNORA22B	CHCHD2	0.472	1.56847e-06
SNORA40	GPKOW	0.472	0.000547687
SNORD115-45	MAPKBP1	0.472	0.00582399
U3	SON	0.472	0.00620107
U3	DCAF8	0.472	0.00620107
SNORA22B	RXFP4	0.473	1.49088e-06
SNORA40	STOM	0.473	0.00053336
SNORA40	ALDH2	0.473	0.00053336
SNORA40	VAMP4	0.473	0.00053336
U3	MAPKBP1	0.473	0.00609249
SNORA40	CEP350	0.474	0.000519382
SNORA40	ENHO	0.474	0.000519382
U3	TARBP1	0.474	0.00598562
SNORA31	SMIM18	0.475	0.00402843
SNORD115-45	EPX	0.475	0.00551502
U3	ZNF493	0.475	0.00588044
U3	BPTF	0.475	0.00588044
U3	SHPRH	0.475	0.00588044
U3	MTRNR2L4	0.475	0.00588044
SNORA31	USP49	0.476	0.0039529
SNORA31	RTP5	0.476	0.0039529
SNORA31	DSCAML1	0.476	0.0039529
SNORA31	ZFP37	0.476	0.0039529
SNORA40	ZNF275	0.476	0.000492445
SNORA40	MBOAT2	0.476	0.000492445
U3	CREBZF	0.477	0.00567507
SNORA22B	LANCL2	0.478	1.15513e-06
SNORA31	EDRF1	0.478	0.00380569
U3	SLC26A1	0.478	0.00557483
SNORA31	SRSF6	0.479	0.00373397
SNORD115-45	SLC25A16	0.479	0.00512609
U3	CLK4	0.479	0.00547619
U3	PDC	0.479	0.00547619
U3	AC009690.1	0.479	0.00547619
SNORA31	DCX	0.48	0.00366348
SNORA31	GRIA2	0.48	0.00366348
U3	TOP3B	0.48	0.00537913
U3	NPHP3-ACAD11	0.48	0.00537913
SNORA40	ETNPPL	0.481	0.000430696
SNORA40	CHST15	0.481	0.000430696
SNORD115-45	ANKRD36C	0.481	0.00494108
SNORD115-45	ZNF25	0.481	0.00494108
U3	ANKRA2	0.481	0.00528362
U3	MON2	0.481	0.00528362
SNORA40	PAPLN	0.482	0.000419247
U3	PPT2-EGFL8	0.482	0.00518965
U3	TRMT10B	0.482	0.00518965
SNORA31	SCML2	0.484	0.00339345
SNORA40	ALDH6A1	0.484	0.000397198
U3	MED23	0.484	0.00500623
U3	KCNH8	0.484	0.00500623
U3	NBPF11	0.484	0.00500623
SNORA31	CRAMP1	0.485	0.00332884
SNORD115-45	BRSK2	0.485	0.00458905
U3	HDAC4	0.485	0.00491673
U3	ANKRD26	0.485	0.00491673
U3	STX16-NPEPL1	0.485	0.00491673
SNORA40	CCDC160	0.486	0.000376236
U3	POLI	0.486	0.00482868
U3	U2SURP	0.486	0.00482868
SNORA40	NT5C2	0.487	0.000366148
SNORD115-45	PPFIA4	0.487	0.0044217
U3	KCNT2	0.487	0.00474206
SNORA40	DGCR6	0.488	0.000356312
SNORA40	THRA	0.488	0.000356312
U3	TTLL3	0.488	0.00465685
U3	RTEL1-TNFRSF6B	0.488	0.00465685
U3	VMAC	0.488	0.00465685
U3	TMEM161B	0.488	0.00465685
SNORA40	RHOB	0.489	0.000346724
SNORA40	SPARC	0.489	0.000346724
U3	CYP3A7	0.489	0.00457303
U3	EIF4A1	0.489	0.00457303
SNORD115-45	GRIA2	0.49	0.00418102
U3	DGKD	0.49	0.00449058
U3	CTC1	0.49	0.00449058
SNORD115-45	VPS36	0.491	0.00410348
U3	PCSK7	0.491	0.00440948
U3	RIC3	0.491	0.00440948
SNORA31	SLF2	0.492	0.00290702
SNORA31	FAM110B	0.493	0.00285092
U3	TAS2R10	0.493	0.00425125
SNORA63	RNPC3	0.494	3.41317e-06
SNORD115-45	FAM126B	0.495	0.00380618
U3	KIAA0895L	0.495	0.00409818
SNORA31	ZNF276	0.496	0.00268848
U3	EDRF1	0.496	0.00402353
U3	PROX2	0.496	0.00402353
SNORD115-45	SLC2A11	0.497	0.003665
SNORA40	CDH20	0.498	0.000270661
SNORA40	REPS1	0.498	0.000270661
SNORA31	ZNF491	0.499	0.00253455
SNORD115-45	CASKIN1	0.5	0.00346214
U3	HDAC6	0.5	0.00373715
U3	DDX39B	0.501	0.00366851
SNORA31	MYT1	0.502	0.00238871
U3	UBR2	0.502	0.00360102
U3	ZNF292	0.502	0.00360102
U3	BOD1L1	0.502	0.00360102
U3	TUBE1	0.502	0.00360102
SNORD115-45	L3MBTL1	0.503	0.00326955
SNORA22B	MRPS17	0.504	2.94432e-07
SNORA40	NAA11	0.504	0.000228969
SNORA40	CPE	0.504	0.000228969
U3	CEP44	0.504	0.00346941
U3	TUBGCP6	0.504	0.00346941
U3	GPATCH8	0.504	0.00346941
U3	BAZ2B	0.504	0.00346941
U3	ZNF720	0.504	0.00346941
SNORA40	YAF2	0.505	0.000222636
SNORA40	KDM3A	0.505	0.000222636
U3	MATR3	0.505	0.00340526
U3	PRPF40B	0.505	0.00340526
U3	BBS1	0.506	0.0033422
SNORA31	LRIT2	0.507	0.00216263
SNORA40	PON1	0.507	0.00021046
SNORD115-45	SYNGAP1	0.507	0.00302794
U3	INTS3	0.507	0.0032802
U3	MAP3K12	0.507	0.0032802
SNORA31	CDHR1	0.508	0.00211984
U3	ARMCX4	0.509	0.00315933
U3	TECTA	0.509	0.00315933
SNORA40	MXI1	0.51	0.000193363
U3	POGZ	0.51	0.00310043
U3	CALCOCO1	0.51	0.00310043
U3	KRBA2	0.51	0.00310043
SNORD115-45	MAP3K12	0.511	0.00280272
SNORD115-45	DMXL2	0.511	0.00280272
U3	BAZ2A	0.511	0.00304253
SNORA40	CLEC16A	0.512	0.0001827
SNORA40	MRO	0.512	0.0001827
U3	SRRM2	0.512	0.00298562
SNORA31	TNK2	0.513	0.00191729
SNORD115-45	PKD1	0.513	0.00269595
SNORD115-45	SLC25A27	0.513	0.00269595
U3	BIRC6	0.513	0.00292969
U3	ANO8	0.514	0.00287471
U3	ANGEL1	0.514	0.00287471
U3	XRN1	0.517	0.00271538
SNORA40	SLC25A18	0.518	0.000153932
U3	MDN1	0.518	0.00266409
U3	AC090004.1	0.518	0.00266409
U3	CCNT2	0.518	0.00266409
U3	SLC26A5	0.518	0.00266409
U3	CCDC180	0.519	0.00261368
U3	ZNF514	0.52	0.00256415
U3	AL049697.1	0.521	0.00251548
SNORA40	ADHFE1	0.523	0.000133273
SNORA31	ASIC1	0.526	0.00147096
SNORA40	OSBPL11	0.528	0.000115247
U3	ZZEF1	0.528	0.00219777
SNORA40	BBS2	0.529	0.00011193
SNORD115-45	MKRN2OS	0.529	0.00196663
U3	ATM	0.529	0.00215551
U3	KSR1	0.529	0.00215551
U3	GRID2IP	0.529	0.00215551
SNORA40	RASSF4	0.53	0.000108703
U3	SENP7	0.53	0.002114
U3	CHKB-CPT1B	0.53	0.002114
SNORA40	SLC39A11	0.531	0.000105563
SNORD115-45	ZNF169	0.531	0.00188948
U3	TSC1	0.531	0.00207322
U3	ZNF236	0.531	0.00207322
SNORA40	SLC24A4	0.532	0.000102509
U3	TAS2R5	0.532	0.00203317
U3	ZNF354B	0.535	0.00191723
U3	GCNT7	0.536	0.00187995
U3	DST	0.538	0.00180739
SNORA40	AHCTF1	0.539	8.33555e-05
U3	ANKAR	0.539	0.00177208
U3	ZNF337	0.539	0.00177208
SNORA40	GCLC	0.541	7.85379e-05
SNORA40	APPL2	0.542	7.6229e-05
U3	STH	0.542	0.00166993
SNORA40	PRKX	0.545	6.96813e-05
U3	CYP2D6	0.546	0.00154214
SNORA40	SELL	0.547	6.56157e-05
SNORA40	GREB1L	0.547	6.56157e-05
U3	AC012651.1	0.547	0.00151163
SNORD115-45	TSPOAP1	0.548	0.00133758
U3	VPS13C	0.548	0.00148168
U3	SMG1	0.548	0.00148168
SNORA40	RAB10	0.549	6.17754e-05
U3	FNBP4	0.549	0.00145228
U3	SPIN3	0.549	0.00145228
SNORA40	ATP9A	0.551	5.81485e-05
U3	ZNF333	0.551	0.00139508
U3	AGAP5	0.551	0.00139508
U3	NBPF12	0.551	0.00139508
U3	ERVW-1	0.552	0.00136727
U3	CCDC93	0.552	0.00136727
U3	SPATA25	0.552	0.00136727
U3	TSSK4	0.554	0.00131317
SNORA40	PRLHR	0.555	5.14911e-05
SNORA22B	ADAM33	0.56	1.23266e-08
U3	UVSSA	0.561	0.001139
U3	RBM25	0.561	0.001139
U3	PRSS51	0.563	0.00109331
U3	UNKL	0.564	0.00107111
SNORA40	NDRG2	0.565	3.78648e-05
U3	TRIM52	0.566	0.00102795
U3	TNRC6A	0.566	0.00102795
U3	DNAH1	0.567	0.00100698
U3	THAP6	0.568	0.000986401
U3	C5orf42	0.568	0.000986401
U3	ANKRD36C	0.569	0.000966216
U3	ZFC3H1	0.569	0.000966216
U3	RTEL1	0.571	0.00092699
U3	CCNI2	0.572	0.000907934
SNORA40	SPARCL1	0.573	2.95065e-05
SNORA40	PARD3	0.574	2.85945e-05
U3	ANKHD1	0.574	0.000870909
U3	OGT	0.577	0.000817987
U3	WSB1	0.577	0.000817987
U3	ZNF23	0.578	0.000801021
U3	BTAF1	0.579	0.000784381
U3	AC055811.2	0.579	0.000784381
U3	TTC14	0.581	0.00075206
U3	NKTR	0.587	0.000662368
SNORA40	SYTL4	0.588	1.83302e-05
U3	DOPEY1	0.592	0.000595331
SNORA40	ADIPOR2	0.594	1.51054e-05
U3	L3MBTL1	0.594	0.00057033
U3	ZBTB37	0.595	0.000558199
U3	CARF	0.595	0.000558199
U3	C16orf92	0.595	0.000558199
U3	ZSWIM8	0.596	0.000546309
SNORA22B	CCT6A	0.601	9.89291e-10
U3	PNISR	0.604	0.000459341
U3	ANKRD36B	0.604	0.000459341
SNORA22B	PSPH	0.612	4.88567e-10
U3	ANKRD36	0.616	0.000352796
U3	DIP2A	0.618	0.000337465
SNORA40	HOGA1	0.619	6.61852e-06
SNORA40	LRRC8A	0.621	6.18752e-06
U3	OCLM	0.621	0.000315632
U3	CECR2	0.626	0.000282158
U3	AL133352.1	0.627	0.000275876
U3	C15orf62	0.635	0.000230134
U3	STAG3	0.639	0.00021003
U3	TSPO2	0.64	0.000205268
U3	DDX17	0.642	0.000196047
SNORA31	PLPPR1	0.646	9.7533e-05
U3	JMJD7-PLA2G4B	0.647	0.000174669
SNORA40	CALCOCO2	0.654	1.98014e-06
SNORA40	RIDA	0.656	1.84485e-06
U3	RGL4	0.669	0.0001041
U3	PVRIG	0.682	7.61146e-05

## Sheet: Table S3
Table S3. Functional enrichment analysis results of snoRNAs' co-expression PCGs
Category	Term	Count	%	PValue	Genes
GOTERM_MF_DIRECT	GO:0003676~nucleic acid binding	80	0.0621586	2.15513e-07	ZNF177, EIF4A1, RBM25, ZNF493, RBM26, DDX47, ZNF491, ZNF292, ZCCHC17, GPATCH8, ZCCHC14, TIAL1, ZNF84, ZSCAN32, ZNF844, ZNF248, ZNF720, ZNF169, RBM5, RBM33, ZCCHC24, DDX17, ZNF441, RBFOX2, ZBTB37, GTF3A, ZNF75D, SFPQ, THAP6, XRN1, ZNF519, DDX39B, RBM14-RBM4, ZNF713, ZNF514, ZNF117, MATR3, SRSF5, SREK1, ZNF236, ZNF276, ZNF275, RTEL1, TMEM161B, ZNF195, YTHDC2, RBM4B, ZNF518A, ZNF23, KRBA2, RNPC3, ER…
GOTERM_CC_DIRECT	GO:0005634~nucleus	296	0.229987	2.23379e-06	ZNF177, RB1, TCERG1, EIF4A1, GABPB2, MYT1L, STH, ZNF292, RTCB, DCAF8, MT1X, NUDT6, IKZF5, PSMD8, TIAL1, LSM10, KIAA1109, ZSCAN32, ZNF844, SOX8, DIP2A, ACAD11, BSN, VPS36, ZNF169, TSPYL2, DDX17, SRRM4, RBFOX2, PRKCE, REV1, HUS1, RFX3, EBF4, SRRM1, STX1B, RRAGC, XRN1, DDX39B, ZNF713, ZSCAN23, ZNF711, TRIB3, ANKRA2, ASF1A, SF1, ZNF276, ZNF397, L3MBTL1, ZNF275, RTEL1, MYCBP2, BAZ2A, TXN, BAZ2B, ZNF23…
GOTERM_BP_DIRECT	GO:0006351~transcription, DNA-templated	122	0.0947919	8.1142e-05	RB1, ZNF177, CCNT2, GABPB2, ZBTB25, MYT1L, BZW1, IKZF5, CHCHD2, ZMIZ1, ZNF84, ZSCAN32, ZNF844, SOX8, VPS36, ZFP37, ZNF169, DDX17, TSPYL2, ZNF441, ZBTB37, RFX3, EBF4, MYT1, SUPT7L, RRAGC, RBM14-RBM4, ZNF713, ZSCAN23, ZNF711, TRIB3, ZNF555, ASF1A, SF1, ZNF397, ZNF276, L3MBTL1, ZNF275, KMT2D, INO80D, KMT2C, MYCBP2, BAZ2A, BAZ2B, TXN, ZNF23, ZNF25, ZNF821, PATZ1, ARGLU1, ZNF300, SCAI, BPTF, ZNF540, S…
GOTERM_BP_DIRECT	GO:0006355~regulation of transcription, DNA-templated	97	0.0753673	0.000163841	ZNF177, ZBTB25, MYT1L, BZW1, IKZF5, ZNF84, ZSCAN32, ZNF844, EP300, ZNF720, VPS36, ZFP37, ZNF169, TSPYL2, ZNF441, ZBTB37, GTF3A, RFX3, EBF4, MYT1, SUPT7L, ZNF713, ZSCAN23, ZNF711, ZNF555, SF1, ZNF397, ZNF276, L3MBTL1, ZNF275, KMT2D, INO80D, KMT2C, MYCBP2, BAZ2A, BAZ2B, KRBA2, ZNF23, FOXO4, ZNF25, TAF5L, PATZ1, ARGLU1, ZNF300, SCAI, BPTF, ZNF540, ZNF382, ZNF559-ZNF177, BMP2, ZFP62, ZSCAN2, ZNF891, …
GOTERM_BP_DIRECT	GO:2000463~positive regulation of excitatory postsynaptic potential	7	0.00543888	0.000169698	RIMS2, STX1B, NLGN2, DLG4, SHANK3, SHANK1, GRIN1
GOTERM_MF_DIRECT	GO:0044822~poly(A) RNA binding	77	0.0598277	0.000176864	TCERG1, EIF4A1, DIDO1, SMG1, RBM25, MRPS15, RBM26, DDX47, PRR3, RTCB, MRPS12, ZC3H8, CHD3, CHD2, ZCCHC17, BZW1, GPATCH8, TIAL1, SUMO1, SNRPD2, RBM5, RBM33, ZCCHC24, DDX17, MRPS28, SRRM2, TOP3B, PNISR, RBFOX2, SECISBP2, SRRM1, SFPQ, EBNA1BP2, XRN1, DDX39B, MRTO4, RBM14-RBM4, LUC7L3, MATR3, NCBP3, SRSF5, SREK1, SRSF6, SNRPC, PPIA, SF1, PEF1, KMT2C, STXBP1, YTHDC2, RPN1, TWF2, RBM4B, TXN, MRPL10, MR…
GOTERM_MF_DIRECT	GO:0003677~DNA binding	105	0.0815832	0.000246722	RB1, ZNF177, FOXA1, ZBTB25, MYT1L, ZNF292, CRAMP1, CARF, ZNF84, POGZ, ZSCAN32, ZNF844, EP300, SOX8, ZFP37, ZNF169, ZNF441, ZBTB37, GTF3A, RFX3, EBF4, MYT1, SRRM1, THAP6, XRN1, AKAP9, ZNF711, ZNF555, ZNF276, ZNF275, KMT2D, RTEL1, KMT2C, BAZ2A, BAZ2B, ZNF23, FOXO4, ZNF25, ZMAT1, EP400, CAMTA2, PATZ1, ZBED5, ZNF300, ZNF540, RTEL1-TNFRSF6B, SETDB1, SMAD9, PHC3, ZNF559-ZNF177, GON4L, SON, ATM, RCOR3, …
GOTERM_BP_DIRECT	GO:0070588~calcium ion transmembrane transport	16	0.0124317	0.000249334	SLC24A4, CATSPER2, TRPC1, PDE2A, CACNA1B, CACNA1A, ATP2B3, TRPV1, PKD1, GRIN1, CACNB1, SLC8A3, CACNA1I, CACNB4, CACNG4, ASIC1
GOTERM_MF_DIRECT	GO:0008270~zinc ion binding	78	0.0606046	0.000307011	DIDO1, THRA, MYT1L, LTN1, MT1X, MTR, CHD3, PHF7, ZCCHC17, ZCCHC14, ZMIZ1, ZNF84, TRIM3, EP300, YAF2, UNKL, ZFP37, TRIM66, RBM5, ZCCHC24, SHPRH, BRD1, USP49, APOBEC2, USP45, TET2, ZNF75D, MYT1, PTGR2, ACE2, RNF123, TRIM17, ZNF117, MATR3, PPARA, SNRPC, SHANK3, RNF165, SF1, ZNF276, L3MBTL1, HDAC4, RNF31, KMT2D, TRIM52, ZNF195, KMT2C, MYCBP2, PAPLN, RBM4B, UBR2, BAZ2A, BAZ2B, ZDHHC22, NR2C2, HDAC6, M…
GOTERM_MF_DIRECT	GO:0046872~metal ion binding	124	0.0963459	0.000392419	ZNF177, DGKD, ZBTB25, ZNF292, RTCB, MT1X, EPX, GPATCH8, IKZF5, RIMS2, ZNF84, PHYHD1, POGZ, ZSCAN32, ZNF844, BSN, ZNF169, NUDT13, ZNF441, UNC13A, PRKCE, ZBTB37, GTF3A, REV1, EBF4, SDHB, THAP6, ZFYVE16, TRIM17, DGKQ, ZNF713, ZSCAN23, ZNF711, WDFY2, ZNF555, ZNF397, ZNF276, ATP5S, ZNF275, RTEL1, CACNA1A, AGAP4, ZNF23, MTMR4, ZNF25, GNS, ADIPOR2, INPP5B, ZMAT1, ERI3, ZNF821, PATZ1, ZBED5, ZNF300, ZNF5…
GOTERM_BP_DIRECT	GO:0008380~RNA splicing	19	0.0147627	0.00042192	PRPF38B, SRRM4, RBM25, RBFOX2, DDX47, RBM4B, RNPC3, LSM4, SRRM1, LSM10, SFPQ, SON, SNRPD2, DDX39B, RRAGC, LUC7L3, SREK1, RBM5, SRSF11
GOTERM_BP_DIRECT	GO:0006397~mRNA processing	19	0.0147627	0.0010312	PRPF38B, SRRM4, RBM25, APOBEC2, RBFOX2, RBM26, DDX47, RBM4B, SRRM1, PAN2, LSM10, SFPQ, SON, PAN3, CSDC2, RBBP6, SREK1, SRSF5, SRSF11
GOTERM_BP_DIRECT	GO:0014047~glutamate secretion	7	0.00543888	0.00121798	GLS2, STXBP1, TRPV1, PPFIA4, TSPOAP1, CPLX1, PPFIA3
GOTERM_BP_DIRECT	GO:0018105~peptidyl-serine phosphorylation	15	0.0116547	0.00130053	BRSK2, SMG1, PDPK1, PRKCE, MAST1, LMTK2, PRKX, PKD1, TTBK1, DCX, RICTOR, ATM, ULK1, MAP3K12, CDK5R1
GOTERM_BP_DIRECT	GO:0035641~locomotory exploration behavior	5	0.00388491	0.00142968	NLGN2, DLG4, PRKCE, SLC4A10, SHANK3
GOTERM_CC_DIRECT	GO:0005654~nucleoplasm	153	0.118878	0.00145669	RB1, CCNT2, ZBTB25, POP4, RTCB, CARF, PSMD8, TIAL1, LSM10, PPIP5K1, SNRPD2, ZMIZ1, UROD, POGZ, EP300, SYBU, DDX17, TSPYL2, FNBP4, SRRM2, PNISR, RBFOX2, SECISBP2, MED8, GTF3A, REV1, HUS1, MYT1, SYTL4, SDHB, SRRM1, STX1B, MAU2, DDX39B, HAT1, RBM14-RBM4, MRTO4, MATR3, TRIB3, PPIH, SRSF5, SREK1, SRSF6, SNRPC, ASF1A, SF1, L3MBTL1, KMT2D, RTEL1, KMT2C, STXBP1, BOD1L1, UBR2, BAZ2A, TXN, FOXO4, RNPC3, ND…
GOTERM_BP_DIRECT	GO:0006281~DNA repair	22	0.0170936	0.00185255	RPAIN, RTEL1-TNFRSF6B, SHPRH, RTEL1, SMG1, SLF2, INO80D, PARP4, INTS3, BOD1L1, USP45, REV1, HUS1, APEX2, RAD52, SUMO1, TAOK3, RBM14-RBM4, POLI, ATM, POLK, ASF1A
GOTERM_BP_DIRECT	GO:0000398~mRNA splicing, via spliceosome	21	0.0163166	0.00214743	SRRM2, USP49, GPKOW, PPWD1, PRPF40B, RNPC3, LSM4, SRRM1, SNRPD2, DDX39B, POLR2F, PPIH, DNAJC8, SRSF5, SNRPC, POLR2I, SRSF6, SF3B1, RBM5, SRSF11, SF1
GOTERM_CC_DIRECT	GO:0005622~intracellular	80	0.0621586	0.0030003	ZNF177, RTP5, DOCK3, ZNF493, DGKD, CHIC1, MAST1, MT1X, MTR, RAPGEFL1, RIMS2, SENP7, SEC61G, ZNF84, ZSCAN32, KIF13A, GOLGA1, TRIM3, POLI, ZNF844, ZNF248, ZNF720, PPFIA4, ZNF169, RALGPS1, ZNF441, WSB1, UNC13A, KSR1, PDPK1, KCNH8, GPR75-ASB3, ANO8, NUTF2, RHOF, FAM126B, SYTL4, FRS3, STX1B, TRIM17, ZNF519, DGKQ, PITPNM2, RASA2, ZNF713, DCX, ZNF514, SHANK3, GPLD1, SHANK1, NYAP1, TRIM52, ZNF195, TWF2, …
GOTERM_MF_DIRECT	GO:0005262~calcium channel activity	10	0.00776983	0.00369341	SLC24A4, CACNB4, TRPC1, PDE2A, CACNA1B, CACNA1A, TRPV1, PKD1, CACNG4, GRIN1
GOTERM_BP_DIRECT	GO:0050885~neuromuscular process controlling balance	8	0.00621586	0.00389023	JPH4, NLGN2, RBFOX2, HERC1, DLG4, CACNA1A, SHANK3, SHANK1
GOTERM_BP_DIRECT	GO:0016188~synaptic vesicle maturation	4	0.00310793	0.00411922	UNC13A, SNAPIN, DLG4, STXBP1
GOTERM_BP_DIRECT	GO:0006886~intracellular protein transport	21	0.0163166	0.00430941	BCAP31, COPB2, SNAPIN, COPB1, RANBP17, GRIK2, SYTL4, AP3B2, HDAC6, TOMM22, RHOB, RIMS2, STX1B, TBCK, SNX17, STX16-NPEPL1, KIF13A, SNX15, CLTCL1, AP2S1, SEC24C
GOTERM_BP_DIRECT	GO:0016569~covalent chromatin modification	13	0.0101008	0.00435545	FOXA1, RB1, L3MBTL1, TSPYL2, CHD9, SS18L1, CHD7, CHD6, CHD2, RBL2, CECR2, ASF1A, BPTF
GOTERM_BP_DIRECT	GO:0000245~spliceosomal complex assembly	6	0.0046619	0.00513156	SNRPD2, DDX39B, SF3B1, LSM4, RBM5, SF1
GOTERM_CC_DIRECT	GO:0071004~U2-type prespliceosome	5	0.00388491	0.00537903	PRPF39, LUC7L3, PRPF40B, SNRPC, SF3B1
GOTERM_BP_DIRECT	GO:0006521~regulation of cellular amino acid metabolic process	8	0.00621586	0.00695462	PSMD8, PSMA5, PSMB6, PSMB2, PSMC4, PSMB3, OAZ1, PSMA7
GOTERM_BP_DIRECT	GO:0007269~neurotransmitter secretion	8	0.00621586	0.00695462	UNC13A, SNAPIN, STXBP1, CACNA1B, PPFIA4, TSPOAP1, CPLX1, PPFIA3
GOTERM_BP_DIRECT	GO:0086010~membrane depolarization during action potential	6	0.0046619	0.00712716	CACNA1I, CATSPER2, SCN8A, CACNA1B, CACNA1A, SCN1A
GOTERM_CC_DIRECT	GO:0005891~voltage-gated calcium channel complex	6	0.0046619	0.00766989	CACNB1, CACNA1I, CACNB4, CACNA1B, CACNA1A, CACNG4
GOTERM_BP_DIRECT	GO:0016192~vesicle-mediated transport	15	0.0116547	0.00775174	SPTBN4, COPB2, COPB1, MYO5A, TSC2, AP3B2, MAPK8IP3, RAB10, STX1B, CECR2, CLTCL1, SPIRE2, AP2S1, VAMP4, CYTH1
GOTERM_MF_DIRECT	GO:0005245~voltage-gated calcium channel activity	7	0.00543888	0.00796099	CACNB1, CACNA1I, CACNB4, CATSPER2, CACNA1B, CACNA1A, CACNG4
GOTERM_CC_DIRECT	GO:0005737~cytoplasm	259	0.201239	0.00808054	EIF4A1, SPARC, STH, RTCB, DCAF8, MT1X, TIAL1, SYNGAP1, HERC1, ZMIZ1, FAM110B, SOX8, FBXO9, TSPYL2, SLC34A3, UNC13A, RBFOX2, PRKCE, MAPK8IP3, SYTL4, LRRC37B, STX1B, ACE2, RNF123, ZFYVE16, RRAGC, XRN1, DDX39B, ULK1, ANKRA2, GPLD1, ZNF397, SPTBN4, INTU, STXBP1, TWF2, BAZ2A, TXN, OAZ1, TTBK1, INPP5B, INPP5J, ZBED5, SCAI, BBS2, CARMIL3, ARPP21, SETDB1, TMEM50A, PDE2A, RANBP17, MICAL3, MYO5A, CCT6A, SP…
GOTERM_CC_DIRECT	GO:0005685~U1 snRNP	5	0.00388491	0.00817575	PRPF39, SNRPD2, LUC7L3, PRPF40B, SNRPC
GOTERM_BP_DIRECT	GO:0042384~cilium assembly	13	0.0101008	0.00905059	BBS2, BBS1, INTU, CEP295, RFX3, KIF27, CELSR3, ABLIM1, TTLL3, KIF3A, IFT57, CEP290, C5ORF42
GOTERM_CC_DIRECT	GO:0005874~microtubule	24	0.0186476	0.00951499	NUDC, DNAH1, TBCB, NAV1, TUBE1, TUBG2, HOOK3, KIF6, HDAC6, KIF27, ATAT1, DNM3, CCT6A, SLC8A3, CAMSAP3, KLC2, KIFC2, TTLL3, KIF3A, KIF13A, DCX, TUBGCP6, KIF3C, SYBU
GOTERM_CC_DIRECT	GO:0043197~dendritic spine	11	0.00854681	0.0116946	SLC8A3, DNM3, ARHGAP32, CTTNBP2, DLG4, SHANK3, SHANK1, CDK5R1, GRIN1, PPP1CA, GRID2IP
GOTERM_CC_DIRECT	GO:0005839~proteasome core complex	5	0.00388491	0.0117849	PSMA5, PSMB6, PSMB2, PSMB3, PSMA7
GOTERM_MF_DIRECT	GO:0005515~protein binding	422	0.327887	0.0118953	ZNF177, RB1, MAPKBP1, GABPB2, POP4, RXFP4, DCAF8, GPATCH8, SCAMP5, LSM10, KIAA1109, CAPNS1, ZSCAN32, DIP2A, VPS36, ZNF169, DDX17, TSPYL2, FNBP4, WSB1, RBFOX2, TSTD2, SECISBP2, PRKCE, REV1, MED8, HUS1, RFX3, ATG13, FRS3, SYTL4, NISCH, FAM133A, ACE2, ZFYVE16, DDX39B, PARD3, ASF1A, SF1, ZNF397, ZNF276, RPN1, BAZ2A, BAZ2B, ZNF23, MTMR4, GNS, OAZ1, MRPL10, MRPL20, NCSTN, LDHD, CTC1, SNAPIN, CGN, GP6, …
GOTERM_MF_DIRECT	GO:0004298~threonine-type endopeptidase activity	5	0.00388491	0.0126451	PSMA5, PSMB6, PSMB2, PSMB3, PSMA7
GOTERM_MF_DIRECT	GO:0004386~helicase activity	10	0.00776983	0.0130221	DDX17, EIF4A1, SHPRH, BTAF1, DDX47, CHD9, CHD7, EP400, CHD3, CHD2
GOTERM_BP_DIRECT	GO:0060997~dendritic spine morphogenesis	4	0.00310793	0.0141703	DLG4, SHANK3, HDAC6, SHANK1
GOTERM_BP_DIRECT	GO:0035418~protein localization to synapse	4	0.00310793	0.0178234	NLGN2, DLG4, BSN, SHANK1
GOTERM_MF_DIRECT	GO:0008186~RNA-dependent ATPase activity	3	0.00233095	0.018024	DDX17, DDX39B, YTHDC2
GOTERM_CC_DIRECT	GO:0005856~cytoskeleton	26	0.0202015	0.0207649	CALCOCO2, KCNC3, MAST1, TWF2, USH1C, BRK1, FGD1, SNTG1, STOM, SYBU, LZTS3, DST, PRKCE, CEP295, MICAL3, TSC1, RHOF, MYO15A, DGKQ, PARD3, AKAP9, SPIRE2, DCX, ALDOC, PTPN4, ANKRA2
GOTERM_MF_DIRECT	GO:0001047~core promoter binding	8	0.00621586	0.0229801	RB1, HDAC4, SFPQ, KDM3A, CALCOCO1, EP300, PARK7, HDAC6
GOTERM_BP_DIRECT	GO:0051899~membrane depolarization	5	0.00388491	0.0231356	CACNB4, CACNA1B, CACNA1A, PARK7, CACNG4
GOTERM_CC_DIRECT	GO:0030117~membrane coat	5	0.00388491	0.0248112	COPB2, COPB1, AP2S1, CHMP4B, AP3B2
GOTERM_BP_DIRECT	GO:0000381~regulation of alternative mRNA splicing, via spliceosome	6	0.0046619	0.025342	SRRM4, RBM25, RBFOX2, SREK1, SRSF6, RBM5
GOTERM_MF_DIRECT	GO:0003777~microtubule motor activity	9	0.00699284	0.0254556	DNAH1, KLC2, KIFC2, KIF3A, KIF13A, NPHP3-ACAD11, KIF3C, KIF6, KIF27
GOTERM_MF_DIRECT	GO:0030507~spectrin binding	5	0.00388491	0.0265294	CAMSAP3, SPTBN4, KIF3A, USH1C, SLC26A5
GOTERM_BP_DIRECT	GO:0038061~NIK/NF-kappaB signaling	8	0.00621586	0.0265426	PSMD8, PSMA5, PSMB6, PSMB2, PSMC4, PSMB3, PSMA7, UBE2M
GOTERM_CC_DIRECT	GO:0005871~kinesin complex	7	0.00543888	0.0269137	KLC2, KIFC2, KIF13A, NPHP3-ACAD11, KIF3C, KIF6, KIF27
GOTERM_CC_DIRECT	GO:0045202~synapse	15	0.0116547	0.0269433	HCN3, SNAPIN, NLGN2, USH1C, EGFR, GRIN1, CACNB4, SUMO1, ARPC2, DLG4, DLGAP1, CPEB3, DSCAML1, PPFIA4, ASIC1
GOTERM_CC_DIRECT	GO:0005829~cytosol	166	0.128979	0.0297365	EIF4A1, PARK7, PSMD8, RAB41, AKR7A2, SYNGAP1, CAPNS1, RUSC2, PPIP5K1, HERC1, SNRPD2, UROD, SESN1, GOLGA1, PPFIA4, VPS36, PSPH, PPFIA3, WSB1, PRKCE, ANGEL1, HUS1, LMTK2, TSC2, TSC1, WDR73, ATG13, SRRM1, NISCH, DOPEY1, STX1B, CACNB4, RRAGC, XRN1, MTHFD2, DGKQ, PARD3, MADD, AKAP9, CHMP4B, TRIB3, ULK1, ANKRA2, PPIA, COPB2, SPTBN4, COPB1, STXBP1, UBR2, ALOX12, TXN, FOXO4, NDRG2, MTMR4, CPLX1, OAZ1, IN…
GOTERM_CC_DIRECT	GO:0016607~nuclear speck	16	0.0124317	0.0298479	SRRM2, PNISR, RBM25, PRPF40B, SRRM1, SON, SUMO1, DDX39B, ZMIZ1, DGKQ, EP400, LUC7L3, PPIH, SRSF5, SRSF6, SF3B1
GOTERM_BP_DIRECT	GO:0043001~Golgi to plasma membrane protein transport	5	0.00388491	0.0299459	BBS2, RAB10, BBS1, KIF13A, VAMP4
GOTERM_MF_DIRECT	GO:0001103~RNA polymerase II repressing transcription factor binding	5	0.00388491	0.030081	BBS2, TCERG1, BBS1, STAT3, PPARA
GOTERM_CC_DIRECT	GO:0043231~intracellular membrane-bounded organelle	35	0.0271944	0.030778	CALCOCO1, CALCOCO2, COPB1, PON1, CHD2, ZCCHC17, BTAF1, SENP5, ZMIZ1, GOLGA1, POLI, POLK, SYBU, ZNF540, SLC14A1, RIC3, SUN1, SLF2, SETDB1, ENTPD4, APEX2, ATP2B3, PHC3, COMMD7, ZFYVE16, RRAGC, GLB1, SNX17, PITPNM2, HAT1, SNX15, AKAP9, GPLD1, TNRC6A, CDK5R1
GOTERM_BP_DIRECT	GO:0007399~nervous system development	21	0.0163166	0.0312214	GPSM1, HDAC4, MBD5, SRRM4, PLPPR1, RBFOX2, INTU, MYT1L, STAT3, SLC4A10, TBCB, MTR, NR2C2, MYT1, RAPGEFL1, GLRB, DLG4, SCN8A, TRIM3, DCX, EP300
GOTERM_CC_DIRECT	GO:0031594~neuromuscular junction	7	0.00543888	0.0316193	SLC8A3, HDAC4, FCHSD2, UNC13A, ASCC1, TBC1D24, CDK5R1
GOTERM_BP_DIRECT	GO:0006996~organelle organization	4	0.00310793	0.0316255	ATAT1, KIF3A, HPS6, HDAC6
GOTERM_BP_DIRECT	GO:0010592~positive regulation of lamellipodium assembly	4	0.00310793	0.0316255	HDAC4, ARPC2, TWF2, BRK1
GOTERM_CC_DIRECT	GO:0031226~intrinsic component of plasma membrane	5	0.00388491	0.0317478	SLC8A3, UNC5A, TRPV1, ADIPOR2, ADCY6
GOTERM_BP_DIRECT	GO:0019228~neuronal action potential	5	0.00388491	0.033749	CACNA1I, SCN8A, KCNMB3, GRIK2, SCN1A
GOTERM_BP_DIRECT	GO:0000209~protein polyubiquitination	15	0.0116547	0.0349162	RNF31, SHPRH, WSB1, UBR2, PSMA7, HDAC6, PSMD8, PSMA5, PSMB6, PSMB2, PSMC4, PSMB3, RBBP6, UNKL, RNF165
GOTERM_MF_DIRECT	GO:0035091~phosphatidylinositol binding	9	0.00699284	0.0349381	NISCH, TUB, ARHGAP32, SH3YL1, SNX17, SNX15, SNX32, TRPV1, ZCCHC14
GOTERM_CC_DIRECT	GO:0048786~presynaptic active zone	5	0.00388491	0.0356002	RIMS2, UNC13A, BSN, PPFIA4, PPFIA3
GOTERM_BP_DIRECT	GO:0021766~hippocampus development	7	0.00543888	0.0370078	BBS2, EIF2B3, DCX, TSC1, LHX5, EZH1, CDK5R1
GOTERM_BP_DIRECT	GO:0006810~transport	24	0.0186476	0.0372509	OSCP1, CHIC1, PARP4, CACNA1B, MYO5A, ATP2B3, NUTF2, GRIK2, TRPV1, OAZ1, SLC25A16, SLC25A27, CACNB1, CACNA1I, SLC25A48, TSPO2, CACNB4, HERC1, PITPNM2, AKAP9, FLVCR1, SLC25A36, CACNG4, ASIC1
GOTERM_BP_DIRECT	GO:0007268~chemical synaptic transmission	18	0.0139857	0.038985	GRIA2, UNC13A, CACNA1B, MYO5A, GPR1, GRIK2, CPLX1, SNAP91, GRIN1, CACNB1, CACNB4, GLRB, DLG4, AKAP9, KCNMB3, SLITRK5, DLGAP1, BSN
GOTERM_BP_DIRECT	GO:0060271~cilium morphogenesis	12	0.00932379	0.0396316	BBS2, BBS1, INTU, TTLL3, RILPL2, KIF3A, TBC1D32, RFX3, IFT57, CEP290, C5ORF42, KIF27
GOTERM_CC_DIRECT	GO:0000785~chromatin	9	0.00699284	0.0398073	RB1, L3MBTL1, SFPQ, AHCTF1, MAU2, KDM3A, SLF2, UBR2, PARK7
GOTERM_MF_DIRECT	GO:0032403~protein complex binding	16	0.0124317	0.0417883	TUB, RPAIN, BCAP31, SREBF1, SLF2, THRA, BRK1, MYSM1, PPP1CA, DDX39B, DLG4, UQCRFS1, ATM, ULK1, PPARA, SHANK1
GOTERM_BP_DIRECT	GO:0006606~protein import into nucleus	7	0.00543888	0.0428762	RPAIN, MCM3AP, FGF9, RANBP17, STAT3, TSC2, NUTF2
GOTERM_BP_DIRECT	GO:0048854~brain morphogenesis	4	0.00310793	0.0431722	BBS2, AFDN, SLC4A10, SHANK3
GOTERM_BP_DIRECT	GO:0048169~regulation of long-term neuronal synaptic plasticity	4	0.00310793	0.0431722	SYNGAP1, DLG4, GRIK2, GRIN1
GOTERM_BP_DIRECT	GO:0031293~membrane protein intracellular domain proteolysis	4	0.00310793	0.0431722	APH1A, PSENEN, NCSTN, SPPL2C
GOTERM_MF_DIRECT	GO:0017075~syntaxin-1 binding	4	0.00310793	0.0433247	UNC13A, STXBP1, CPLX1, SYBU
GOTERM_BP_DIRECT	GO:0043547~positive regulation of GTPase activity	35	0.0271944	0.0439718	SPTBN4, DOCK3, C15ORF62, AGAP4, FGD1, EGFR, RAPGEFL1, INPP5B, SYNGAP1, FGF9, HERC1, SH3BGRL3, RGS22, FNIP1, MCF2L2, RALGPS1, CYTH1, ARHGEF33, EIF2B3, HPS4, TSC2, FRS3, GRIN1, AFDN, ARHGAP32, AGAP6, DLG4, AGAP5, AKAP9, RASA2, MADD, TBC1D24, GNB5, RGL4, LAMTOR5
GOTERM_BP_DIRECT	GO:0000165~MAPK cascade	19	0.0147627	0.0440087	SPTBN4, KSR1, FRS3, EGFR, PSMA7, GRIN1, PSMD8, PSMA5, PSMB6, SYNGAP1, FGF9, TAOK3, PSMB2, PSMC4, DLG4, PSMB3, RASA2, AKAP9, SHANK3
GOTERM_CC_DIRECT	GO:0000502~proteasome complex	7	0.00543888	0.045625	PSMD8, PSMA5, PSMB6, PSMB2, PSMC4, PSMB3, PSMA7
GOTERM_BP_DIRECT	GO:0042987~amyloid precursor protein catabolic process	3	0.00233095	0.0460709	APH1A, PSENEN, NCSTN
GOTERM_BP_DIRECT	GO:0006475~internal protein amino acid acetylation	3	0.00233095	0.0460709	HAT1, NAA11, EP300
GOTERM_BP_DIRECT	GO:0031659~positive regulation of cyclin-dependent protein serine/threonine kinase activity involved in G1/S transition of mitotic cell cycle	3	0.00233095	0.0460709	RGCC, PKD1, EGFR
GOTERM_MF_DIRECT	GO:0051011~microtubule minus-end binding	3	0.00233095	0.046189	CAMSAP3, TUBGCP6, CEP290
GOTERM_BP_DIRECT	GO:0007628~adult walking behavior	5	0.00388491	0.0467698	SPTBN4, GLRB, CHD7, CACNA1A, SCN1A
GOTERM_BP_DIRECT	GO:0042391~regulation of membrane potential	8	0.00621586	0.0483316	RIMS2, HCN3, SLC26A1, GLRB, KCNH8, GRIN1, ASIC1, SLC26A5
GOTERM_MF_DIRECT	GO:0019901~protein kinase binding	25	0.0194246	0.0484166	HDAC4, BRSK2, CCNT2, STXBP1, PRKAG2, PKD1, EGFR, ADCY6, CCNB3, SPDYE1, RICTOR, SREBF1, PDPK1, STAT3, SPDYE5, ATG13, SNAP91, STX1B, RGCC, NBEA, DCX, TRIB3, KIZ, CDK5R1, MAP3K12
GOTERM_BP_DIRECT	GO:0051726~regulation of cell cycle	11	0.00854681	0.0491145	RB1, L3MBTL1, RBL2, SON, STAT3, MADD, EP300, TSC2, TSC1, ATM, SRSF5
KEGG_PATHWAY	hsa04721:Synaptic vesicle cycle	10	0.00776983	0.000431158	DNM3, STX1B, ATP6V0B, UNC13A, STXBP1, CLTCL1, CACNA1B, AP2S1, CACNA1A, CPLX1
KEGG_PATHWAY	hsa04724:Glutamatergic synapse	13	0.0101008	0.000895506	GRIA2, GLS2, TRPC1, CACNA1A, GRIK2, ADCY6, GRIN1, DLG4, JMJD7-PLA2G4B, DLGAP1, GNB5, SHANK3, SHANK1
KEGG_PATHWAY	hsa03040:Spliceosome	13	0.0101008	0.00336549	TCERG1, PRPF38B, RBM25, PRPF40B, LSM4, U2SURP, SNRPD2, DDX39B, PPIH, SRSF5, SNRPC, SRSF6, SF3B1
KEGG_PATHWAY	hsa03050:Proteasome	7	0.00543888	0.00499276	PSMD8, PSMA5, PSMB6, PSMB2, PSMC4, PSMB3, PSMA7
KEGG_PATHWAY	hsa05016:Huntington's disease	15	0.0116547	0.010626	DNAH1, ATP5F1, COX6A1, SDHB, GRIN1, COX6B1, DLG4, NDUFS5, CLTCL1, AP2S1, EP300, UQCRFS1, POLR2F, IFT57, POLR2I
KEGG_PATHWAY	hsa04931:Insulin resistance	10	0.00776983	0.017155	SREBF1, PDPK1, PPP1R3E, PRKCE, STAT3, PRKAG2, TRIB3, PPARA, OGT, PPP1CA
KEGG_PATHWAY	hsa04742:Taste transduction	6	0.0046619	0.0234577	TAS2R31, TAS2R10, CACNA1A, ADCY6, TAS2R5, TAS2R19
KEGG_PATHWAY	hsa05030:Cocaine addiction	6	0.0046619	0.0325675	GPSM1, GRIA2, MAOA, DLG4, CDK5R1, GRIN1

## Sheet: Table S4
Table S4. Survival analysis results of snoRNAs' co-expression PCGs
ID	P	HR	Low 95%CI	High 95%CI
ZNF821	5.18051e-06	0.326329	0.201602	0.528222
SLC8A3	5.49791e-06	0.346713	0.219574	0.547468
WISP1	5.5666e-06	3.00119	1.86785	4.82219
RGMB	1.85739e-05	0.363106	0.228361	0.577357
RGR	2.01526e-05	0.364035	0.228761	0.5793
ASIC1	2.7372e-05	0.363839	0.226843	0.58357
SMIM18	3.31095e-05	0.370602	0.23193	0.592185
AC072022.1	3.34985e-05	2.50007	1.62155	3.85456
UNC79	3.88178e-05	0.354986	0.216744	0.5814
TBC1D24	4.07105e-05	0.390532	0.249238	0.611926
SHD	4.43616e-05	0.385696	0.244149	0.609306
BCL7A	4.46773e-05	0.38196	0.240612	0.606342
DSCAML1	5.27325e-05	0.396386	0.253106	0.620775
FAM110B	5.42672e-05	0.390326	0.247194	0.616335
TOMM22	7.53645e-05	0.412647	0.266226	0.639599
TMOD3	9.74189e-05	2.38779	1.54128	3.69921
KIF13A	0.00010071	0.399328	0.251421	0.634244
HPS6	0.000104425	0.406693	0.258163	0.640678
NLGN2	0.000111479	0.409708	0.260564	0.644221
PLPPR1	0.000121122	0.422592	0.272383	0.655636
CDHR1	0.000125998	0.374656	0.226819	0.61885
C16orf92	0.000210025	0.431695	0.276866	0.673108
ZNF25	0.000221919	0.438837	0.283431	0.679452
ZNF195	0.000226712	0.442877	0.287252	0.682815
JPH4	0.000288212	0.412236	0.25533	0.665565
ZMIZ1	0.000289031	0.451556	0.293777	0.694073
LRRN1	0.000450933	0.4726	0.310918	0.718359
HUS1	0.000518051	2.14967	1.39542	3.3116
ZDHHC22	0.000534731	0.428364	0.265102	0.692171
MARCKS	0.000557727	0.44839	0.284341	0.707087
ATP5S	0.000683383	0.424014	0.258427	0.695703
KCNMB3	0.000760474	2.14151	1.37465	3.33616
BIVM	0.000772432	0.486857	0.32003	0.740648
PATZ1	0.000864135	0.468586	0.299988	0.731938
ATAT1	0.000905388	0.459462	0.290243	0.727341
AKAIN1	0.00107667	0.503701	0.333922	0.759803
PRPF38B	0.00109655	2.1592	1.36015	3.42767
SPATS2L	0.00112787	2.14639	1.3554	3.399
GP6	0.00113465	0.489922	0.318808	0.752877
CKMT1B	0.00135176	0.490093	0.316854	0.75805
XKR7	0.00153255	0.475786	0.300512	0.753288
CMTM6	0.00164187	2.13939	1.33252	3.43485
LANCL2	0.00169804	0.512397	0.337489	0.777953
TMEM110-MUSTN1	0.00174113	1.97395	1.28964	3.02136
MADD	0.00176692	0.50042	0.324244	0.77232
TYSND1	0.00185099	0.506406	0.329959	0.777211
PDCD6IP	0.00203808	1.94021	1.27336	2.9563
MRPL10	0.00225826	0.469511	0.289013	0.762737
STX1B	0.00228199	0.506803	0.327505	0.784261
SF1	0.00265872	0.507098	0.325628	0.7897
SNX32	0.00298649	0.503293	0.319881	0.791869
HDAC4	0.00301695	0.474889	0.290323	0.776789
DNM3	0.00312642	0.520408	0.337447	0.80257
HAT1	0.00313205	1.86357	1.23311	2.81637
CSMD3	0.00313265	0.462944	0.27774	0.771645
SNAPC2	0.00320831	1.92295	1.24483	2.97045
SUN1	0.00335155	1.90979	1.23951	2.94252
GRIK2	0.00338674	0.509846	0.324903	0.800063
HLF	0.00350854	0.520481	0.335739	0.806877
SRRM4	0.00353403	0.519315	0.334369	0.806557
CACNG4	0.00383922	0.538001	0.353404	0.81902
GRIA2	0.00385694	0.521461	0.335289	0.811004
BRSK2	0.00403383	0.520768	0.333816	0.812422
CATSPER2	0.00408123	0.535632	0.349803	0.820183
CELSR3	0.00417836	0.50077	0.311971	0.803827
CPLX1	0.00432354	0.50036	0.310981	0.805066
HCN3	0.00470327	0.537018	0.348954	0.826435
CYP2D6	0.00474559	0.512104	0.321832	0.81487
MLLT6	0.00483945	0.521321	0.331371	0.820155
KIAA1671	0.00497721	0.537577	0.348597	0.829005
GALM	0.0050154	1.87012	1.20774	2.89578
SCAMP5	0.00546287	0.528245	0.336756	0.828621
ZNF474	0.00547076	1.95989	1.21912	3.15076
PCDHB1	0.00570152	1.8042	1.18736	2.74149
PRR3	0.0059079	0.532679	0.340185	0.834095
ZCCHC24	0.00619744	0.546851	0.35495	0.842501
FAM133A	0.00762938	0.513516	0.314721	0.837882
FNDC7	0.00791075	1.80306	1.16702	2.78573
CARMIL3	0.00853312	0.548546	0.350656	0.858113
GRIN1	0.00856894	0.551949	0.354377	0.859673
BMP2	0.00905967	0.520591	0.318849	0.84998
GRID2IP	0.00922417	0.571328	0.374864	0.870758
ASCL5	0.0093372	0.554783	0.355791	0.865071
MBD5	0.00939901	0.558513	0.359859	0.866831
TAF5L	0.00952179	0.571879	0.374834	0.872508
SPIRE2	0.00966158	0.561251	0.362381	0.869258
PDE2A	0.00991671	0.553055	0.352581	0.867517
RILPL2	0.00993547	1.80492	1.15209	2.82766
SVBP	0.00993862	1.74646	1.14301	2.6685
RANBP17	0.0100226	0.55594	0.355598	0.869153
AP3B2	0.0101813	0.542393	0.340144	0.864899
FGD1	0.0104487	0.575898	0.377491	0.878584
ANGEL2	0.0104829	0.581333	0.383733	0.880685
SPINK13	0.0105888	0.58365	0.38622	0.882003
TIAL1	0.0105916	0.551401	0.349313	0.870404
RXRA	0.0107232	0.583369	0.385617	0.882531
LRRC75B	0.0108641	0.545115	0.341754	0.869485
KMT2D	0.0111905	1.71588	1.13061	2.60412
CBWD3	0.0116171	0.585072	0.385841	0.887175
SPDYE1	0.0119438	1.68385	1.12165	2.52782
KIAA0408	0.0121437	0.592602	0.393711	0.891968
TRAM1	0.0126255	1.73729	1.12558	2.68145
ELFN2	0.0131334	0.584356	0.3822	0.893438
PIKFYVE	0.0132607	1.70711	1.11804	2.60655
FCHSD2	0.0132648	0.557791	0.351422	0.885348
TUBG2	0.0140625	0.574773	0.369437	0.894235
GDAP1	0.0144073	0.570787	0.364262	0.894406
GPR173	0.0146264	0.53851	0.327645	0.885082
NBEAL1	0.0146797	1.65683	1.10447	2.48544
SLF2	0.0148477	0.588956	0.384682	0.901706
DCX	0.0170388	0.584005	0.375431	0.908453
CHD3	0.0172235	0.584099	0.375265	0.909148
AADAT	0.0173008	0.600109	0.394112	0.91378
TNK2	0.0175814	0.568626	0.356812	0.906178
ARMCX4	0.0188291	0.580024	0.36818	0.913758
PPFIA3	0.0191931	0.602561	0.39434	0.920729
BDP1	0.0200599	1.6317	1.07995	2.46535
GPLD1	0.0202565	0.601855	0.392039	0.923962
RUSC2	0.0212031	0.615295	0.407088	0.929991
TMEM53	0.0215682	1.64389	1.07584	2.51189
SZT2	0.0222336	1.62889	1.07213	2.47478
CSRNP3	0.0222937	0.619211	0.4105	0.934037
SLC25A16	0.0226552	0.573013	0.354978	0.924969
PPCS	0.0235262	1.69115	1.07327	2.66472
ZFP37	0.0240662	0.618695	0.407682	0.938926
TRPC1	0.025643	0.590287	0.371528	0.937854
INTU	0.0260713	1.6007	1.05767	2.42253
TRO	0.0264248	0.622944	0.410174	0.946086
RPAIN	0.0264319	0.626698	0.414833	0.94677
OLIG1	0.0264949	0.616853	0.402574	0.945185
RGS22	0.0275326	1.65091	1.05705	2.57839
SMG1	0.0283691	1.58835	1.05023	2.40219
SDHAF1	0.0283715	0.61429	0.397336	0.949705
SRSF11	0.0283926	1.60772	1.05151	2.45815
MYT1L	0.0291818	0.620504	0.404106	0.952782
SLC25A48	0.0297978	0.602309	0.381245	0.951558
TMEM145	0.0310442	0.638696	0.424946	0.959963
PSMC4	0.0312428	1.62311	1.04459	2.52204
PDZD7	0.032558	0.641275	0.426692	0.963772
CASKIN1	0.0326058	0.627065	0.408703	0.962093
MAOA	0.0328015	1.56792	1.03746	2.36959
C6orf58	0.0329721	0.620812	0.400557	0.962179
ZNF74	0.0332999	0.625485	0.406036	0.963538
MARVELD3	0.0333443	0.622307	0.402039	0.963255
RBM14-RBM4	0.0333913	0.641402	0.426026	0.965661
PTGR2	0.0336446	0.611405	0.388318	0.962653
ZSCAN2	0.0338076	0.620529	0.399376	0.964146
TAS2R19	0.0344504	0.636582	0.418857	0.967481
DCDC2	0.0346994	1.55861	1.03243	2.35296
SNTG1	0.0350625	0.635116	0.416409	0.968695
RBL2	0.0357767	1.54822	1.02947	2.32837
SUMO1	0.0358997	0.653439	0.43911	0.972381
SLC16A9	0.0359859	0.608271	0.382218	0.968016
CCNB3	0.0362257	0.62144	0.398161	0.969929
FAM120A	0.0363599	1.52631	1.02722	2.26788
IQCH	0.037246	1.58739	1.02768	2.45193
CLEC16A	0.0374959	0.634442	0.413254	0.974019
CLTCL1	0.0376142	0.635801	0.414864	0.974397
STRC	0.0376978	0.637968	0.417539	0.974767
CDK5R1	0.0379357	0.641849	0.422269	0.97561
SH3YL1	0.0385065	0.610979	0.383151	0.974277
KIAA1468	0.0392163	1.5699	1.02255	2.41025
MYT1	0.0403029	0.643654	0.422441	0.980708
CTIF	0.0404082	0.61245	0.38322	0.978797
SRSF5	0.0409667	0.628915	0.403136	0.981142
WDR97	0.0413341	0.635935	0.411674	0.982363
PARP4	0.0424356	1.52122	1.01442	2.2812
CAMSAP3	0.0430425	0.586889	0.350233	0.983457
FOXA1	0.0430793	0.658799	0.439692	0.987092
TUB	0.0433212	0.604186	0.370602	0.984993
RNF165	0.0433323	0.643227	0.419246	0.986868
CCDC144A	0.0440349	1.51538	1.01117	2.27103
RBM4B	0.0444594	0.635022	0.407813	0.988818
EDRF1	0.0447919	0.627203	0.397672	0.989216
DCAF8	0.0449147	0.631389	0.402831	0.989624
PHC3	0.0452373	1.50288	1.00868	2.23921
PCGF3	0.047379	0.664517	0.443674	0.995284
DIP2A	0.047806	0.665879	0.445141	0.996078
NYAP1	0.0486364	0.667679	0.446874	0.997585
KIZ	0.0494924	0.609475	0.371869	0.998901
SEC24C	0.0503107	0.656073	0.430186	1.00057
RIMS2	0.0512416	0.638876	0.407177	1.00242
TNRC6A	0.0521172	1.51446	0.996203	2.30232
POLI	0.0525517	1.48826	0.995625	2.22464
EIF3K	0.0526205	0.661097	0.435007	1.0047
GRIPAP1	0.0531146	0.622042	0.384477	1.0064
MYO15A	0.0541883	1.51463	0.992559	2.31129
NUDT13	0.0547072	0.657125	0.42817	1.00851
RASA2	0.0549362	1.50041	0.991458	2.27064
SYNGAP1	0.0552603	0.655368	0.425441	1.00956
ZNF117	0.0555778	0.66668	0.440187	1.00971
NSD3	0.0556293	1.53562	0.989736	2.38259
PDZD4	0.0556791	0.601413	0.357264	1.01241
VPS13C	0.0560438	1.47744	0.989986	2.20491
FAM155A	0.0569197	0.610879	0.367799	1.01461
FBXO41	0.0570108	0.664231	0.435854	1.01227
SPDYE2	0.0572804	1.48948	0.987753	2.24607
MED8	0.0584842	1.55453	0.984289	2.45512
RNPC3	0.0600752	1.48316	0.983426	2.23685
AC055811.2	0.0611952	0.677443	0.450616	1.01845
SETD6	0.0613181	1.46094	0.982177	2.17307
FAM107A	0.0615484	1.48314	0.981115	2.24206
GPR1	0.062566	1.54553	0.977418	2.44384
MEX3B	0.0629291	0.672842	0.443147	1.02159
GNB5	0.0632725	0.679326	0.451723	1.02161
TRIM3	0.0641711	0.67382	0.443602	1.02352
BOD1L1	0.0663751	1.46898	0.974343	2.21473
SYTL4	0.0695197	1.52305	0.966962	2.39894
ZSWIM8	0.069775	0.672605	0.438123	1.03258
KIF27	0.0704955	1.44848	0.969491	2.16412
CHD6	0.071024	1.46759	0.967674	2.22576
CD160	0.0713376	1.45389	0.968015	2.18366
POLK	0.0719716	1.44539	0.967641	2.159
CHMP4B	0.0723489	1.46439	0.965981	2.21997
SHANK3	0.0726765	0.69096	0.461463	1.03459
SDHB	0.0726983	0.676173	0.44103	1.03669
YTHDC2	0.0754064	1.45213	0.96254	2.19073
KYAT1	0.0754183	0.647214	0.400634	1.04556
TSTD2	0.0755941	1.46116	0.96167	2.22009
CTTNBP2	0.076138	0.667942	0.427618	1.04333
DNAJB7	0.0771111	0.691461	0.459312	1.04094
AC010255.3	0.0773369	1.44901	0.960162	2.18676
CACNA1B	0.0786396	0.689999	0.456298	1.04339
NR2C2	0.0788582	1.43591	0.959144	2.14968
NUDT6	0.0797325	1.43653	0.957967	2.15416
SH3BGRL3	0.0799811	1.51044	0.951924	2.39665
SF3B1	0.0817392	1.42627	0.956257	2.12729
PSTK	0.0836347	0.675193	0.432692	1.0536
MTG1	0.0838694	0.691824	0.455599	1.05053
OCLM	0.0841243	1.42657	0.953259	2.13489
AL591806.3	0.0842474	1.46876	0.949359	2.27232
IL9	0.085922	0.67157	0.426335	1.05787
ASCC1	0.0867465	0.664887	0.416791	1.06066
MTHFD2	0.0876775	0.682563	0.440345	1.05802
KIF3C	0.0894265	0.697064	0.459633	1.05714
CCDC93	0.0897454	1.44284	0.944713	2.20361
DTHD1	0.0903675	1.43609	0.944635	2.18323
SREK1	0.0932181	1.41074	0.943966	2.10831
KLHDC1	0.0949754	0.687322	0.442602	1.06735
PPP1R3E	0.0953894	0.669703	0.418063	1.07281
FBXO38	0.0980308	0.709921	0.473093	1.0653
ZNF177	0.0983086	0.710236	0.473394	1.06557
ALDOC	0.0986117	0.686046	0.438687	1.07288
KIAA0895L	0.0994095	0.691853	0.446385	1.0723
SSPO	0.0995169	0.698947	0.456407	1.07038
ZNF491	0.0995208	0.710829	0.473568	1.06696
LPCAT4	0.0998428	0.708146	0.469478	1.06814
SESN1	0.0999333	0.703125	0.462164	1.06972
SCART1	0.10006	0.696305	0.452324	1.07189
RBFOX2	0.100178	0.712231	0.475243	1.0674
BSN	0.101791	0.702083	0.459604	1.07249
FRS3	0.102761	0.703945	0.461737	1.0732
ZNF276	0.104075	0.702022	0.458222	1.07554
CDH26	0.105956	1.40631	0.930148	2.12623
TRIM17	0.106094	0.683227	0.430446	1.08446
TBCK	0.10735	1.41572	0.927272	2.16147
PDE6C	0.108077	0.695155	0.446135	1.08317
BIRC6	0.10904	1.41735	0.925152	2.1714
VAMP4	0.110149	0.702324	0.455258	1.08347
TARBP1	0.110941	0.701871	0.454165	1.08468
AC098850.4	0.111138	1.3844	0.927833	2.06562
EFS	0.112885	0.688009	0.433325	1.09238
ERI3	0.114658	1.39294	0.922815	2.10257
METAP1D	0.115363	0.704384	0.455371	1.08957
CACNA1A	0.116184	0.701215	0.450335	1.09186
NT5C2	0.116952	0.677414	0.416279	1.10236
ADAM33	0.11761	1.41319	0.916388	2.17933
TEX22	0.119807	0.707865	0.458032	1.09397
ABCG8	0.119892	0.723432	0.481066	1.0879
SFPQ	0.120341	0.720169	0.475936	1.08973
RTEL1-TNFRSF6B	0.120505	1.36969	0.920788	2.03745
TOP3B	0.120882	0.72508	0.483024	1.08844
GREB1L	0.121995	1.44857	0.905661	2.31694
PUS7L	0.123682	1.38541	0.914813	2.09811
CASTOR1	0.12386	0.720296	0.474264	1.09396
GLB1	0.124042	1.39429	0.912848	2.12964
SNAP91	0.124274	0.699746	0.443833	1.10322
RELL2	0.125056	0.702221	0.446995	1.10318
LRIT2	0.12528	0.684263	0.421261	1.11146
ZNF236	0.127499	1.38319	0.911388	2.09922
LSM10	0.128273	1.4209	0.903573	2.23441
RTEL1	0.128397	1.36216	0.914532	2.02889
TBKBP1	0.129007	0.706943	0.451774	1.10624
EBNA1BP2	0.129192	1.36828	0.91258	2.05155
ZCCHC14	0.129438	0.72412	0.477095	1.09905
KLF15	0.129867	0.720487	0.471401	1.10119
RHOF	0.130251	0.737471	0.497087	1.0941
ENHO	0.130531	0.702318	0.444223	1.11037
ZFP62	0.130568	0.716455	0.465006	1.10387
SLC14A1	0.132328	1.38615	0.906001	2.12077
AC012651.1	0.133082	1.37471	0.90754	2.08237
KCNC3	0.133423	0.731504	0.486277	1.1004
CEP350	0.133591	1.37835	0.906311	2.09624
AKR1C3	0.134243	0.708622	0.451485	1.11221
USH1C	0.135723	0.708399	0.450385	1.11422
ARPP21	0.136638	0.70496	0.444863	1.11713
VWA3B	0.13717	1.34706	0.909451	1.99524
SCAI	0.138291	0.714034	0.457388	1.11469
DNAJC27	0.139774	1.37525	0.90096	2.09921
ATG13	0.143585	0.702035	0.436986	1.12785
POLR2F	0.144313	0.72674	0.473455	1.11553
CHD9	0.145382	1.34835	0.90173	2.01618
TRAPPC6B	0.145667	0.722488	0.466304	1.11942
TIMM23B	0.145779	0.700676	0.433874	1.13154
LHX5	0.147588	0.700988	0.433395	1.1338
BICRAL	0.147844	1.36654	0.895254	2.08591
ANKRD42	0.14797	1.33765	0.901946	1.98383
AL133352.1	0.148949	0.723472	0.466138	1.12287
SLC25A12	0.151143	0.737641	0.486864	1.11759
TTBK1	0.153073	0.74072	0.490735	1.11805
SOX8	0.153495	0.709559	0.442962	1.13661
WDR63	0.156116	1.33059	0.896645	1.97456
RSRP1	0.157618	1.35443	0.889231	2.06299
CHD7	0.158065	0.744859	0.494827	1.12123
MRPS15	0.158125	1.38269	0.88167	2.16841
MERTK	0.158178	1.35516	0.888541	2.06682
STOM	0.158473	1.344	0.891142	2.027
MTRNR2L4	0.162296	1.33505	0.890177	2.00226
NDRG2	0.163104	0.718202	0.451057	1.14357
ABHD18	0.163294	1.33054	0.890542	1.98793
DGCR6	0.165843	0.704629	0.429447	1.15614
SENP5	0.165994	0.731569	0.470093	1.13848
SELENOF	0.16662	1.4058	0.867583	2.2779
CYP3A7	0.168463	1.32653	0.887293	1.9832
MYSM1	0.168876	1.34662	0.881303	2.05762
WSB1	0.170085	0.744359	0.488212	1.1349
ICMT	0.170393	1.35649	0.877218	2.09762
GALNT3	0.172881	1.38974	0.865764	2.23083
KIF3A	0.175215	0.720969	0.449256	1.15702
C15orf62	0.176086	1.32003	0.882864	1.97365
ORMDL2	0.176752	1.31425	0.884062	1.95378
TSPYL2	0.179074	0.741063	0.47864	1.14736
TEX261	0.180107	1.34604	0.871664	2.07859
MED23	0.180781	1.32146	0.878567	1.98763
PON1	0.181362	0.732257	0.463665	1.15644
ZFYVE16	0.183835	0.74688	0.485658	1.1486
DNAH1	0.184822	0.745867	0.483559	1.15046
ZC3H6	0.185062	1.34248	0.868465	2.0752
RAB10	0.186811	1.3218	0.873506	2.00017
HDAC6	0.18793	1.32874	0.870358	2.02854
NUTF2	0.188528	0.764912	0.513015	1.14049
ZNF84	0.18948	0.75009	0.488164	1.15255
MRPS28	0.189869	0.730859	0.45736	1.16791
ANKDD1B	0.190101	1.31483	0.873093	1.98006
ASF1A	0.191417	0.744193	0.477725	1.15929
MAST1	0.191741	0.733591	0.460734	1.16804
ANKRD24	0.192348	0.753831	0.492907	1.15288
REV1	0.192466	0.765812	0.512698	1.14388
C20orf204	0.192791	0.740861	0.471737	1.16352
OSCP1	0.193437	1.30646	0.873225	1.95464
GABPB2	0.194564	0.757929	0.498605	1.15213
KLRC3	0.194691	0.743057	0.47434	1.164
CD300LG	0.197168	0.755812	0.493893	1.15663
UBN2	0.197307	1.30983	0.869003	1.97429
ACE2	0.197387	1.30107	0.87198	1.94132
NCSTN	0.199402	1.3381	0.857627	2.08774
CACNA1I	0.200066	0.760358	0.500063	1.15614
TAOK3	0.201191	1.31632	0.863634	2.00629
FLVCR1	0.201576	0.756629	0.493174	1.16082
SULT1C4	0.201858	1.30498	0.867104	1.96399
TMEM222	0.201906	1.31542	0.863373	2.00416
USP49	0.202041	0.745146	0.474203	1.1709
GCLC	0.204101	0.726388	0.443511	1.18968
RANBP10	0.205528	1.28951	0.86989	1.91156
MRPL20	0.206675	0.755711	0.489271	1.16725
TSC22D1	0.207785	0.757608	0.491892	1.16686
PRSS53	0.208313	0.774619	0.520377	1.15308
IFT57	0.209456	1.326	0.853443	2.0602
SNX15	0.209626	1.28851	0.867174	1.91455
ZC3H8	0.211017	0.751512	0.480317	1.17583
ALDH2	0.212186	0.738777	0.45914	1.18872
PPWD1	0.213144	0.762705	0.497908	1.16833
DCDC2B	0.213581	1.28926	0.863904	1.92403
EGLN1	0.213764	0.771743	0.512955	1.16109
PPIP5K1	0.214096	0.773102	0.515135	1.16025
GPSM1	0.215255	0.746961	0.470878	1.18492
NBPF9	0.216918	0.770848	0.509978	1.16516
AP002360.1	0.218241	0.773409	0.513771	1.16426
SRRM1	0.218261	1.29491	0.858143	1.95397
ZZEF1	0.22063	0.77652	0.518058	1.16393
MAP4K5	0.22372	1.298	0.852711	1.97582
INTS2	0.225896	1.30421	0.848519	2.00463
ATAD2B	0.226042	1.2824	0.857305	1.91829
STAG3	0.229533	1.29101	0.851104	1.9583
BCAP31	0.230927	0.780702	0.520695	1.17054
CXorf23	0.23152	1.27888	0.854728	1.9135
ZNF354B	0.231921	1.27247	0.857179	1.88898
XRN1	0.233022	1.28784	0.849789	1.95171
CLK4	0.233279	0.777206	0.513501	1.17633
CCDC14	0.235077	1.27269	0.854793	1.89489
ENTPD4	0.235083	1.27063	0.855692	1.88677
SPPL2C	0.236649	0.774295	0.506888	1.18277
PSMB3	0.238916	0.783686	0.522361	1.17575
RFX3	0.239068	1.26784	0.854056	1.88209
SHANK1	0.239506	0.779866	0.515336	1.18018
COX6B1	0.241025	0.778259	0.511818	1.1834
GRAMD3	0.241668	1.28823	0.843072	1.96844
SLITRK5	0.244425	0.765463	0.48806	1.20054
AC138969.1	0.244498	0.778244	0.510206	1.1871
NBPF12	0.245852	0.783338	0.518607	1.18321
EP300	0.248271	0.783177	0.517224	1.18588
ANKRD36C	0.249134	0.77089	0.495225	1.2
WDFY2	0.250212	1.26054	0.849476	1.87053
MKRN2OS	0.250226	0.779469	0.509751	1.1919
ETNPPL	0.250616	0.773858	0.499707	1.19841
KCNT1	0.251405	0.778674	0.507806	1.19403
MAPK8IP3	0.254326	1.27704	0.838676	1.94454
ZBED5	0.255712	0.781965	0.511677	1.19503
CCNT2	0.258544	1.26019	0.843735	1.88221
CCNI2	0.262571	0.793564	0.529548	1.18921
ZNF70	0.263991	0.787306	0.517502	1.19778
LENG8	0.264864	1.26699	0.835819	1.92058
TSPO2	0.266101	1.26728	0.834773	1.92386
ACAD11	0.267072	1.2549	0.840361	1.87391
RTP5	0.267572	0.767597	0.480913	1.22518
LBX2	0.268925	1.25648	0.83824	1.88339
EPHX1	0.26897	0.793142	0.525893	1.1962
SNRPD2	0.270394	0.782849	0.506531	1.2099
REPS1	0.271659	0.783843	0.507738	1.21009
PAN2	0.274809	1.25594	0.834344	1.89056
ABLIM1	0.27572	0.780813	0.500413	1.21833
DDX17	0.276661	0.792476	0.521185	1.20498
IMPG1	0.277488	1.24309	0.839352	1.84104
NAV1	0.279019	0.793166	0.521384	1.20662
TMEM56-RWDD3	0.281976	1.25552	0.829458	1.90045
LRRC37B	0.282592	0.784507	0.503892	1.2214
AFDN	0.282808	0.795069	0.523187	1.20824
ADHFE1	0.283923	0.788411	0.510392	1.21787
MASP2	0.284056	1.24036	0.836361	1.8395
ERI2	0.285103	1.25254	0.828862	1.89278
SMIM17	0.285712	0.805104	0.540762	1.19867
YIF1B	0.286165	0.798165	0.527443	1.20784
APPL2	0.28626	0.786666	0.506121	1.22272
ZSCAN23	0.289314	1.24492	0.830161	1.86689
IKZF5	0.289612	0.785093	0.501695	1.22858
SLC2A11	0.290336	0.791626	0.513354	1.22074
SS18L1	0.290524	0.785832	0.502617	1.22863
FBXW10	0.290841	0.78086	0.493445	1.23568
AC006254.1	0.291341	1.24974	0.826003	1.89085
COX6A1	0.29342	0.79918	0.526053	1.21411
KIAA1109	0.297818	1.24215	0.825823	1.86836
AKAP9	0.299736	1.24933	0.820263	1.90285
PKD1	0.300409	1.2375	0.826775	1.85227
VPS36	0.300493	0.794101	0.513264	1.2286
PRLHR	0.305603	0.769671	0.466438	1.27004
AGAP4	0.305923	0.803405	0.528377	1.22159
CSDC2	0.310038	0.779487	0.48186	1.26095
AL139011.2	0.313185	0.810307	0.538426	1.21948
ZMAT1	0.313399	0.805123	0.528252	1.22711
ZNF514	0.315888	1.23806	0.815654	1.87921
SELL	0.316441	0.785638	0.49004	1.25955
LMTK2	0.317224	0.81537	0.546569	1.21637
KMT2C	0.320042	1.22377	0.821934	1.82207
DOPEY1	0.321288	0.805043	0.52445	1.23576
MON2	0.321635	1.2399	0.810417	1.89699
SYBU	0.323024	0.803523	0.520699	1.23997
RBM33	0.328461	1.21812	0.82002	1.80949
GPKOW	0.330123	0.796024	0.50296	1.25985
TRMT13	0.330359	1.22899	0.811406	1.86149
TTC31	0.330381	1.22811	0.811984	1.85748
FAM186B	0.331592	0.822862	0.555136	1.21971
PARD3	0.332283	1.25724	0.791473	1.99711
AC010547.5	0.33307	1.21762	0.817263	1.81411
RNF31	0.333421	1.22771	0.810133	1.86054
SPTBN4	0.335917	0.815999	0.539282	1.2347
ABHD16A	0.336591	0.820299	0.547651	1.22868
CRAMP1	0.336975	0.815011	0.536812	1.23738
SLC39A1	0.337413	1.24459	0.79593	1.94615
ANKRD36	0.339433	0.812312	0.530276	1.24436
UNC13A	0.340652	0.792485	0.491165	1.27866
HECTD4	0.341105	0.800491	0.506273	1.26569
TSSK3	0.341584	1.22	0.809814	1.83794
C11orf42	0.341718	1.21454	0.813587	1.81308
SLC29A2	0.342482	0.806814	0.517951	1.25678
STAT3	0.344216	1.2344	0.797897	1.9097
PHF7	0.344836	0.820482	0.544227	1.23697
BRWD3	0.346468	1.23371	0.796751	1.91031
TSSK4	0.349272	1.2124	0.810015	1.81468
PRSS51	0.349947	1.21468	0.80789	1.8263
SON	0.350412	1.2088	0.811891	1.79975
LIFR	0.351493	1.20976	0.810458	1.80578
PPIA	0.352853	0.81775	0.534916	1.25013
NAA11	0.352978	1.24037	0.787311	1.95413
UROD	0.355213	1.2185	0.801454	1.85256
TRIB3	0.357593	0.82261	0.542646	1.24702
OSBPL11	0.358417	0.809356	0.515343	1.27111
NCBP3	0.358506	1.20542	0.808997	1.79609
DGKD	0.361484	0.81774	0.530798	1.2598
ARL13A	0.36176	1.20702	0.805578	1.8085
MCM3AP	0.363164	0.83015	0.555791	1.23994
WNT10A	0.365317	1.21254	0.798901	1.84033
DLG5	0.36551	0.807086	0.50736	1.28388
GOLGA1	0.365729	0.824161	0.542025	1.25316
PAPLN	0.36794	1.21608	0.79434	1.86173
MXI1	0.369855	0.817529	0.52634	1.26981
TXNDC12	0.371172	1.23284	0.779237	1.95049
TUBGCP6	0.375114	0.829957	0.549773	1.25293
LRCH3	0.375119	1.22274	0.784043	1.9069
ATP5F1	0.376878	0.833769	0.557089	1.24786
MTR	0.377795	1.21162	0.790871	1.8562
RXFP4	0.377975	1.19883	0.801068	1.79411
WDR17	0.37885	1.20108	0.798641	1.8063
NEURL4	0.382805	0.823823	0.533111	1.27307
GOLGA6L10	0.384594	0.83389	0.553694	1.25588
SLC26A1	0.387166	0.828392	0.540655	1.26926
GPATCH8	0.391365	1.20172	0.789445	1.82931
ANKAR	0.391871	1.1968	0.793275	1.8056
C6orf201	0.393164	1.18805	0.799954	1.76443
ANGPT4	0.393725	1.19868	0.790385	1.81789
ZBTB25	0.395248	0.820342	0.519652	1.29502
NISCH	0.396218	0.82977	0.539179	1.27697
SLC22A10	0.404222	0.839638	0.556832	1.26608
FNBP4	0.405045	0.843188	0.564363	1.25977
MAU2	0.407007	1.18914	0.789589	1.79087
MYO5A	0.407082	0.828895	0.53189	1.29175
NPHP3-ACAD11	0.40731	1.1964	0.782843	1.82844
SNX17	0.408115	1.18475	0.792825	1.77043
OAZ1	0.410917	1.19613	0.780527	1.83303
THRA	0.413155	0.817245	0.504006	1.32516
ZNF852	0.41354	1.18786	0.786237	1.79464
AC135178.2	0.413706	0.848828	0.572982	1.25747
INPP5J	0.413851	0.847697	0.570321	1.25997
TET2	0.414385	1.18383	0.789399	1.77535
CACNB4	0.416852	1.18668	0.785031	1.79383
UBR2	0.41705	1.18687	0.784717	1.79512
ULK1	0.417384	1.18552	0.785754	1.78866
LY6G5B	0.419123	1.1802	0.789591	1.76404
BTAF1	0.420911	0.834689	0.537553	1.29607
PRPF40B	0.420936	0.836477	0.541504	1.29213
TMEM161B	0.42151	0.839571	0.548129	1.28597
PSMA7	0.421803	0.850546	0.573018	1.26249
KIAA2012	0.421955	1.18699	0.78117	1.80363
ARPC4-TTLL3	0.422529	0.847534	0.565709	1.26976
UNKL	0.423856	1.18325	0.783403	1.78718
ZNF300	0.423909	0.848725	0.567773	1.2687
CPEB3	0.430579	0.836078	0.535676	1.30494
TTC14	0.432821	0.845172	0.555133	1.28675
CEP290	0.435048	1.18552	0.773266	1.81757
ZNF720	0.435878	1.18115	0.777013	1.79547
OGT	0.435974	1.17409	0.784032	1.75821
DNMT3A	0.441319	1.18874	0.765515	1.84594
RNF141	0.442618	0.840305	0.538942	1.31018
GON4L	0.443473	0.854633	0.571876	1.2772
CCDC160	0.44404	0.840859	0.539459	1.31065
SCN8A	0.44613	0.842619	0.542395	1.30902
BAZ2B	0.447899	1.17863	0.770974	1.80184
PSMB2	0.44864	1.17386	0.775419	1.77703
CCDC180	0.449021	0.853667	0.566758	1.28582
DIDO1	0.449386	1.17347	0.7753	1.77612
FGF9	0.449889	0.855234	0.570059	1.28307
LCOR	0.451841	1.17698	0.769849	1.79943
MRTO4	0.457024	0.857372	0.571552	1.28612
MUT	0.457243	1.1669	0.776779	1.75296
TRIM66	0.457796	1.16451	0.779006	1.74079
MDN1	0.458144	1.18252	0.759383	1.84145
ZNF891	0.460044	1.16771	0.773916	1.76189
CGN	0.460452	0.86131	0.579403	1.28038
ZNF337	0.461679	1.16644	0.774154	1.75752
KCNK4	0.466288	0.856568	0.564771	1.29913
BBS2	0.469885	1.1671	0.767544	1.77465
CCT6A	0.472547	1.17706	0.754441	1.83643
PRKCE	0.47313	0.844359	0.531858	1.34047
TTC17	0.473869	0.856442	0.560424	1.30882
ZNF559-ZNF177	0.475268	1.15754	0.774653	1.72969
NIPSNAP2	0.47852	1.15283	0.77794	1.70838
YPEL3	0.481471	0.856775	0.557122	1.3176
RALGPS1	0.481851	0.85447	0.551259	1.32446
CHST15	0.483657	0.846362	0.530693	1.3498
ZNF397	0.483809	1.1618	0.763516	1.76784
TRMT10B	0.483915	1.16099	0.764397	1.76334
DMXL2	0.484604	1.16353	0.760883	1.77925
SRSF6	0.48497	0.863984	0.573193	1.3023
ZNF518A	0.485943	0.862749	0.569553	1.30688
CTC1	0.486335	0.861683	0.566659	1.31031
ADIPOR2	0.486391	1.16586	0.756806	1.796
HPS4	0.486427	0.862331	0.568237	1.30863
AHSA2	0.487274	1.15956	0.763642	1.76074
BAZ2A	0.4889	1.15774	0.764646	1.75292
ATP5SL	0.48997	0.862581	0.566932	1.31241
CPNE9	0.492851	0.864811	0.571009	1.30979
BZW1	0.495394	1.15394	0.764566	1.74161
PRKAG2	0.496371	0.853662	0.54112	1.34672
POP4	0.496903	0.860649	0.558214	1.32694
UNC5A	0.500159	0.854454	0.540894	1.34979
RB1	0.502683	1.15434	0.75869	1.75631
SPATA25	0.504476	0.868786	0.574822	1.31308
C10orf62	0.507874	0.871533	0.58013	1.30931
GNS	0.510203	1.16071	0.744882	1.80867
VWA5B2	0.511739	1.16132	0.742899	1.81541
PROX2	0.512241	1.14333	0.765948	1.70664
POLR2I	0.516249	0.868217	0.566665	1.33024
EGFR	0.519423	1.13788	0.76813	1.68561
MAPKBP1	0.521056	0.870773	0.570638	1.32877
ZNF713	0.522734	0.87157	0.571787	1.32853
B4GALT2	0.523331	0.87246	0.573819	1.32653
STXBP1	0.525661	1.14588	0.752494	1.74491
PSMB6	0.525677	0.87894	0.590042	1.30929
NFATC2IP	0.526279	1.13955	0.760779	1.70692
COMMD7	0.526834	1.13737	0.763435	1.69446
CCDC66	0.528915	1.14309	0.753859	1.7333
CHD2	0.530411	0.867967	0.557679	1.3509
FAM153C	0.531405	0.8799	0.589413	1.31355
DLG4	0.532285	0.877961	0.583555	1.3209
AL049697.1	0.53285	1.13718	0.759234	1.70327
BRD8	0.536908	0.875878	0.575117	1.33392
SLC9A3	0.537426	1.13826	0.754225	1.71784
PDP2	0.539623	0.862669	0.538077	1.38307
CYTH1	0.540182	0.874582	0.569608	1.34284
SLC25A27	0.542154	0.871476	0.559955	1.3563
PPT2-EGFL8	0.542669	0.877141	0.575151	1.33769
BBS1	0.544145	1.13006	0.76123	1.67759
SLC25A18	0.548412	1.1406	0.742244	1.75274
PEF1	0.549777	1.13623	0.747661	1.72674
UVSSA	0.551611	0.886763	0.597011	1.31714
TAS2R5	0.554023	1.12857	0.756034	1.68468
SUPT7L	0.557388	0.878375	0.569563	1.35462
EBF4	0.557575	0.869068	0.543707	1.38913
ZSCAN32	0.558263	1.12555	0.757527	1.67237
DNAJC8	0.559593	1.14205	0.730973	1.78431
UBAP1L	0.561183	0.886333	0.589989	1.33153
JMJD7-PLA2G4B	0.564759	0.889037	0.595724	1.32677
MICU3	0.566503	0.880206	0.568986	1.36165
WDR73	0.566898	1.1289	0.745463	1.70957
HOGA1	0.568221	1.1276	0.746507	1.70323
ACSBG2	0.568516	0.890173	0.596779	1.32781
AMER2	0.568545	0.875969	0.555652	1.38094
TWF2	0.570255	1.12948	0.741836	1.71969
GPR75-ASB3	0.572252	0.885612	0.580962	1.35002
YAF2	0.572541	1.12892	0.740899	1.72014
CAPNS1	0.576861	1.13596	0.725929	1.77759
DLGAP1	0.578802	0.872635	0.53943	1.41166
PSPH	0.579408	1.122	0.746801	1.6857
SECISBP2	0.580895	0.88448	0.572033	1.36759
ARPC4	0.582202	0.894228	0.600462	1.33172
ZNF555	0.58888	0.893765	0.594754	1.3431
C10orf95	0.589805	0.89068	0.584703	1.35678
HERC1	0.590515	0.886187	0.570675	1.37614
PNISR	0.59253	0.891732	0.586107	1.35672
MRNIP	0.593847	0.896187	0.599027	1.34076
HOOK3	0.594314	1.12493	0.729424	1.73489
RIDA	0.594731	1.12878	0.722422	1.7637
TECTA	0.596115	1.1214	0.734085	1.71306
TCERG1	0.603176	0.894023	0.586026	1.36389
APOBEC2	0.605205	1.11369	0.740379	1.67524
L3MBTL1	0.607955	0.895529	0.587482	1.3651
APEX2	0.608789	1.11092	0.742572	1.66199
PITPNM2	0.610684	1.11336	0.736371	1.68334
NBEA	0.611726	1.11314	0.735884	1.68381
MAP3K12	0.61192	0.898694	0.594843	1.35775
MT1X	0.612433	0.896039	0.585988	1.37014
GLRB	0.613543	0.892315	0.573432	1.38853
ZNF493	0.616552	0.900093	0.596159	1.35898
PSMA5	0.619245	1.10911	0.737206	1.66862
MTMR4	0.619588	1.10897	0.737185	1.66825
INPP5B	0.620939	1.11785	0.718822	1.73838
MATR3	0.621913	1.1089	0.735318	1.67227
ZNF540	0.621969	0.900616	0.594061	1.36536
RBM5	0.623225	0.895585	0.576817	1.39051
RGCC	0.624673	0.898041	0.583704	1.38165
MBOAT2	0.624773	0.89655	0.578797	1.38875
PPARA	0.625161	0.897282	0.580884	1.38602
SEC61G	0.626677	1.11088	0.727196	1.69701
FAM209A	0.627154	1.1082	0.732127	1.67744
FOXO4	0.629735	0.896303	0.574328	1.39878
AHCTF1	0.632185	1.10421	0.735808	1.65706
AC006030.1	0.63482	1.10793	0.725811	1.69123
SLC39A11	0.636311	0.89534	0.566219	1.41577
LRRC1	0.636644	0.896915	0.571107	1.40859
RRAGC	0.638376	0.903947	0.593256	1.37735
AC119396.1	0.640983	0.906827	0.601173	1.36788
LUC7L3	0.640998	0.905031	0.594992	1.37662
PPIH	0.643946	1.10734	0.718615	1.70636
ALDH6A1	0.644303	0.898581	0.570689	1.41487
SPARCL1	0.645963	0.900258	0.575003	1.40949
TBCB	0.646881	0.908611	0.602974	1.36917
USP54	0.647429	0.903003	0.583163	1.39826
LAMTOR5	0.647631	0.904377	0.587714	1.39166
SPARC	0.649175	0.904827	0.58807	1.3922
RASSF4	0.650648	1.10751	0.711883	1.72302
NDUFS5	0.652217	0.905484	0.587978	1.39444
LRRC8A	0.65533	0.893152	0.543804	1.46692
U2SURP	0.655359	1.09691	0.730757	1.64652
NBPF11	0.657037	1.09817	0.726348	1.66033
ANKRD36B	0.657851	1.09892	0.723888	1.66825
SSU72	0.659345	1.10215	0.715194	1.69848
PRPF39	0.660989	1.09508	0.729726	1.64335
ZNF711	0.664293	0.904741	0.575682	1.42189
C16orf58	0.664395	0.910788	0.597149	1.38916
SHPRH	0.664463	0.913725	0.607796	1.37364
ATP2B3	0.665676	0.911438	0.598481	1.38805
PLXNB3	0.667814	1.0978	0.716881	1.68113
AC090004.1	0.670146	1.0904	0.732223	1.62377
ZNF23	0.675798	0.917525	0.612946	1.37345
AGAP6	0.67592	0.915336	0.604575	1.38583
RICTOR	0.676162	1.1048	0.69212	1.76356
THAP6	0.679677	1.08841	0.728021	1.62721
SPDYE5	0.680209	0.918416	0.612755	1.37655
JAKMIP2	0.681709	0.910794	0.582766	1.42346
CHIC1	0.681807	0.916293	0.603312	1.39164
TUBE1	0.683771	0.918455	0.609958	1.38298
AKR7A2	0.684206	0.913901	0.592212	1.41033
CDH20	0.686163	1.09802	0.697637	1.72818
RCOR3	0.686769	0.918031	0.605797	1.3912
FAM126B	0.687695	0.917541	0.603113	1.39589
AC005726.2	0.687721	0.922413	0.622154	1.36758
SGK494	0.690166	0.922448	0.620253	1.37188
KLF9	0.69458	1.08536	0.721109	1.63361
ZNF382	0.704635	0.925432	0.619915	1.38152
AGAP5	0.70603	0.925044	0.617072	1.38672
RIC3	0.706197	1.09054	0.694917	1.71139
PDC	0.706517	0.92511	0.616909	1.38728
ATP6V0B	0.706755	1.08159	0.718791	1.62752
HSD17B1	0.709103	0.920251	0.594675	1.42408
RNF123	0.710686	0.92327	0.605522	1.40776
MYCBP2	0.711336	0.921264	0.596694	1.42238
ARPC2	0.715844	1.07832	0.718485	1.61838
SREBF1	0.717462	1.07877	0.715422	1.62667
RPN1	0.718072	1.08175	0.706097	1.65725
ZNF75D	0.72293	1.08057	0.704071	1.6584
CEP295	0.723477	0.930569	0.624643	1.38633
TMEM147	0.724224	0.924383	0.597247	1.4307
MRO	0.72485	1.07895	0.706715	1.64724
SLC4A10	0.725864	0.927864	0.610562	1.41006
PRKX	0.726266	1.07861	0.70613	1.64756
UQCRFS1	0.728049	0.931452	0.624212	1.38992
DDX47	0.728247	0.931501	0.624238	1.39
FBXO9	0.729194	1.07285	0.720529	1.59744
RAPGEFL1	0.731066	1.07829	0.701564	1.6573
C16orf52	0.73291	1.07446	0.711293	1.62306
EIF3I	0.73375	1.07886	0.696658	1.67074
COL11A2	0.736159	1.07602	0.702626	1.64785
TAS2R10	0.73913	1.06998	0.718585	1.59321
MINOS1	0.741873	0.935044	0.626997	1.39444
RBM26	0.742834	1.07086	0.711427	1.61187
SLC30A6	0.745777	1.07308	0.700564	1.64368
AC009690.1	0.746575	1.06914	0.712745	1.60375
RTCB	0.746722	0.929732	0.597492	1.44672
MCF2L2	0.747727	1.07376	0.695935	1.65671
INTS3	0.748756	1.06853	0.712228	1.60309
KIF6	0.749155	1.06951	0.708434	1.61461
CHKB-CPT1B	0.750184	0.935332	0.619782	1.41154
ANKRD61	0.750307	1.06657	0.71716	1.5862
FNIP1	0.754211	0.933714	0.607788	1.43442
FPGT-TNNI3K	0.755769	0.939714	0.635089	1.39046
C12orf29	0.756957	0.932155	0.597385	1.45453
UBE2M	0.757526	0.935536	0.61283	1.42817
STH	0.757578	0.93533	0.611781	1.42999
F5	0.758709	0.935767	0.612635	1.42933
TAS2R31	0.758922	0.93917	0.62904	1.4022
KIFC2	0.760834	0.940101	0.6316	1.39929
ZNF169	0.761095	1.06697	0.702527	1.62049
PPP1CA	0.761397	1.06642	0.704123	1.61514
SMIM12	0.762297	0.938613	0.622587	1.41505
ADAM11	0.762299	0.939861	0.628805	1.40479
KDM3A	0.76379	1.06785	0.695926	1.63854
POGZ	0.766925	0.936649	0.607613	1.44387
KBTBD11	0.768323	0.941568	0.630766	1.40551
IL17D	0.77161	0.933132	0.584779	1.489
ATP9A	0.772546	1.06895	0.680161	1.67996
PSMD8	0.772688	1.06243	0.704458	1.6023
ZNF441	0.774447	1.06136	0.706257	1.59502
SLC34A3	0.775095	0.942331	0.626968	1.41632
FAM149B1	0.775213	1.07105	0.668674	1.71555
CSAD	0.780486	0.943663	0.627633	1.41882
CAMTA2	0.781652	1.06121	0.697205	1.61524
PDPK1	0.782461	0.941624	0.614398	1.44313
PAN3	0.784414	1.05715	0.709946	1.57414
PPFIA4	0.786191	1.05863	0.701387	1.59783
RAB41	0.787018	0.945053	0.62721	1.42397
DPH1	0.789664	0.945046	0.623864	1.43158
COPB1	0.790525	0.946732	0.632142	1.41788
NCR3LG1	0.791476	1.06097	0.684175	1.64528
SNRPC	0.793835	1.05886	0.68953	1.62601
PCSK7	0.794205	1.05405	0.70973	1.56541
ARGLU1	0.796807	1.05772	0.690036	1.62131
APH1A	0.79728	0.948801	0.635352	1.41689
CHCHD2	0.798225	0.948687	0.633476	1.42074
ZFC3H1	0.798726	1.05668	0.691664	1.61434
NUDC	0.801103	1.05199	0.709204	1.56044
SGIP1	0.801826	1.0519	0.708558	1.56161
TXN	0.803307	1.05249	0.703693	1.57417
ATM	0.806744	1.05498	0.687103	1.61981
GTF3A	0.808152	1.05142	0.701447	1.57601
DDHD2	0.810087	0.951496	0.634303	1.42731
GK5	0.810622	0.948809	0.617326	1.45829
KLC2	0.811653	0.948913	0.616475	1.46062
PPM1B	0.814135	0.951273	0.627243	1.44269
ANKHD1	0.814357	1.05013	0.69813	1.5796
CEP44	0.814536	0.952977	0.637249	1.42513
TMEM179B	0.815488	1.0488	0.702906	1.5649
TTLL3	0.816841	1.04949	0.69734	1.57948
LZTS3	0.82129	1.05113	0.681949	1.62017
N4BP2L2	0.822279	0.954589	0.636353	1.43197
CACNB1	0.82297	0.953155	0.626072	1.45112
ANGEL1	0.823638	1.04927	0.687378	1.60169
PARK7	0.824286	0.954195	0.630796	1.4434
ZNF333	0.824593	0.955152	0.636581	1.43315
BRWD1	0.824935	0.955859	0.640728	1.42598
ANKRD26	0.826272	0.95206	0.613957	1.47635
SENP7	0.827411	1.04734	0.691064	1.58728
DST	0.830688	0.951784	0.605076	1.49715
ANKRD30B	0.832628	1.0459	0.689808	1.58582
IKBKAP	0.83614	1.04377	0.6955	1.56644
ALOX12	0.83693	1.04322	0.697225	1.56093
LDHD	0.837749	1.04773	0.670551	1.63707
TRPV1	0.838104	1.04335	0.694465	1.5675
CALCOCO1	0.840622	0.957175	0.624783	1.46641
CREBZF	0.841149	1.04294	0.691378	1.57326
ERVW-1	0.841605	1.04136	0.699805	1.54962
ZNF275	0.843451	1.0466	0.665994	1.64471
CECR2	0.846693	1.04157	0.689224	1.57405
FAM153B	0.850885	1.03951	0.694051	1.55691
PHYHD1	0.851303	1.03929	0.694625	1.55497
ZCCHC17	0.856354	1.03958	0.682858	1.58265
KCNH8	0.860868	0.961748	0.621787	1.48758
MRVI1	0.860952	0.961193	0.617263	1.49676
RBM25	0.865438	0.965938	0.646946	1.44222
ANKRA2	0.868019	0.965128	0.634995	1.4669
SCN1A	0.874046	0.966703	0.635999	1.46936
SCML2	0.875077	0.96457	0.615214	1.51231
GLS2	0.875602	0.967351	0.638406	1.46579
MRPS17	0.877576	0.968429	0.643872	1.45658
EZH1	0.878754	0.967226	0.630361	1.48411
ZNF248	0.883968	0.96629	0.609683	1.53148
EPX	0.884281	1.03074	0.685638	1.54953
LSM4	0.88582	0.969867	0.638771	1.47258
VMAC	0.889589	0.971916	0.650084	1.45308
TMEM50A	0.890072	1.03268	0.654478	1.62945
TSC2	0.890834	1.02884	0.685547	1.54403
MICAL3	0.893883	0.970632	0.626388	1.50406
ASB16	0.894277	1.02732	0.690312	1.52887
DNAJC5G	0.896424	0.972491	0.638985	1.48006
PSENEN	0.899815	0.972528	0.63032	1.50053
KCNT2	0.902588	1.02683	0.671967	1.5691
EIF4A1	0.904125	0.976101	0.658498	1.44689
SRRM2	0.905899	0.976046	0.652956	1.459
AP2S1	0.906004	1.02695	0.6605	1.5967
PTPN4	0.907153	1.02531	0.673646	1.56056
DOCK3	0.907487	1.02655	0.659834	1.59708
ZNF737	0.907601	0.973152	0.614601	1.54088
APBB3	0.907966	0.97589	0.645213	1.47604
COPB2	0.908102	1.0237	0.687729	1.52381
ADCY6	0.908541	1.02444	0.678571	1.54659
DGKQ	0.908845	0.97608	0.644899	1.47733
RHOB	0.909515	0.976663	0.649956	1.46759
CDR1	0.909969	1.02523	0.665691	1.57895
DDX39B	0.911815	0.977699	0.655942	1.45729
ARHGAP32	0.91643	0.976067	0.620831	1.53457
ZNF519	0.921399	1.02098	0.67594	1.54215
ARMC12	0.922318	1.02105	0.671776	1.55191
COA5	0.9236	0.979104	0.635907	1.50752
DNASE1	0.925632	1.01935	0.681624	1.52441
CARF	0.926374	0.980058	0.639302	1.50244
RBBP6	0.927153	0.981549	0.658459	1.46317
CALCOCO2	0.928491	1.01906	0.674683	1.53922
FAM153A	0.932044	0.981805	0.643771	1.49733
2021-03-10	0.932604	0.980878	0.627025	1.53442
ANO8	0.933482	1.01725	0.680854	1.51984
LINC01125	0.934777	0.983079	0.653258	1.47942
MRPS12	0.935868	0.98195	0.630083	1.53031
BRD1	0.936655	1.01673	0.675345	1.53068
BPTF	0.938204	0.983555	0.646761	1.49573
TSPOAP1	0.93823	0.983034	0.637704	1.51537
TSC1	0.939228	0.982995	0.632504	1.52771
TIA1	0.939958	0.984577	0.657059	1.47535
PARP6	0.942996	1.01544	0.667184	1.54548
WWOX	0.943551	1.0159	0.656393	1.57232
TRIM52	0.943858	1.01498	0.670992	1.53532
EBLN2	0.944296	0.985779	0.65962	1.47321
TBC1D32	0.947735	1.01387	0.671664	1.53042
JMJD7	0.948221	0.98668	0.658279	1.47891
GCNT7	0.949983	1.0127	0.682758	1.50208
ZNF844	0.950724	0.987013	0.652038	1.49408
KSR1	0.951637	1.01336	0.660035	1.55581
SLC25A36	0.951894	0.98707	0.646721	1.50653
BRK1	0.952469	0.987425	0.651313	1.49699
SMAD9	0.953664	1.0145	0.624246	1.64873
TIMP4	0.953982	0.988026	0.656274	1.48748
SLC24A4	0.954893	0.987807	0.645744	1.51107
ZBTB37	0.955098	1.0119	0.670264	1.52768
CCDC39	0.957347	1.01118	0.672771	1.51981
PVRIG	0.958911	1.01054	0.678089	1.50599
COMMD1	0.960642	0.989504	0.650747	1.50461
SNAPIN	0.964048	0.990744	0.66123	1.48447
ARHGEF33	0.965046	0.991198	0.667467	1.47194
SLC26A5	0.968324	0.992105	0.670884	1.46713
KRBA2	0.968935	0.992035	0.663339	1.48361
ERICH6B	0.970464	1.00747	0.679444	1.49386
HYPK	0.971273	1.0075	0.670884	1.51301
LTN1	0.979527	0.994717	0.66375	1.49071
RGL4	0.980126	0.994766	0.658265	1.50328
USP45	0.980178	0.994816	0.660203	1.49902
EIF2B3	0.981291	1.00497	0.664128	1.52073
RAD52	0.981699	1.00473	0.671174	1.50406
STX16-NPEPL1	0.981864	0.995279	0.661824	1.49674
SETDB1	0.985376	1.00384	0.66605	1.51295
FAM19A5	0.986898	0.996434	0.650573	1.52616
NKTR	0.988146	0.996764	0.649972	1.52859
EP400	0.990295	0.997452	0.661238	1.50462
C5orf42	0.9928	0.998172	0.670774	1.48537
CPE	0.993422	0.998163	0.644751	1.54529
INO80D	0.993856	0.99831	0.649113	1.53536
ZNF292	0.995991	1.00113	0.645295	1.55317
ST3GAL3	0.996212	0.998984	0.656602	1.5199
SPIN3	0.997715	1.00062	0.653388	1.53239

## Sheet: Table S5
Table S5. GSEA results between high-risk and low-risk phenotypes by using C5 reference gene set
NAME	SIZE	ES	NES	NOM p-val	FDR q-val	FWER p-val	RANK AT MAX	LEADING EDGE
GO_RESPONSE_TO_PROTOZOAN	25	0.695954	1.92278	<0.01	0.0735081	0.511	6278	tags=64%, list=19%, signal=79%
GO_NEGATIVE_REGULATION_OF_CELL_CELL_ADHESION	165	0.536922	1.9303	<0.01	0.0756333	0.493	7284	tags=50%, list=23%, signal=65%
GO_REGULATION_OF_CELL_CELL_ADHESION	385	0.519981	1.93158	<0.01	0.0766326	0.491	5996	tags=44%, list=19%, signal=53%
GO_RESPONSE_TO_GAMMA_RADIATION	53	0.586203	1.91508	<0.01	0.0766648	0.543	8407	tags=57%, list=26%, signal=76%
GO_CELL_DIFFERENTIATION_INVOLVED_IN_EMBRYONIC_PLACENTA_DEVELOPMENT	27	0.671379	1.91592	<0.01	0.0767233	0.541	6653	tags=67%, list=21%, signal=84%
GO_SUPEROXIDE_METABOLIC_PROCESS	68	0.57235	1.90578	<0.01	0.0778683	0.571	5061	tags=49%, list=16%, signal=57%
GO_OOCYTE_MATURATION	23	0.665613	1.92706	<0.01	0.0779239	0.501	6258	tags=52%, list=19%, signal=65%
GO_REGULATION_OF_EPITHELIAL_CELL_DIFFERENTIATION_INVOLVED_IN_KIDNEY_DEVELOPMENT	19	0.67402	1.89408	<0.01	0.078092	0.602	7332	tags=63%, list=23%, signal=82%
GO_NEPHRON_DEVELOPMENT	137	0.477045	1.88453	<0.01	0.07819	0.626	4557	tags=36%, list=14%, signal=42%
GO_EPITHELIAL_TUBE_MORPHOGENESIS	320	0.444388	1.888	<0.01	0.0782093	0.618	7691	tags=41%, list=24%, signal=54%
GO_REGULATION_OF_ALPHA_BETA_T_CELL_DIFFERENTIATION	59	0.630404	1.93282	<0.01	0.0784275	0.489	5111	tags=54%, list=16%, signal=64%
GO_NEGATIVE_REGULATION_OF_CD4_POSITIVE_ALPHA_BETA_T_CELL_ACTIVATION	27	0.669187	1.90424	<0.01	0.07845	0.578	4357	tags=59%, list=13%, signal=68%
GO_EPITHELIAL_CELL_MORPHOGENESIS	33	0.602877	1.88815	<0.01	0.0792408	0.617	6250	tags=48%, list=19%, signal=60%
GO_NEGATIVE_REGULATION_OF_ALPHA_BETA_T_CELL_DIFFERENTIATION	23	0.670831	1.93285	<0.01	0.0795349	0.489	4176	tags=57%, list=13%, signal=65%
GO_ANIMAL_ORGAN_REGENERATION	72	0.496581	1.86206	<0.01	0.0823855	0.671	6787	tags=44%, list=21%, signal=56%
GO_REGULATION_OF_IMMUNOGLOBULIN_PRODUCTION	57	0.556385	1.93844	<0.01	0.0828147	0.463	8320	tags=54%, list=26%, signal=73%
GO_AMINOGLYCAN_METABOLIC_PROCESS	164	0.509778	1.85803	<0.01	0.0834776	0.676	6621	tags=47%, list=20%, signal=59%
GO_REGULATION_OF_GRANULOCYTE_DIFFERENTIATION	15	0.773086	1.93867	<0.01	0.0838765	0.463	3749	tags=60%, list=12%, signal=68%
GO_REGULATION_OF_CD8_POSITIVE_ALPHA_BETA_T_CELL_ACTIVATION	15	0.821968	1.94593	<0.01	0.0842368	0.435	3809	tags=73%, list=12%, signal=83%
GO_REGULATION_OF_HEMOPOIESIS	424	0.463247	1.85395	<0.01	0.0861233	0.688	5133	tags=37%, list=16%, signal=43%
GO_INTERLEUKIN_8_BIOSYNTHETIC_PROCESS	15	0.806052	1.94633	<0.01	0.0869422	0.434	2043	tags=53%, list=6%, signal=57%
GO_EXTRACELLULAR_STRUCTURE_ORGANIZATION	361	0.524257	1.85112	<0.01	0.0869949	0.694	6898	tags=49%, list=21%, signal=61%
GO_POSITIVE_REGULATION_OF_INTERLEUKIN_6_BIOSYNTHETIC_PROCESS	15	0.827601	1.94897	<0.01	0.0877664	0.43	2063	tags=53%, list=6%, signal=57%
GO_DNA_CATABOLIC_PROCESS	37	0.521123	1.83931	<0.01	0.0880189	0.715	6405	tags=46%, list=20%, signal=57%
GO_TOLL_LIKE_RECEPTOR_3_SIGNALING_PATHWAY	20	0.740929	1.82778	<0.01	0.0882938	0.739	5529	tags=70%, list=17%, signal=84%
GO_IMMUNE_RESPONSE_TO_TUMOR_CELL	17	0.68798	1.82598	<0.01	0.088733	0.741	4107	tags=53%, list=13%, signal=61%
GO_PROTEIN_COMPLEX_INVOLVED_IN_CELL_ADHESION	34	0.75478	1.98989	<0.01	0.0891684	0.336	3082	tags=68%, list=10%, signal=75%
GO_REGULATION_OF_REPRODUCTIVE_PROCESS	147	0.439165	1.82014	<0.01	0.0893598	0.757	6407	tags=41%, list=20%, signal=51%
GO_POSITIVE_REGULATION_OF_ALPHA_BETA_T_CELL_DIFFERENTIATION	44	0.669865	1.95031	<0.01	0.0896144	0.426	5111	tags=57%, list=16%, signal=67%
GO_CELL_CELL_ADHESION_MEDIATED_BY_INTEGRIN	16	0.815575	1.9583	<0.01	0.089624	0.406	3574	tags=75%, list=11%, signal=84%
GO_POSITIVE_REGULATION_OF_B_CELL_MEDIATED_IMMUNITY	33	0.665516	1.98608	<0.01	0.0911306	0.348	5498	tags=58%, list=17%, signal=69%
GO_REGULATION_OF_LEUKOCYTE_DIFFERENTIATION	257	0.531036	1.97059	<0.01	0.0931029	0.378	5240	tags=43%, list=16%, signal=51%
GO_T_HELPER_1_CELL_DIFFERENTIATION	19	0.731005	1.96095	<0.01	0.0933512	0.403	4133	tags=58%, list=13%, signal=66%
GO_CD8_POSITIVE_ALPHA_BETA_T_CELL_ACTIVATION	23	0.76469	1.99151	<0.01	0.0935502	0.334	3809	tags=65%, list=12%, signal=74%
GO_NEGATIVE_REGULATION_OF_CELL_ACTIVATION	187	0.553395	1.96566	<0.01	0.0935703	0.384	7238	tags=53%, list=22%, signal=69%
GO_CELL_DIFFERENTIATION_INVOLVED_IN_KIDNEY_DEVELOPMENT	54	0.580212	1.96191	<0.01	0.0940575	0.396	7332	tags=57%, list=23%, signal=74%
GO_POSITIVE_REGULATION_OF_HEMOPOIESIS	179	0.559943	1.99323	<0.01	0.0945605	0.329	5121	tags=42%, list=16%, signal=50%
GO_NEGATIVE_REGULATION_OF_LEUKOCYTE_DIFFERENTIATION	94	0.552051	1.99445	<0.01	0.0965593	0.326	4198	tags=41%, list=13%, signal=48%
GO_POSITIVE_REGULATION_OF_ALPHA_BETA_T_CELL_ACTIVATION	58	0.665517	1.97355	<0.01	0.0974175	0.374	5111	tags=55%, list=16%, signal=65%
GO_FIBROBLAST_PROLIFERATION	82	0.538835	1.97663	<0.01	0.0988515	0.37	6298	tags=48%, list=19%, signal=59%
GO_REGULATION_OF_LEUKOCYTE_PROLIFERATION	211	0.593295	1.97817	<0.01	0.0999887	0.367	7327	tags=55%, list=23%, signal=70%
GO_GLAND_DEVELOPMENT	423	0.40477	1.77307	<0.01	0.100433	0.848	7112	tags=36%, list=22%, signal=46%
GO_EPITHELIAL_CELL_DIFFERENTIATION_INVOLVED_IN_KIDNEY_DEVELOPMENT	45	0.597986	2.00235	<0.01	0.107346	0.304	7332	tags=60%, list=23%, signal=77%
GO_CELL_DIFFERENTIATION_INVOLVED_IN_METANEPHROS_DEVELOPMENT	24	0.693837	2.00524	<0.01	0.107871	0.294	7332	tags=71%, list=23%, signal=92%
GO_ALPHA_BETA_T_CELL_ACTIVATION	130	0.621614	2.00763	<0.01	0.109934	0.291	5111	tags=52%, list=16%, signal=62%
GO_POSITIVE_REGULATION_OF_LYMPHOCYTE_DIFFERENTIATION	90	0.621273	2.00943	<0.01	0.113375	0.288	5121	tags=52%, list=16%, signal=62%
GO_REGULATION_OF_ALPHA_BETA_T_CELL_ACTIVATION	87	0.643239	2.01197	<0.01	0.125439	0.283	5111	tags=54%, list=16%, signal=64%
GO_NEGATIVE_REGULATION_OF_LYMPHOCYTE_ACTIVATION	137	0.595108	2.01214	<0.01	0.134988	0.283	7238	tags=58%, list=22%, signal=74%
GO_MICROVILLUS_MEMBRANE	22	0.710397	2.02446	<0.01	0.181459	0.254	4316	tags=55%, list=13%, signal=63%
GO_INTERLEUKIN_6_BIOSYNTHETIC_PROCESS	23	0.805752	2.03243	<0.01	0.217173	0.236	2063	tags=57%, list=6%, signal=60%
GO_INTEGRIN_MEDIATED_SIGNALING_PATHWAY	101	0.618747	2.0492	<0.01	0.241767	0.198	3662	tags=50%, list=11%, signal=56%
GO_RESPONSE_TO_INTERLEUKIN_7	27	0.635639	1.93096	0.00191205	0.0761657	0.493	3083	tags=44%, list=10%, signal=49%
GO_T_CELL_DIFFERENTIATION_IN_THYMUS	67	0.541688	1.92475	0.00199203	0.0763819	0.508	5708	tags=45%, list=18%, signal=54%
GO_DETECTION_OF_EXTERNAL_BIOTIC_STIMULUS	17	0.75782	1.8353	0.00200401	0.0877903	0.725	2625	tags=59%, list=8%, signal=64%
GO_T_HELPER_1_TYPE_IMMUNE_RESPONSE	40	0.663256	1.93459	0.00201207	0.0799317	0.484	4133	tags=48%, list=13%, signal=54%
GO_B_CELL_ACTIVATION_INVOLVED_IN_IMMUNE_RESPONSE	65	0.55064	1.94378	0.00201613	0.0851766	0.444	5498	tags=45%, list=17%, signal=54%
GO_POSITIVE_T_CELL_SELECTION	32	0.722042	1.97294	0.00201613	0.0923776	0.374	3698	tags=56%, list=11%, signal=63%
GO_REGULATION_OF_OLIGODENDROCYTE_DIFFERENTIATION	39	0.508929	1.74141	0.00201613	0.103204	0.892	5278	tags=41%, list=16%, signal=49%
GO_POSITIVE_REGULATION_OF_INTERFERON_GAMMA_PRODUCTION	58	0.679734	2.02198	0.00201613	0.150535	0.261	4466	tags=50%, list=14%, signal=58%
GO_VENTRICULAR_TRABECULA_MYOCARDIUM_MORPHOGENESIS	16	0.701021	1.92363	0.00202429	0.0753758	0.509	1482	tags=31%, list=5%, signal=33%
GO_POSITIVE_REGULATION_OF_CELL_ADHESION	390	0.507084	1.88267	0.00202429	0.0762574	0.628	7327	tags=49%, list=23%, signal=62%
GO_NATURAL_KILLER_CELL_MEDIATED_IMMUNITY	61	0.669165	2.04711	0.00202429	0.197761	0.199	5107	tags=56%, list=16%, signal=66%
GO_PODOSOME	29	0.693648	2.02219	0.0020284	0.166607	0.261	3949	tags=55%, list=12%, signal=63%
GO_T_CELL_ACTIVATION	432	0.5661	2.0308	0.00203252	0.189417	0.238	6456	tags=51%, list=20%, signal=63%
GO_LEUKOCYTE_DIFFERENTIATION	484	0.502205	1.92195	0.00203666	0.073293	0.513	5708	tags=42%, list=18%, signal=50%
GO_PLATELET_MORPHOGENESIS	21	0.628663	1.86115	0.00203666	0.0827885	0.674	3946	tags=43%, list=12%, signal=49%
GO_NEGATIVE_REGULATION_OF_T_CELL_DIFFERENTIATION	38	0.608202	1.94067	0.00203666	0.0830117	0.454	4176	tags=50%, list=13%, signal=57%
GO_TISSUE_REMODELING	158	0.508659	1.84579	0.00203666	0.0884528	0.702	5950	tags=45%, list=18%, signal=55%
GO_CYTOKINE_SECRETION	213	0.540611	1.92471	0.00204082	0.0754643	0.508	7112	tags=50%, list=22%, signal=63%
GO_HETEROCHROMATIN_ORGANIZATION	17	0.699109	1.90187	0.00204082	0.0798398	0.58	6095	tags=65%, list=19%, signal=80%
GO_REGULATION_OF_MYELOID_LEUKOCYTE_DIFFERENTIATION	111	0.51035	1.83523	0.00204082	0.0869641	0.725	6403	tags=43%, list=20%, signal=54%
GO_NEGATIVE_REGULATION_OF_HEMOPOIESIS	132	0.488421	1.88811	0.00204499	0.078693	0.617	5419	tags=41%, list=17%, signal=49%
GO_NEGATIVE_REGULATION_OF_CELL_ADHESION	264	0.491479	1.88568	0.00204918	0.0783995	0.624	7288	tags=47%, list=23%, signal=60%
GO_LAMELLIPODIUM_MEMBRANE	22	0.647181	1.83602	0.00204918	0.0879473	0.724	4316	tags=59%, list=13%, signal=68%
GO_TRANSFERASE_ACTIVITY_TRANSFERRING_HEXOSYL_GROUPS	191	0.453385	1.80592	0.00204918	0.092924	0.79	6332	tags=41%, list=20%, signal=50%
GO_NEGATIVE_REGULATION_OF_EPITHELIAL_CELL_APOPTOTIC_PROCESS	41	0.530304	1.77314	0.00204918	0.100997	0.848	6388	tags=44%, list=20%, signal=55%
GO_MONOCYTE_CHEMOTACTIC_PROTEIN_1_PRODUCTION	16	0.651802	1.78138	0.00204918	0.101371	0.836	4630	tags=44%, list=14%, signal=51%
GO_CELL_ADHESION_MEDIATED_BY_INTEGRIN	66	0.652391	1.99929	0.00204918	0.101577	0.314	4419	tags=53%, list=14%, signal=61%
GO_ENDOPLASMIC_RETICULUM_LUMEN	289	0.528766	1.87086	0.00205339	0.080956	0.652	7646	tags=52%, list=24%, signal=67%
GO_ALPHA_BETA_T_CELL_DIFFERENTIATION	96	0.602284	1.9642	0.00205339	0.0935404	0.39	5111	tags=51%, list=16%, signal=60%
GO_PEPTIDE_ANTIGEN_BINDING	24	0.771476	1.92336	0.00205761	0.0746814	0.509	4605	tags=67%, list=14%, signal=78%
GO_CELLULAR_RESPONSE_TO_MECHANICAL_STIMULUS	79	0.544923	1.86559	0.00205761	0.0804232	0.663	5554	tags=49%, list=17%, signal=59%
GO_POSITIVE_REGULATION_OF_I_KAPPAB_KINASE_NF_KAPPAB_SIGNALING	177	0.539161	1.95435	0.00205761	0.0887604	0.415	6132	tags=46%, list=19%, signal=57%
GO_DEVELOPMENT_OF_PRIMARY_SEXUAL_CHARACTERISTICS	209	0.387346	1.6665	0.00205761	0.120237	0.954	8408	tags=44%, list=26%, signal=59%
GO_REPRODUCTIVE_SYSTEM_DEVELOPMENT	415	0.384529	1.65676	0.00205761	0.122481	0.956	8408	tags=42%, list=26%, signal=56%
GO_CYTOKINE_METABOLIC_PROCESS	110	0.624139	1.95927	0.00206186	0.0907834	0.404	7327	tags=60%, list=23%, signal=77%
GO_POSITIVE_REGULATION_OF_LEUKOCYTE_CELL_CELL_ADHESION	209	0.603148	1.99028	0.00206186	0.0918517	0.336	5921	tags=52%, list=18%, signal=63%
GO_REGULATION_OF_CD4_POSITIVE_ALPHA_BETA_T_CELL_ACTIVATION	56	0.648191	1.99694	0.00206186	0.10084	0.319	4357	tags=50%, list=13%, signal=58%
GO_REGULATION_OF_T_CELL_ACTIVATION	297	0.557758	1.95946	0.00206612	0.092862	0.404	5996	tags=49%, list=19%, signal=59%
GO_EPITHELIAL_CELL_APOPTOTIC_PROCESS	99	0.524852	1.8674	0.00207039	0.0802366	0.662	6407	tags=45%, list=20%, signal=57%
GO_POSITIVE_REGULATION_OF_FIBROBLAST_PROLIFERATION	51	0.572462	1.94203	0.00207039	0.084315	0.45	6175	tags=51%, list=19%, signal=63%
GO_BONE_MORPHOGENESIS	108	0.487886	1.77536	0.00207039	0.100207	0.846	7915	tags=49%, list=24%, signal=65%
GO_LYMPHOCYTE_ACTIVATION_INVOLVED_IN_IMMUNE_RESPONSE	153	0.576653	1.99942	0.00207039	0.106503	0.313	5498	tags=48%, list=17%, signal=58%
GO_T_CELL_SELECTION	45	0.692727	1.91125	0.00207469	0.0763002	0.549	3698	tags=53%, list=11%, signal=60%
GO_NEGATIVE_REGULATION_OF_LEUKOCYTE_CELL_CELL_ADHESION	114	0.584179	1.9506	0.00207469	0.0912602	0.426	7238	tags=56%, list=22%, signal=72%
GO_INTERFERON_GAMMA_SECRETION	18	0.762963	1.97395	0.00207469	0.0999591	0.373	5490	tags=67%, list=17%, signal=80%
GO_CELL_MATURATION	164	0.381437	1.62299	0.00207469	0.132781	0.971	7088	tags=36%, list=22%, signal=46%
GO_MICROVILLUS	78	0.505817	1.83645	0.002079	0.0882912	0.722	4905	tags=41%, list=15%, signal=48%
GO_AZUROPHIL_GRANULE_LUMEN	87	0.607066	1.94882	0.00208333	0.0862021	0.43	4276	tags=47%, list=13%, signal=54%
GO_AMINOGLYCAN_CATABOLIC_PROCESS	61	0.562144	1.8215	0.00208333	0.0897095	0.753	5019	tags=41%, list=16%, signal=48%
GO_LYMPHOCYTE_HOMEOSTASIS	59	0.523525	1.83529	0.00208768	0.0873537	0.725	3672	tags=34%, list=11%, signal=38%
GO_REGULATION_OF_EPITHELIAL_CELL_APOPTOTIC_PROCESS	76	0.528653	1.83554	0.00208768	0.0880187	0.725	6772	tags=45%, list=21%, signal=56%
GO_ACTIN_FILAMENT_BUNDLE	69	0.588879	2.01693	0.00208768	0.147847	0.269	3167	tags=38%, list=10%, signal=42%
GO_REGULATION_OF_B_CELL_MEDIATED_IMMUNITY	48	0.609926	1.89685	0.00209205	0.0795742	0.598	5498	tags=48%, list=17%, signal=58%
GO_POSITIVE_REGULATION_OF_CELL_DIVISION	77	0.504502	1.82543	0.00209205	0.0888195	0.741	6086	tags=42%, list=19%, signal=51%
GO_TRANSFERASE_ACTIVITY_TRANSFERRING_GLYCOSYL_GROUPS	256	0.433831	1.78156	0.00209205	0.101585	0.836	5794	tags=37%, list=18%, signal=45%
GO_LEUKOCYTE_PROLIFERATION	273	0.558875	1.93583	0.00209644	0.0810101	0.479	7327	tags=52%, list=23%, signal=67%
GO_HYALURONAN_CATABOLIC_PROCESS	15	0.701794	1.81452	0.00209644	0.0920007	0.771	4908	tags=53%, list=15%, signal=63%
GO_TISSUE_REGENERATION	69	0.493967	1.79104	0.00209644	0.0986053	0.821	8300	tags=52%, list=26%, signal=70%
GO_POSITIVE_REGULATION_OF_MONONUCLEAR_CELL_MIGRATION	22	0.687377	1.88687	0.00210084	0.0779409	0.621	4550	tags=50%, list=14%, signal=58%
GO_SYNCYTIUM_FORMATION	55	0.516509	1.78689	0.00210084	0.100799	0.829	2862	tags=36%, list=9%, signal=40%
GO_POSITIVE_REGULATION_OF_MYELOID_LEUKOCYTE_DIFFERENTIATION	52	0.61174	1.93199	0.0021097	0.0781297	0.491	6403	tags=50%, list=20%, signal=62%
GO_REGENERATION	185	0.428884	1.71699	0.0021097	0.103565	0.911	8606	tags=48%, list=27%, signal=64%
GO_T_CELL_PROLIFERATION	176	0.586543	1.91744	0.00211864	0.0757486	0.531	7327	tags=56%, list=23%, signal=72%
GO_CELLULAR_RESPONSE_TO_ABIOTIC_STIMULUS	314	0.423048	1.76518	0.0021322	0.10134	0.86	5616	tags=36%, list=17%, signal=43%
GO_SUBSTRATE_ADHESION_DEPENDENT_CELL_SPREADING	97	0.549771	1.87828	0.00214133	0.0788239	0.638	5346	tags=44%, list=17%, signal=53%
GO_DENDRITIC_CELL_MIGRATION	27	0.734532	1.90915	0.00397614	0.0766442	0.555	3498	tags=59%, list=11%, signal=66%
GO_T_CELL_DIFFERENTIATION	227	0.552338	2.01277	0.00399202	0.144388	0.278	5115	tags=45%, list=16%, signal=53%
GO_REGULATION_OF_B_CELL_PROLIFERATION	59	0.598974	1.93321	0.004	0.0802277	0.487	6937	tags=53%, list=21%, signal=67%
GO_MULTI_MULTICELLULAR_ORGANISM_PROCESS	209	0.431898	1.7382	0.004	0.102874	0.894	6411	tags=37%, list=20%, signal=46%
GO_MYELOID_DENDRITIC_CELL_ACTIVATION	27	0.679316	1.90891	0.00401606	0.0760776	0.555	5467	tags=56%, list=17%, signal=67%
GO_LYMPHOCYTE_DIFFERENTIATION	326	0.513803	1.94229	0.00401606	0.0854149	0.449	5121	tags=42%, list=16%, signal=49%
GO_REGULATION_OF_T_CELL_DIFFERENTIATION	129	0.559947	1.99581	0.00401606	0.0984649	0.321	5115	tags=47%, list=16%, signal=55%
GO_ENDOTHELIAL_CELL_APOPTOTIC_PROCESS	54	0.578992	1.87842	0.0040404	0.0792497	0.638	6388	tags=50%, list=20%, signal=62%
GO_REGULATION_OF_VASCULATURE_DEVELOPMENT	317	0.470686	1.79181	0.0040404	0.0982124	0.818	6411	tags=43%, list=20%, signal=53%
GO_POSITIVE_REGULATION_OF_NATURAL_KILLER_CELL_MEDIATED_IMMUNITY	28	0.634516	1.87035	0.00404858	0.0792787	0.654	5107	tags=46%, list=16%, signal=55%
GO_REGULATION_OF_GLIAL_CELL_PROLIFERATION	32	0.560824	1.84579	0.00404858	0.087953	0.702	6298	tags=44%, list=19%, signal=54%
GO_T_CELL_HOMEOSTASIS	36	0.533079	1.82187	0.0040568	0.0897239	0.751	3083	tags=39%, list=10%, signal=43%
GO_OOGENESIS	80	0.42241	1.74551	0.0040568	0.101892	0.887	7145	tags=43%, list=22%, signal=54%
GO_EMBRYONIC_CRANIAL_SKELETON_MORPHOGENESIS	46	0.542598	1.74378	0.0040568	0.102385	0.89	4544	tags=33%, list=14%, signal=38%
GO_INTERFERON_GAMMA_PRODUCTION	102	0.62944	2.01109	0.0040568	0.118311	0.285	6356	tags=52%, list=20%, signal=64%
GO_SOMATIC_DIVERSIFICATION_OF_IMMUNE_RECEPTORS_VIA_GERMLINE_RECOMBINATION_WITHIN_A_SINGLE_LOCUS	57	0.55282	1.85941	0.00406504	0.0831639	0.676	5498	tags=44%, list=17%, signal=53%
GO_NEGATIVE_REGULATION_OF_LYMPHOCYTE_DIFFERENTIATION	46	0.549175	1.85676	0.00406504	0.0844247	0.681	4176	tags=41%, list=13%, signal=47%
GO_RENAL_SYSTEM_PROCESS_INVOLVED_IN_REGULATION_OF_SYSTEMIC_ARTERIAL_BLOOD_PRESSURE	23	0.648711	1.81436	0.00406504	0.0917164	0.771	8769	tags=78%, list=27%, signal=107%
GO_REGULATION_OF_GLIOGENESIS	117	0.426115	1.72911	0.00406504	0.104031	0.9	6403	tags=38%, list=20%, signal=48%
GO_NATURAL_KILLER_CELL_ACTIVATION	64	0.595383	1.94617	0.00407332	0.0854938	0.434	5121	tags=45%, list=16%, signal=54%
GO_POSITIVE_REGULATION_OF_CELL_CELL_ADHESION	249	0.563164	1.96745	0.00407332	0.094069	0.381	6174	tags=50%, list=19%, signal=61%
GO_FORMATION_OF_PRIMARY_GERM_LAYER	113	0.519525	1.8074	0.00408163	0.0919578	0.789	6890	tags=50%, list=21%, signal=63%
GO_SKELETAL_SYSTEM_DEVELOPMENT	500	0.404805	1.69973	0.00408163	0.11046	0.925	7966	tags=42%, list=25%, signal=54%
GO_LAMININ_BINDING	28	0.677089	1.87054	0.00408998	0.0802708	0.654	5046	tags=61%, list=16%, signal=72%
GO_PHAGOCYTIC_CUP	27	0.623748	1.86913	0.00409836	0.0797383	0.657	4241	tags=48%, list=13%, signal=55%
GO_REGULATION_OF_LEUKOCYTE_ADHESION_TO_VASCULAR_ENDOTHELIAL_CELL	20	0.657575	1.78409	0.00409836	0.100444	0.833	5111	tags=45%, list=16%, signal=53%
GO_REGULATION_OF_LEUKOCYTE_DEGRANULATION	44	0.666475	1.91315	0.00410678	0.0759989	0.548	3662	tags=57%, list=11%, signal=64%
GO_METALLOEXOPEPTIDASE_ACTIVITY	59	0.52708	1.86273	0.00410678	0.0822329	0.67	6825	tags=44%, list=21%, signal=56%
GO_GLOMERULAR_EPITHELIAL_CELL_DIFFERENTIATION	18	0.628325	1.79368	0.00410678	0.0990921	0.815	4542	tags=50%, list=14%, signal=58%
GO_POSITIVE_REGULATION_OF_T_CELL_PROLIFERATION	90	0.645721	1.93829	0.00411523	0.0816403	0.464	5269	tags=51%, list=16%, signal=61%
GO_LYMPHOCYTE_APOPTOTIC_PROCESS	67	0.539522	1.80314	0.00412371	0.0947954	0.797	5738	tags=46%, list=18%, signal=56%
GO_EMBRYONIC_PLACENTA_DEVELOPMENT	86	0.486136	1.76638	0.00412371	0.100794	0.859	6653	tags=44%, list=21%, signal=55%
GO_T_CELL_APOPTOTIC_PROCESS	45	0.569715	1.76649	0.00413223	0.100979	0.859	6174	tags=51%, list=19%, signal=63%
GO_ALPHA_BETA_T_CELL_PROLIFERATION	33	0.737636	1.89043	0.00414079	0.0793702	0.609	4357	tags=64%, list=13%, signal=73%
GO_NEGATIVE_REGULATION_OF_REACTIVE_OXYGEN_SPECIES_BIOSYNTHETIC_PROCESS	27	0.601094	1.79349	0.00414079	0.0989044	0.816	6713	tags=63%, list=21%, signal=79%
GO_POSITIVE_REGULATION_OF_CD4_POSITIVE_ALPHA_BETA_T_CELL_ACTIVATION	33	0.700882	1.93198	0.00414938	0.0770594	0.491	4133	tags=55%, list=13%, signal=62%
GO_MEMBRANE_REGION	322	0.458243	1.7556	0.00416667	0.101104	0.876	5766	tags=39%, list=18%, signal=46%
GO_CELLULAR_CARBOHYDRATE_BIOSYNTHETIC_PROCESS	78	0.513752	1.78084	0.00416667	0.101228	0.836	6937	tags=47%, list=21%, signal=60%
GO_CELLULAR_RESPONSE_TO_GAMMA_RADIATION	29	0.586033	1.75822	0.00416667	0.102356	0.871	4663	tags=38%, list=14%, signal=44%
GO_POSITIVE_REGULATION_OF_IMMUNOGLOBULIN_PRODUCTION	37	0.578443	1.83506	0.00417537	0.0866574	0.725	8320	tags=62%, list=26%, signal=84%
GO_REGULATION_OF_TUMOR_NECROSIS_FACTOR_MEDIATED_SIGNALING_PATHWAY	55	0.512018	1.84379	0.00417537	0.0888155	0.705	5035	tags=38%, list=16%, signal=45%
GO_NEGATIVE_REGULATION_OF_T_CELL_PROLIFERATION	57	0.617372	1.91122	0.0041841	0.0755236	0.549	7238	tags=61%, list=22%, signal=79%
GO_INTERLEUKIN_4_PRODUCTION	35	0.604256	1.834	0.00419287	0.0867998	0.726	4420	tags=46%, list=14%, signal=53%
GO_APOPTOTIC_PROCESS_INVOLVED_IN_DEVELOPMENT	35	0.560933	1.80126	0.00419287	0.0955627	0.801	5728	tags=49%, list=18%, signal=59%
GO_METANEPHRIC_NEPHRON_MORPHOGENESIS	26	0.571226	1.77325	0.00421941	0.101208	0.848	4918	tags=50%, list=15%, signal=59%
GO_NEGATIVE_REGULATION_OF_LEUKOCYTE_PROLIFERATION	75	0.620769	1.94181	0.00424628	0.0833313	0.45	7238	tags=60%, list=22%, signal=77%
GO_CARBOHYDRATE_BINDING	252	0.476891	1.81216	0.00424628	0.0919413	0.774	6387	tags=43%, list=20%, signal=53%
GO_ACTIN_FILAMENT	118	0.519827	1.9201	0.0042735	0.0741944	0.519	5868	tags=43%, list=18%, signal=53%
GO_HOMEOSTASIS_OF_NUMBER_OF_CELLS_WITHIN_A_TISSUE	27	0.541938	1.75695	0.00579151	0.101143	0.872	6427	tags=44%, list=20%, signal=55%
GO_HIPPO_SIGNALING	38	0.569955	1.78519	0.00592885	0.0997965	0.831	5232	tags=42%, list=16%, signal=50%
GO_METANEPHRIC_NEPHRON_DEVELOPMENT	38	0.575378	1.89977	0.00594059	0.0790892	0.587	4918	tags=47%, list=15%, signal=56%
GO_MATERNAL_PROCESS_INVOLVED_IN_FEMALE_PREGNANCY	62	0.513471	1.79504	0.00594059	0.098209	0.812	7442	tags=58%, list=23%, signal=75%
GO_BRANCHING_MORPHOGENESIS_OF_AN_EPITHELIAL_TUBE	147	0.446707	1.75927	0.00596422	0.101874	0.869	7691	tags=42%, list=24%, signal=55%
GO_POSITIVE_REGULATION_OF_LYMPHOCYTE_MEDIATED_IMMUNITY	97	0.558095	1.92506	0.00598802	0.0781069	0.508	5107	tags=42%, list=16%, signal=50%
GO_B_CELL_PROLIFERATION	79	0.585462	1.95646	0.00598802	0.0874629	0.408	7134	tags=52%, list=22%, signal=66%
GO_POSITIVE_REGULATION_OF_TRANSCRIPTION_REGULATORY_REGION_DNA_BINDING	22	0.607059	1.76698	0.00598802	0.10109	0.858	9214	tags=73%, list=29%, signal=102%
GO_GLOMERULUS_DEVELOPMENT	58	0.575204	1.88367	0.00601202	0.076517	0.628	4918	tags=48%, list=15%, signal=57%
GO_CRANIAL_SKELETAL_SYSTEM_DEVELOPMENT	63	0.535605	1.79705	0.00601202	0.0977615	0.809	4544	tags=35%, list=14%, signal=41%
GO_POSITIVE_REGULATION_OF_NATURAL_KILLER_CELL_MEDIATED_CYTOTOXICITY	23	0.660799	1.90064	0.0060241	0.0796339	0.583	3892	tags=43%, list=12%, signal=49%
GO_B_CELL_HOMEOSTASIS	28	0.594224	1.82417	0.0060241	0.089548	0.746	2160	tags=29%, list=7%, signal=31%
GO_IMMUNOGLOBULIN_PRODUCTION_INVOLVED_IN_IMMUNOGLOBULIN_MEDIATED_IMMUNE_RESPONSE	50	0.591579	1.93621	0.00603622	0.0831082	0.476	6532	tags=52%, list=20%, signal=65%
GO_REGULATION_OF_LYMPHOCYTE_DIFFERENTIATION	158	0.542525	1.9495	0.00604839	0.0889473	0.429	5121	tags=45%, list=16%, signal=53%
GO_REGULATION_OF_EXTRACELLULAR_MATRIX_ORGANIZATION	38	0.555643	1.81794	0.00607287	0.0905142	0.764	4723	tags=47%, list=15%, signal=55%
GO_NEURAL_PRECURSOR_CELL_PROLIFERATION	144	0.41642	1.71421	0.00607287	0.104485	0.917	6896	tags=38%, list=21%, signal=48%
GO_REGULATION_OF_T_CELL_RECEPTOR_SIGNALING_PATHWAY	39	0.643556	1.92305	0.00608519	0.0741571	0.51	3017	tags=49%, list=9%, signal=54%
GO_POSITIVE_REGULATION_OF_MYELOID_CELL_DIFFERENTIATION	87	0.535392	1.84994	0.00608519	0.0876802	0.698	4755	tags=37%, list=15%, signal=43%
GO_BONE_REMODELING	88	0.484116	1.73407	0.00608519	0.102856	0.896	5381	tags=41%, list=17%, signal=49%
GO_EXOPEPTIDASE_ACTIVITY	106	0.448327	1.74174	0.00608519	0.103148	0.891	6891	tags=40%, list=21%, signal=50%
GO_POSITIVE_REGULATION_OF_DNA_BINDING	56	0.50547	1.7213	0.00608519	0.103635	0.906	9214	tags=57%, list=29%, signal=80%
GO_REGULATION_OF_ADAPTIVE_IMMUNE_RESPONSE	150	0.572174	1.9358	0.00609756	0.0798148	0.479	5035	tags=46%, list=16%, signal=54%
GO_PROTEIN_DISULFIDE_ISOMERASE_ACTIVITY	17	0.692465	1.83348	0.00609756	0.086509	0.726	1746	tags=47%, list=5%, signal=50%
GO_SH3_SH2_ADAPTOR_ACTIVITY	53	0.559371	1.84921	0.00609756	0.0878777	0.698	6747	tags=45%, list=21%, signal=57%
GO_SKELETAL_SYSTEM_MORPHOGENESIS	230	0.444035	1.7413	0.00609756	0.103043	0.892	7677	tags=44%, list=24%, signal=58%
GO_BONE_DEVELOPMENT	210	0.438758	1.73902	0.00610998	0.10287	0.893	7933	tags=44%, list=25%, signal=58%
GO_POSITIVE_REGULATION_OF_NEUROBLAST_PROLIFERATION	22	0.571913	1.72918	0.00610998	0.104219	0.9	6878	tags=50%, list=21%, signal=63%
GO_POSITIVE_REGULATION_OF_LEUKOCYTE_DEGRANULATION	23	0.674408	1.88354	0.00612245	0.0760547	0.628	3662	tags=52%, list=11%, signal=59%
GO_LEUKOCYTE_MEDIATED_CYTOTOXICITY	102	0.600464	1.92489	0.00612245	0.0772393	0.508	4989	tags=48%, list=15%, signal=57%
GO_POSITIVE_REGULATION_OF_PHAGOCYTOSIS	64	0.618922	1.88834	0.00612245	0.0797208	0.616	5742	tags=61%, list=18%, signal=74%
GO_REGULATION_OF_CD4_POSITIVE_ALPHA_BETA_T_CELL_DIFFERENTIATION	43	0.645267	1.90068	0.00612245	0.0803898	0.583	4176	tags=51%, list=13%, signal=59%
GO_POSITIVE_REGULATION_OF_TOLL_LIKE_RECEPTOR_SIGNALING_PATHWAY	23	0.63958	1.80178	0.00612245	0.0953618	0.799	7140	tags=65%, list=22%, signal=84%
GO_CELL_SUBSTRATE_ADHESION	336	0.437999	1.7125	0.00612245	0.104896	0.917	7288	tags=44%, list=23%, signal=57%
GO_SEX_DIFFERENTIATION	253	0.366871	1.59887	0.00612245	0.139399	0.978	8408	tags=42%, list=26%, signal=56%
GO_INTERLEUKIN_8_SECRETION	28	0.702123	1.89356	0.00613497	0.0778231	0.604	6578	tags=71%, list=20%, signal=90%
GO_INTERLEUKIN_6_SECRETION	42	0.597173	1.84286	0.00613497	0.0882197	0.708	6969	tags=60%, list=22%, signal=76%
GO_NEURAL_TUBE_FORMATION	104	0.484427	1.80904	0.00613497	0.0922046	0.782	4544	tags=36%, list=14%, signal=41%
GO_POSITIVE_REGULATION_OF_VASCULATURE_DEVELOPMENT	185	0.499418	1.8109	0.00613497	0.0923805	0.777	6932	tags=48%, list=21%, signal=60%
GO_REGULATION_OF_TISSUE_REMODELING	71	0.50574	1.77076	0.00613497	0.0999185	0.853	5381	tags=42%, list=17%, signal=51%
GO_MHC_CLASS_I_PROTEIN_BINDING	18	0.688569	1.82192	0.00614754	0.0900494	0.751	4564	tags=67%, list=14%, signal=78%
GO_RESPONSE_TO_ANGIOTENSIN	25	0.61225	1.88438	0.00616016	0.0770754	0.626	5529	tags=48%, list=17%, signal=58%
GO_LEUKOCYTE_CELL_CELL_ADHESION	317	0.555378	1.92558	0.00616016	0.0785078	0.506	6386	tags=50%, list=20%, signal=62%
GO_REGULATION_OF_CELL_ADHESION_MEDIATED_BY_INTEGRIN	46	0.604613	1.84852	0.00616016	0.0879556	0.698	3574	tags=41%, list=11%, signal=46%
GO_HYALURONAN_METABOLIC_PROCESS	36	0.602	1.81156	0.00616016	0.0921558	0.774	5952	tags=53%, list=18%, signal=65%
GO_CARD_DOMAIN_BINDING	15	0.753711	1.78637	0.00617284	0.100176	0.829	3628	tags=60%, list=11%, signal=68%
GO_RENAL_SYSTEM_VASCULATURE_DEVELOPMENT	25	0.703919	1.83886	0.00618557	0.0870117	0.716	6835	tags=72%, list=21%, signal=91%
GO_ACTOMYOSIN	74	0.543623	1.91446	0.00619835	0.0754467	0.545	3167	tags=35%, list=10%, signal=39%
GO_AGING	297	0.39286	1.64201	0.00619835	0.127048	0.961	6388	tags=36%, list=20%, signal=44%
GO_POLYSACCHARIDE_METABOLIC_PROCESS	104	0.464073	1.70792	0.00621118	0.107402	0.917	6332	tags=43%, list=20%, signal=54%
GO_NEGATIVE_REGULATION_OF_IMMUNE_SYSTEM_PROCESS	429	0.484104	1.87049	0.00623701	0.079753	0.654	7274	tags=47%, list=23%, signal=59%
GO_EPITHELIAL_CELL_PROLIFERATION	376	0.399066	1.6589	0.00623701	0.122367	0.956	6932	tags=39%, list=21%, signal=49%
GO_APOPTOTIC_PROCESS_INVOLVED_IN_MORPHOGENESIS	23	0.652182	1.83982	0.00625	0.0880366	0.714	5728	tags=57%, list=18%, signal=69%
GO_REGULATION_OF_KIDNEY_DEVELOPMENT	53	0.497222	1.73707	0.00625	0.102438	0.894	7332	tags=51%, list=23%, signal=66%
GO_MYELOID_LEUKOCYTE_DIFFERENTIATION	197	0.512428	1.86727	0.00627615	0.0798028	0.662	6403	tags=44%, list=20%, signal=55%
GO_BASEMENT_MEMBRANE	94	0.555462	1.77135	0.00628931	0.0999198	0.852	5426	tags=48%, list=17%, signal=57%
GO_POST_EMBRYONIC_ANIMAL_ORGAN_DEVELOPMENT	15	0.695942	1.75439	0.00628931	0.10111	0.876	6878	tags=73%, list=21%, signal=93%
GO_AMINOGLYCAN_BIOSYNTHETIC_PROCESS	113	0.502533	1.75115	0.00628931	0.101133	0.88	6576	tags=48%, list=20%, signal=60%
GO_I_KAPPAB_KINASE_NF_KAPPAB_SIGNALING	260	0.510326	1.93593	0.00630252	0.0821471	0.479	6196	tags=45%, list=19%, signal=55%
GO_POSITIVE_REGULATION_OF_CD4_POSITIVE_ALPHA_BETA_T_CELL_DIFFERENTIATION	27	0.691927	1.82859	0.00630252	0.0884179	0.739	4133	tags=56%, list=13%, signal=64%
GO_POSITIVE_REGULATION_OF_INTERLEUKIN_6_SECRETION	28	0.628205	1.82393	0.00630252	0.0893496	0.746	6969	tags=61%, list=22%, signal=77%
GO_REGULATION_OF_CELL_SHAPE	151	0.490154	1.81056	0.00632911	0.0919585	0.779	7747	tags=49%, list=24%, signal=64%
GO_HEPATICOBILIARY_SYSTEM_DEVELOPMENT	136	0.424712	1.7346	0.00638298	0.102814	0.895	7085	tags=38%, list=22%, signal=49%
GO_ACTIN_CYTOSKELETON	487	0.405271	1.72292	0.00638298	0.104257	0.904	4439	tags=28%, list=14%, signal=32%
GO_EPITHELIAL_CELL_DEVELOPMENT	200	0.463373	1.76848	0.00642398	0.100286	0.857	6316	tags=41%, list=20%, signal=50%
GO_COLLAGEN_BIOSYNTHETIC_PROCESS	41	0.586068	1.77094	0.00650759	0.0999833	0.853	9237	tags=68%, list=29%, signal=96%
GO_REGULATION_OF_CELL_MATURATION	21	0.581727	1.77577	0.00772201	0.100708	0.844	2300	tags=29%, list=7%, signal=31%
GO_MUSCLE_CELL_PROLIFERATION	192	0.445681	1.72723	0.00793651	0.103995	0.901	6031	tags=37%, list=19%, signal=45%
GO_SUBSTRATE_DEPENDENT_CELL_MIGRATION	28	0.630875	1.87322	0.00795229	0.0801027	0.649	4041	tags=46%, list=13%, signal=53%
GO_T_CELL_LINEAGE_COMMITMENT	24	0.652534	1.82102	0.00795229	0.0897772	0.753	6280	tags=54%, list=19%, signal=67%
GO_EXTRACELLULAR_MATRIX_ASSEMBLY	40	0.528145	1.77256	0.00796813	0.100606	0.848	4905	tags=45%, list=15%, signal=53%
GO_OOCYTE_DIFFERENTIATION	48	0.475628	1.72077	0.00798403	0.103697	0.909	7085	tags=46%, list=22%, signal=59%
GO_NEPHRON_EPITHELIUM_DEVELOPMENT	106	0.415577	1.67923	0.00798403	0.115556	0.942	4542	tags=31%, list=14%, signal=36%
GO_POSITIVE_REGULATION_OF_EPITHELIAL_TO_MESENCHYMAL_TRANSITION	48	0.59343	1.87425	0.008	0.0796739	0.648	5090	tags=50%, list=16%, signal=59%
GO_MAMMARY_GLAND_DEVELOPMENT	136	0.457161	1.79706	0.008	0.0981283	0.809	7112	tags=45%, list=22%, signal=57%
GO_MORPHOGENESIS_OF_A_BRANCHING_STRUCTURE	194	0.441214	1.74995	0.008	0.101541	0.88	7691	tags=41%, list=24%, signal=54%
GO_REGULATION_OF_PRODUCTION_OF_MOLECULAR_MEDIATOR_OF_IMMUNE_RESPONSE	131	0.543907	1.95706	0.00801603	0.0888462	0.407	6826	tags=50%, list=21%, signal=63%
GO_GLIAL_CELL_MIGRATION	50	0.496146	1.65993	0.00801603	0.121836	0.956	6403	tags=46%, list=20%, signal=57%
GO_REGULATION_OF_LEUKOCYTE_MEDIATED_IMMUNITY	189	0.548533	1.90671	0.00806452	0.077685	0.565	4687	tags=41%, list=15%, signal=48%
GO_POSITIVE_REGULATION_OF_LEUKOCYTE_MEDIATED_IMMUNITY	125	0.536144	1.87583	0.00808081	0.0799047	0.643	5107	tags=41%, list=16%, signal=48%
GO_T_CELL_ACTIVATION_INVOLVED_IN_IMMUNE_RESPONSE	87	0.609004	1.91164	0.00809717	0.0767362	0.549	5090	tags=53%, list=16%, signal=63%
GO_RESPONSE_TO_TUMOR_CELL	23	0.576648	1.77177	0.00811359	0.100413	0.851	4107	tags=39%, list=13%, signal=45%
GO_CELL_SUBSTRATE_JUNCTION	413	0.489655	1.84248	0.00816326	0.0880907	0.708	5346	tags=39%, list=17%, signal=46%
GO_O_GLYCAN_PROCESSING	58	0.551341	1.82906	0.00816326	0.0883549	0.736	5551	tags=45%, list=17%, signal=54%
GO_BRANCH_ELONGATION_OF_AN_EPITHELIUM	19	0.637428	1.79248	0.00816326	0.0980144	0.818	6174	tags=53%, list=19%, signal=65%
GO_NEGATIVE_REGULATION_OF_STEM_CELL_DIFFERENTIATION	20	0.626866	1.73164	0.00816326	0.103096	0.898	5667	tags=50%, list=18%, signal=61%
GO_MEMBRANE_PROTEIN_ECTODOMAIN_PROTEOLYSIS	41	0.577729	1.7833	0.00817996	0.100503	0.834	5845	tags=46%, list=18%, signal=57%
GO_AMINOPEPTIDASE_ACTIVITY	47	0.511532	1.72762	0.00817996	0.104361	0.9	5852	tags=43%, list=18%, signal=52%
GO_REGULATION_OF_ANTIGEN_RECEPTOR_MEDIATED_SIGNALING_PATHWAY	62	0.604	1.89534	0.00819672	0.0788891	0.601	3017	tags=45%, list=9%, signal=50%
GO_POSITIVE_REGULATION_OF_NIK_NF_KAPPAB_SIGNALING	74	0.509097	1.83417	0.00819672	0.0871082	0.726	8460	tags=50%, list=26%, signal=68%
GO_NEUROBLAST_PROLIFERATION	57	0.505296	1.77823	0.00819672	0.099308	0.841	6878	tags=46%, list=21%, signal=58%
GO_NEGATIVE_REGULATION_OF_PROTEIN_MATURATION	29	0.57245	1.76978	0.00819672	0.0998396	0.855	9185	tags=62%, list=28%, signal=87%
GO_REGULATION_OF_ANIMAL_ORGAN_MORPHOGENESIS	241	0.43466	1.73909	0.00819672	0.103556	0.893	7362	tags=41%, list=23%, signal=53%
GO_REACTIVE_OXYGEN_SPECIES_METABOLIC_PROCESS	255	0.430321	1.72353	0.00819672	0.103974	0.904	5852	tags=37%, list=18%, signal=45%
GO_NEGATIVE_REGULATION_OF_MYELOID_CELL_DIFFERENTIATION	78	0.440989	1.67552	0.00819672	0.11743	0.95	6772	tags=41%, list=21%, signal=52%
GO_PLATELET_AGGREGATION	60	0.56526	1.8107	0.00823045	0.0922185	0.778	3014	tags=38%, list=9%, signal=42%
GO_WNT_ACTIVATED_RECEPTOR_ACTIVITY	18	0.689369	1.79553	0.00823045	0.098167	0.811	8245	tags=72%, list=26%, signal=97%
GO_RENAL_SYSTEM_PROCESS_INVOLVED_IN_REGULATION_OF_BLOOD_VOLUME	15	0.666313	1.73727	0.00823045	0.102501	0.894	8769	tags=87%, list=27%, signal=119%
GO_REGULATION_OF_CHONDROCYTE_DIFFERENTIATION	49	0.515901	1.7423	0.00823045	0.102923	0.891	6638	tags=51%, list=21%, signal=64%
GO_POLYSACCHARIDE_BINDING	26	0.585341	1.65871	0.00823045	0.122375	0.956	3889	tags=42%, list=12%, signal=48%
GO_DENDRITIC_CELL_DIFFERENTIATION	40	0.637232	1.85857	0.00824742	0.0834858	0.676	6386	tags=55%, list=20%, signal=68%
GO_REGULATION_OF_CHEMOTAXIS	205	0.45808	1.73279	0.00824742	0.103175	0.897	6403	tags=40%, list=20%, signal=49%
GO_GLAND_MORPHOGENESIS	117	0.463827	1.72571	0.00824742	0.103474	0.901	7112	tags=42%, list=22%, signal=54%
GO_CD4_POSITIVE_ALPHA_BETA_T_CELL_ACTIVATION	86	0.584057	1.88783	0.00826446	0.0777752	0.618	4357	tags=45%, list=13%, signal=52%
GO_GLOMERULAR_EPITHELIUM_DEVELOPMENT	21	0.665445	1.87066	0.00826446	0.0806893	0.654	4542	tags=57%, list=14%, signal=66%
GO_REGULATION_OF_COAGULATION	83	0.554454	1.76399	0.00828157	0.101504	0.862	7143	tags=53%, list=22%, signal=68%
GO_TUBE_CLOSURE	90	0.493451	1.81773	0.00829876	0.0899444	0.764	4356	tags=37%, list=13%, signal=42%
GO_POSITIVE_REGULATION_OF_COLLAGEN_METABOLIC_PROCESS	23	0.550946	1.69718	0.00829876	0.111738	0.929	4417	tags=39%, list=14%, signal=45%
GO_MAINTENANCE_OF_PROTEIN_LOCATION_IN_CELL	72	0.469485	1.75396	0.00831601	0.100915	0.876	8465	tags=53%, list=26%, signal=71%
GO_WNT_PROTEIN_BINDING	33	0.599049	1.75175	0.00833333	0.101868	0.88	7510	tags=61%, list=23%, signal=79%
GO_EMBRYONIC_ORGAN_DEVELOPMENT	418	0.420152	1.75779	0.00835073	0.101924	0.871	9321	tags=49%, list=29%, signal=67%
GO_GLIOGENESIS	282	0.373196	1.62384	0.00835073	0.132904	0.969	6403	tags=34%, list=20%, signal=43%
GO_POSITIVE_REGULATION_OF_LEUKOCYTE_PROLIFERATION	131	0.583745	1.90052	0.00838574	0.0789643	0.583	7905	tags=55%, list=24%, signal=72%
GO_NEGATIVE_REGULATION_OF_CYTOKINE_PRODUCTION	259	0.495974	1.82667	0.00838574	0.0884841	0.74	8361	tags=53%, list=26%, signal=70%
GO_REGULATION_OF_COLLAGEN_METABOLIC_PROCESS	37	0.596974	1.87767	0.00840336	0.0788128	0.639	7085	tags=57%, list=22%, signal=73%
GO_PLACENTA_BLOOD_VESSEL_DEVELOPMENT	32	0.530637	1.70423	0.00842105	0.108298	0.92	5554	tags=47%, list=17%, signal=57%
GO_INTERLEUKIN_8_PRODUCTION	73	0.623189	1.89476	0.00856531	0.0779851	0.601	6826	tags=58%, list=21%, signal=73%
GO_COLLAGEN_METABOLIC_PROCESS	99	0.540092	1.74957	0.00856531	0.101404	0.881	7646	tags=57%, list=24%, signal=74%
GO_NEGATIVE_REGULATION_OF_CD4_POSITIVE_ALPHA_BETA_T_CELL_DIFFERENTIATION	19	0.659506	1.80973	0.00974659	0.092003	0.782	4176	tags=58%, list=13%, signal=66%
GO_CELLULAR_DEFENSE_RESPONSE	47	0.682849	1.97335	0.00986193	0.0947177	0.374	4924	tags=60%, list=15%, signal=70%
GO_I_KAPPAB_PHOSPHORYLATION	18	0.649083	1.78004	0.00988142	0.100943	0.838	6826	tags=56%, list=21%, signal=70%
GO_NEGATIVE_REGULATION_OF_MYELOID_LEUKOCYTE_DIFFERENTIATION	48	0.503807	1.73189	0.00988142	0.103082	0.897	5419	tags=40%, list=17%, signal=47%
GO_REGULATION_OF_NEURAL_PRECURSOR_CELL_PROLIFERATION	82	0.436535	1.68764	0.00988142	0.112379	0.936	6882	tags=40%, list=21%, signal=51%
GO_MYELOID_DENDRITIC_CELL_DIFFERENTIATION	17	0.632328	1.71324	0.00990099	0.104704	0.917	5389	tags=47%, list=17%, signal=56%
GO_MHC_PROTEIN_BINDING	34	0.666085	1.8844	0.00994036	0.077659	0.626	4605	tags=59%, list=14%, signal=69%
GO_IMMUNOGLOBULIN_SECRETION	20	0.614374	1.77952	0.00994036	0.10071	0.839	8923	tags=70%, list=28%, signal=97%
GO_REGULATION_OF_NATURAL_KILLER_CELL_ACTIVATION	31	0.636796	1.89132	0.00998004	0.0791366	0.607	5786	tags=55%, list=18%, signal=67%
GO_REGULATION_OF_NEUROBLAST_PROLIFERATION	29	0.551507	1.71503	0.00998004	0.10461	0.913	6878	tags=52%, list=21%, signal=66%
GO_MYELOID_CELL_DIFFERENTIATION	375	0.429604	1.75778	0.01	0.101652	0.871	7140	tags=40%, list=22%, signal=51%
GO_POSITIVE_REGULATION_OF_PRODUCTION_OF_MOLECULAR_MEDIATOR_OF_IMMUNE_RESPONSE	91	0.531816	1.86478	0.01002	0.0805805	0.666	8527	tags=55%, list=26%, signal=74%
GO_NATURAL_KILLER_CELL_ACTIVATION_INVOLVED_IN_IMMUNE_RESPONSE	15	0.665405	1.75555	0.01002	0.10088	0.876	3726	tags=40%, list=12%, signal=45%
GO_CYSTEINE_TYPE_ENDOPEPTIDASE_ACTIVITY	94	0.444094	1.75821	0.01002	0.102077	0.871	5050	tags=33%, list=16%, signal=39%
GO_PROTEIN_AUTOPHOSPHORYLATION	231	0.410889	1.66515	0.01002	0.120268	0.954	6031	tags=36%, list=19%, signal=44%
GO_REGULATION_OF_METANEPHROS_DEVELOPMENT	22	0.553888	1.64185	0.0100402	0.12704	0.962	4542	tags=45%, list=14%, signal=53%
GO_POSITIVE_REGULATION_OF_NEURAL_PRECURSOR_CELL_PROLIFERATION	51	0.484004	1.71948	0.0100604	0.103046	0.909	6882	tags=45%, list=21%, signal=57%
GO_RESPIRATORY_SYSTEM_DEVELOPMENT	197	0.39539	1.62999	0.0100604	0.130793	0.968	7356	tags=36%, list=23%, signal=46%
GO_RESPONSE_TO_ANTINEOPLASTIC_AGENT	90	0.420202	1.59659	0.0100806	0.139495	0.978	8967	tags=50%, list=28%, signal=69%
GO_LIVER_REGENERATION	29	0.508759	1.664	0.010101	0.120258	0.955	6787	tags=55%, list=21%, signal=70%
GO_POSITIVE_REGULATION_OF_IMMUNE_EFFECTOR_PROCESS	199	0.525854	1.89685	0.0101215	0.0788573	0.598	4642	tags=39%, list=14%, signal=45%
GO_REGULATION_OF_REACTIVE_OXYGEN_SPECIES_BIOSYNTHETIC_PROCESS	83	0.47651	1.71948	0.0101215	0.10325	0.909	6713	tags=42%, list=21%, signal=53%
GO_ORGAN_GROWTH	177	0.401785	1.6202	0.010142	0.134206	0.971	6549	tags=36%, list=20%, signal=44%
GO_REGULATION_OF_PROTEIN_SERINE_THREONINE_KINASE_ACTIVITY	490	0.358561	1.57172	0.010142	0.148089	0.99	5990	tags=31%, list=19%, signal=38%
GO_POSITIVE_REGULATION_OF_INTERLEUKIN_2_PRODUCTION	31	0.647703	1.87537	0.0102041	0.079758	0.644	4560	tags=45%, list=14%, signal=53%
GO_NEGATIVE_REGULATION_OF_REGULATED_SECRETORY_PATHWAY	23	0.614621	1.78646	0.0102041	0.10045	0.829	4463	tags=61%, list=14%, signal=71%
GO_PLACENTA_DEVELOPMENT	148	0.425595	1.65647	0.0102041	0.12239	0.956	6407	tags=40%, list=20%, signal=49%
GO_POSITIVE_REGULATION_OF_ADAPTIVE_IMMUNE_RESPONSE	98	0.574077	1.89812	0.0102249	0.0793063	0.596	4899	tags=45%, list=15%, signal=53%
GO_FAT_SOLUBLE_VITAMIN_METABOLIC_PROCESS	41	0.551396	1.75436	0.0102249	0.100884	0.876	8178	tags=59%, list=25%, signal=78%
GO_MORPHOGENESIS_OF_AN_EPITHELIAL_SHEET	55	0.508912	1.72043	0.0102249	0.103554	0.909	6174	tags=44%, list=19%, signal=54%
GO_POSITIVE_REGULATION_OF_GLIOGENESIS	73	0.44796	1.66977	0.0102669	0.119202	0.952	6403	tags=42%, list=20%, signal=53%
GO_OXIDOREDUCTASE_ACTIVITY_ACTING_ON_THE_CH_NH2_GROUP_OF_DONORS_OXYGEN_AS_ACCEPTOR	16	0.699361	1.77577	0.0102881	0.100386	0.844	4429	tags=56%, list=14%, signal=65%
GO_MAINTENANCE_OF_LOCATION_IN_CELL	90	0.435063	1.71893	0.0102881	0.103277	0.909	8465	tags=49%, list=26%, signal=66%
GO_REGULATION_OF_RESPONSE_TO_BIOTIC_STIMULUS	485	0.490025	1.84367	0.0103306	0.088456	0.705	7507	tags=45%, list=23%, signal=58%
GO_NEURAL_TUBE_DEVELOPMENT	158	0.440841	1.71831	0.0103306	0.10291	0.909	4918	tags=33%, list=15%, signal=39%
GO_NEGATIVE_REGULATION_OF_PROTEIN_LOCALIZATION_TO_CELL_PERIPHERY	24	0.577048	1.73904	0.0103306	0.103093	0.893	5472	tags=54%, list=17%, signal=65%
GO_REGULATION_OF_CELL_DIVISION	155	0.421562	1.69528	0.0103306	0.112424	0.931	6086	tags=35%, list=19%, signal=43%
GO_NUCLEOBASE_METABOLIC_PROCESS	35	0.5334	1.66381	0.0103306	0.120063	0.955	7926	tags=49%, list=25%, signal=64%
GO_REGULATION_OF_LEUKOCYTE_MIGRATION	189	0.503418	1.78989	0.010352	0.0989068	0.822	8923	tags=54%, list=28%, signal=75%
GO_REGULATION_OF_MEIOTIC_NUCLEAR_DIVISION	30	0.536648	1.7281	0.010352	0.104427	0.9	7085	tags=57%, list=22%, signal=73%
GO_REGULATION_OF_MYOTUBE_DIFFERENTIATION	51	0.479398	1.6523	0.010352	0.123226	0.958	5258	tags=41%, list=16%, signal=49%
GO_MORPHOGENESIS_OF_EMBRYONIC_EPITHELIUM	150	0.4522	1.76174	0.0103734	0.101786	0.865	4581	tags=33%, list=14%, signal=39%
GO_MESENCHYMAL_TO_EPITHELIAL_TRANSITION	20	0.586799	1.6908	0.0103734	0.112018	0.932	7332	tags=60%, list=23%, signal=78%
GO_MYOTUBE_DIFFERENTIATION	98	0.433495	1.60771	0.0103734	0.137185	0.974	5258	tags=33%, list=16%, signal=39%
GO_POSITIVE_REGULATION_OF_STEM_CELL_PROLIFERATION	40	0.483799	1.70723	0.0104167	0.106615	0.918	6878	tags=40%, list=21%, signal=51%
GO_DEVELOPMENTAL_PIGMENTATION	46	0.496288	1.67315	0.0104603	0.118352	0.952	4484	tags=37%, list=14%, signal=43%
GO_CENTRIOLAR_SATELLITE	95	0.422667	1.63766	0.0104822	0.129227	0.965	5369	tags=34%, list=17%, signal=40%
GO_ENDOPEPTIDASE_ACTIVITY	373	0.35921	1.61803	0.0105485	0.134446	0.971	7593	tags=35%, list=23%, signal=45%
GO_SKELETAL_MUSCLE_CELL_PROLIFERATION	16	0.688196	1.76342	0.0105932	0.101139	0.863	4512	tags=56%, list=14%, signal=65%
GO_RIBONUCLEOSIDE_CATABOLIC_PROCESS	19	0.670816	1.84642	0.010661	0.0884058	0.701	5553	tags=47%, list=17%, signal=57%
GO_ACUTE_INFLAMMATORY_RESPONSE	98	0.534056	1.72253	0.0106838	0.104414	0.905	11869	tags=69%, list=37%, signal=109%
GO_VIRAL_GENOME_REPLICATION	118	0.47528	1.70334	0.0107066	0.10839	0.921	6902	tags=43%, list=21%, signal=55%
GO_POSITIVE_REGULATION_OF_INTERLEUKIN_8_PRODUCTION	46	0.649976	1.82847	0.0107527	0.0881003	0.739	4777	tags=52%, list=15%, signal=61%
GO_THYMIC_T_CELL_SELECTION	20	0.754941	1.80871	0.0107991	0.0917683	0.785	3628	tags=60%, list=11%, signal=68%
GO_REGULATION_OF_NITRIC_OXIDE_BIOSYNTHETIC_PROCESS	55	0.545089	1.83356	0.0117417	0.0868584	0.726	5554	tags=42%, list=17%, signal=50%
GO_PROXIMAL_DISTAL_PATTERN_FORMATION	32	0.587522	1.74569	0.0117417	0.102012	0.887	6382	tags=56%, list=20%, signal=70%
GO_PROTEOGLYCAN_BINDING	36	0.59527	1.76556	0.0117878	0.101256	0.86	8840	tags=72%, list=27%, signal=99%
GO_REGULATION_OF_MAMMARY_GLAND_EPITHELIAL_CELL_PROLIFERATION	17	0.575805	1.67359	0.0117878	0.118309	0.952	2674	tags=41%, list=8%, signal=45%
GO_PLATELET_ALPHA_GRANULE_LUMEN	67	0.56405	1.75745	0.011976	0.101729	0.871	8138	tags=52%, list=25%, signal=70%
GO_CARBOXYPEPTIDASE_ACTIVITY	45	0.513797	1.72724	0.012	0.104212	0.901	6825	tags=47%, list=21%, signal=59%
GO_MAMMARY_GLAND_EPITHELIUM_DEVELOPMENT	69	0.443272	1.65714	0.012	0.122544	0.956	7112	tags=45%, list=22%, signal=57%
GO_BASEMENT_MEMBRANE_ORGANIZATION	29	0.55644	1.68464	0.012024	0.113447	0.939	5529	tags=48%, list=17%, signal=58%
GO_GRANULOCYTE_DIFFERENTIATION	32	0.551958	1.76136	0.0120482	0.101852	0.865	4002	tags=38%, list=12%, signal=43%
GO_PYRIMIDINE_NUCLEOBASE_METABOLIC_PROCESS	16	0.636528	1.75958	0.0120482	0.101882	0.869	2945	tags=38%, list=9%, signal=41%
GO_POSITIVE_REGULATION_OF_RECEPTOR_SIGNALING_PATHWAY_VIA_STAT	75	0.543507	1.75069	0.0120724	0.101284	0.88	5719	tags=43%, list=18%, signal=52%
GO_RENAL_SYSTEM_DEVELOPMENT	285	0.413224	1.73806	0.0120724	0.102511	0.894	4943	tags=32%, list=15%, signal=38%
GO_NEGATIVE_REGULATION_OF_PEPTIDASE_ACTIVITY	217	0.40186	1.59496	0.0120724	0.13961	0.979	9185	tags=47%, list=28%, signal=65%
GO_REGULATION_OF_CYTOKINE_PRODUCTION_INVOLVED_IN_IMMUNE_RESPONSE	82	0.593105	1.89484	0.0120968	0.0786226	0.601	6613	tags=56%, list=20%, signal=70%
GO_RESPONSE_TO_IONIZING_RADIATION	138	0.495372	1.79981	0.0120968	0.0961942	0.804	6252	tags=42%, list=19%, signal=52%
GO_REGULATION_OF_NATURAL_KILLER_CELL_MEDIATED_IMMUNITY	42	0.649582	1.91484	0.0121212	0.0759751	0.544	5107	tags=50%, list=16%, signal=59%
GO_POSITIVE_REGULATION_OF_CYTOKINESIS	32	0.579276	1.75533	0.0121212	0.100764	0.876	6086	tags=53%, list=19%, signal=65%
GO_RESPONSE_TO_PLATELET_DERIVED_GROWTH_FACTOR	19	0.650579	1.78101	0.0121212	0.101364	0.836	8407	tags=79%, list=26%, signal=107%
GO_NEPHRON_TUBULE_EPITHELIAL_CELL_DIFFERENTIATION	15	0.656141	1.75136	0.0121212	0.101442	0.88	7332	tags=67%, list=23%, signal=86%
GO_REGULATION_OF_MEIOTIC_CELL_CYCLE	47	0.498016	1.73402	0.0121212	0.102652	0.896	7085	tags=51%, list=22%, signal=65%
GO_PROTEIN_PROCESSING	201	0.412284	1.68608	0.0121212	0.112893	0.938	9239	tags=44%, list=29%, signal=61%
GO_POSITIVE_REGULATION_OF_OLIGODENDROCYTE_DIFFERENTIATION	23	0.539921	1.70487	0.0121704	0.107944	0.92	6229	tags=57%, list=19%, signal=70%
GO_EMBRYONIC_FORELIMB_MORPHOGENESIS	33	0.544746	1.66103	0.0121704	0.121342	0.955	7854	tags=58%, list=24%, signal=76%
GO_POSITIVE_REGULATION_OF_EPITHELIAL_CELL_PROLIFERATION	185	0.415976	1.67259	0.0121951	0.118004	0.952	8539	tags=47%, list=26%, signal=64%
GO_CD4_POSITIVE_OR_CD8_POSITIVE_ALPHA_BETA_T_CELL_LINEAGE_COMMITMENT	19	0.682731	1.76098	0.0122449	0.101997	0.865	3698	tags=47%, list=11%, signal=53%
GO_DEATH_RECEPTOR_BINDING	16	0.610741	1.72183	0.0122449	0.103684	0.906	2471	tags=50%, list=8%, signal=54%
GO_POSITIVE_REGULATION_OF_CYTOKINE_PRODUCTION	427	0.494659	1.84227	0.0122951	0.0877489	0.708	6386	tags=42%, list=20%, signal=52%
GO_CELLULAR_GLUCAN_METABOLIC_PROCESS	70	0.433797	1.55552	0.0122951	0.153491	0.995	5869	tags=40%, list=18%, signal=49%
GO_NEGATIVE_REGULATION_OF_PRODUCTION_OF_MOLECULAR_MEDIATOR_OF_IMMUNE_RESPONSE	34	0.579855	1.78734	0.0123203	0.100695	0.827	5668	tags=56%, list=18%, signal=68%
GO_POSITIVE_REGULATION_OF_GLIAL_CELL_DIFFERENTIATION	42	0.458174	1.64616	0.0123203	0.125652	0.959	5278	tags=43%, list=16%, signal=51%
GO_REGULATION_OF_MONOCYTE_CHEMOTAXIS	24	0.6542	1.77842	0.0123457	0.0994597	0.841	4550	tags=46%, list=14%, signal=53%
GO_VESICLE_LUMEN	314	0.499828	1.78625	0.0123457	0.0999517	0.829	8144	tags=48%, list=25%, signal=64%
GO_POSITIVE_REGULATION_OF_CHEMOTAXIS	132	0.514251	1.77859	0.0123457	0.100264	0.841	8146	tags=51%, list=25%, signal=68%
GO_RESPONSE_TO_MOLECULE_OF_BACTERIAL_ORIGIN	321	0.487652	1.77155	0.0123457	0.100359	0.852	7210	tags=45%, list=22%, signal=58%
GO_CD4_POSITIVE_ALPHA_BETA_T_CELL_DIFFERENTIATION	69	0.582973	1.82071	0.0123711	0.0896613	0.754	4176	tags=46%, list=13%, signal=53%
GO_REGULATION_OF_PROTEIN_MATURATION	63	0.468284	1.73309	0.0123711	0.103326	0.896	6651	tags=38%, list=21%, signal=48%
GO_CELLULAR_RESPONSE_TO_RADIATION	177	0.417632	1.67967	0.0123711	0.115756	0.942	6704	tags=37%, list=21%, signal=46%
GO_NEGATIVE_REGULATION_OF_IMMUNE_EFFECTOR_PROCESS	113	0.548992	1.84226	0.0123967	0.0872944	0.708	4854	tags=46%, list=15%, signal=54%
GO_POSITIVE_REGULATION_OF_RESPONSE_TO_OXIDATIVE_STRESS	18	0.577511	1.68222	0.0123967	0.114594	0.941	2121	tags=33%, list=7%, signal=36%
GO_NEGATIVE_REGULATION_OF_INNATE_IMMUNE_RESPONSE	53	0.614837	1.84749	0.0124224	0.0884203	0.699	7731	tags=66%, list=24%, signal=87%
GO_EPITHELIAL_TUBE_BRANCHING_INVOLVED_IN_LUNG_MORPHOGENESIS	29	0.577128	1.74599	0.0124224	0.101993	0.886	1763	tags=31%, list=5%, signal=33%
GO_ENDOTHELIAL_CELL_CHEMOTAXIS	26	0.599508	1.70717	0.0124224	0.106464	0.918	8441	tags=58%, list=26%, signal=78%
GO_POSITIVE_REGULATION_OF_FATTY_ACID_BIOSYNTHETIC_PROCESS	19	0.624009	1.65312	0.0124224	0.123753	0.957	5830	tags=42%, list=18%, signal=51%
GO_EMBRYONIC_ORGAN_MORPHOGENESIS	284	0.421792	1.72012	0.0124481	0.10358	0.909	9321	tags=48%, list=29%, signal=67%
GO_FEMALE_SEX_DIFFERENTIATION	111	0.384252	1.54992	0.0124481	0.155799	0.995	9760	tags=50%, list=30%, signal=71%
GO_NEGATIVE_REGULATION_OF_CYTOKINE_SECRETION	60	0.6193	1.89603	0.012474	0.0789735	0.601	7112	tags=62%, list=22%, signal=79%
GO_POSITIVE_REGULATION_OF_DEFENSE_RESPONSE	471	0.466061	1.77554	0.0125	0.100304	0.845	6905	tags=41%, list=21%, signal=51%
GO_INTEGRIN_BINDING	127	0.53027	1.77944	0.0125	0.100479	0.839	9367	tags=65%, list=29%, signal=92%
GO_POLYSACCHARIDE_BIOSYNTHETIC_PROCESS	71	0.506886	1.74975	0.0125	0.101485	0.881	5869	tags=45%, list=18%, signal=55%
GO_EMBRYONIC_HEART_TUBE_DEVELOPMENT	78	0.483677	1.71453	0.0125	0.10483	0.915	6208	tags=40%, list=19%, signal=49%
GO_GLIAL_CELL_PROLIFERATION	47	0.471104	1.69078	0.0125	0.111837	0.932	6403	tags=38%, list=20%, signal=48%
GO_POSITIVE_REGULATION_OF_INTERLEUKIN_6_PRODUCTION	83	0.561931	1.79641	0.0125261	0.097996	0.809	7274	tags=51%, list=23%, signal=65%
GO_FILOPODIUM_MEMBRANE	18	0.638677	1.77762	0.0125261	0.0995902	0.843	6920	tags=67%, list=21%, signal=85%
GO_POSITIVE_REGULATION_OF_REPRODUCTIVE_PROCESS	72	0.418525	1.63205	0.0125261	0.130612	0.968	6644	tags=40%, list=21%, signal=51%
GO_REGULATION_OF_RESPONSE_TO_CYTOKINE_STIMULUS	169	0.506183	1.84572	0.0125786	0.0875042	0.702	6630	tags=45%, list=21%, signal=56%
GO_PATTERN_RECOGNITION_RECEPTOR_SIGNALING_PATHWAY	188	0.519489	1.8179	0.0125786	0.0901601	0.764	7274	tags=47%, list=23%, signal=60%
GO_POSITIVE_REGULATION_OF_CYTOKINE_SECRETION	126	0.49288	1.73867	0.0125786	0.102703	0.894	7094	tags=44%, list=22%, signal=57%
GO_ANATOMICAL_STRUCTURE_HOMEOSTASIS	402	0.343883	1.54262	0.0125786	0.156755	0.997	8557	tags=40%, list=26%, signal=53%
GO_REGULATION_OF_SUBSTRATE_ADHESION_DEPENDENT_CELL_SPREADING	52	0.51343	1.7175	0.012605	0.103249	0.91	5346	tags=38%, list=17%, signal=46%
GO_NEGATIVE_REGULATION_OF_INTERLEUKIN_2_PRODUCTION	23	0.571775	1.71886	0.0126316	0.103106	0.909	7069	tags=52%, list=22%, signal=67%
GO_EPITHELIAL_TUBE_FORMATION	132	0.442627	1.722	0.0126316	0.104417	0.906	4544	tags=32%, list=14%, signal=37%
GO_REGULATION_OF_PROTEIN_AUTOPHOSPHORYLATION	46	0.49733	1.60335	0.0126316	0.1384	0.976	6878	tags=50%, list=21%, signal=63%
GO_GLYCOSYL_COMPOUND_CATABOLIC_PROCESS	39	0.589973	1.8724	0.012685	0.0802291	0.65	2841	tags=33%, list=9%, signal=37%
GO_REGULATION_OF_DEFENSE_RESPONSE_TO_VIRUS_BY_HOST	33	0.642386	1.80785	0.012685	0.0922063	0.788	7178	tags=64%, list=22%, signal=82%
GO_RESPONSE_TO_OXYGEN_RADICAL	28	0.545328	1.73502	0.0127119	0.103128	0.895	8085	tags=61%, list=25%, signal=81%
GO_POSITIVE_REGULATION_OF_INTERLEUKIN_8_SECRETION	15	0.761472	1.75158	0.0127389	0.101523	0.88	6174	tags=80%, list=19%, signal=99%
GO_CELLULAR_PROCESS_INVOLVED_IN_REPRODUCTION_IN_MULTICELLULAR_ORGANISM	307	0.327643	1.50473	0.0127389	0.172079	0.998	7295	tags=33%, list=23%, signal=43%
GO_LEFT_RIGHT_PATTERN_FORMATION	22	0.684495	1.84186	0.0128205	0.0871346	0.71	7018	tags=73%, list=22%, signal=93%
GO_REGULATION_OF_LAMELLIPODIUM_ORGANIZATION	41	0.532287	1.76465	0.0128205	0.101489	0.862	5682	tags=49%, list=18%, signal=59%
GO_REGULATION_OF_TRANSCRIPTION_REGULATORY_REGION_DNA_BINDING	49	0.450304	1.62938	0.0137255	0.130976	0.968	9327	tags=51%, list=29%, signal=72%
GO_B_CELL_DIFFERENTIATION	115	0.498896	1.82363	0.0138889	0.0891956	0.746	4899	tags=39%, list=15%, signal=46%
GO_RAC_GTPASE_BINDING	63	0.499553	1.80881	0.0139165	0.0920374	0.783	5669	tags=43%, list=18%, signal=52%
GO_REACTIVE_NITROGEN_SPECIES_METABOLIC_PROCESS	72	0.529558	1.79943	0.0139165	0.096219	0.805	8144	tags=50%, list=25%, signal=67%
GO_SOMATIC_STEM_CELL_DIVISION	24	0.581467	1.76394	0.0139442	0.101239	0.862	6638	tags=50%, list=21%, signal=63%
GO_REGULATION_OF_BODY_FLUID_LEVELS	463	0.394449	1.59348	0.0139442	0.14011	0.979	8769	tags=45%, list=27%, signal=60%
GO_POSITIVE_REGULATION_OF_REACTIVE_OXYGEN_SPECIES_METABOLIC_PROCESS	93	0.491714	1.75692	0.0139721	0.100898	0.872	5554	tags=41%, list=17%, signal=49%
GO_RESPONSE_TO_UV_C	16	0.634491	1.71953	0.0139721	0.10342	0.909	9304	tags=81%, list=29%, signal=114%
GO_MEMBRANE_PROTEIN_PROTEOLYSIS	58	0.521975	1.76849	0.014	0.100586	0.857	5845	tags=41%, list=18%, signal=50%
GO_FEMALE_PREGNANCY	171	0.422252	1.66546	0.014	0.120377	0.954	9021	tags=47%, list=28%, signal=65%
GO_MALE_SEX_DIFFERENTIATION	153	0.367635	1.5546	0.014	0.153512	0.995	8755	tags=43%, list=27%, signal=59%
GO_CELLULAR_RESPONSE_TO_VITAMIN_D	22	0.566695	1.7319	0.0140562	0.103527	0.897	1582	tags=32%, list=5%, signal=33%
GO_LYMPHOCYTE_COSTIMULATION	57	0.594365	1.88887	0.0140845	0.0799253	0.615	5921	tags=56%, list=18%, signal=69%
GO_CD4_POSITIVE_ALPHA_BETA_T_CELL_LINEAGE_COMMITMENT	16	0.708678	1.75174	0.0140845	0.101608	0.88	3698	tags=56%, list=11%, signal=63%
GO_REGULATION_OF_SUPEROXIDE_METABOLIC_PROCESS	35	0.584043	1.75998	0.0140845	0.102056	0.869	5061	tags=54%, list=16%, signal=64%
GO_RESPONSE_TO_ESTROGEN	71	0.453622	1.66402	0.0140845	0.120428	0.955	8889	tags=52%, list=28%, signal=72%
GO_PEPTIDASE_REGULATOR_ACTIVITY	188	0.435498	1.66158	0.0140845	0.121044	0.955	9385	tags=49%, list=29%, signal=69%
GO_CYTOKINE_PRODUCTION_INVOLVED_IN_IMMUNE_RESPONSE	100	0.5598	1.85971	0.0141129	0.0835104	0.676	6613	tags=51%, list=20%, signal=64%
GO_GLUCOSYLTRANSFERASE_ACTIVITY	16	0.643713	1.68198	0.0141129	0.114667	0.941	6107	tags=50%, list=19%, signal=62%
GO_NEGATIVE_REGULATION_OF_CYSTEINE_TYPE_ENDOPEPTIDASE_ACTIVITY	87	0.458766	1.67908	0.0141988	0.115313	0.942	8374	tags=49%, list=26%, signal=67%
GO_POSITIVE_REGULATION_OF_ANIMAL_ORGAN_MORPHOGENESIS	76	0.470734	1.67416	0.0142276	0.118169	0.951	7606	tags=49%, list=24%, signal=64%
GO_REGULATION_OF_MAP_KINASE_ACTIVITY	326	0.383431	1.59426	0.0142276	0.139753	0.979	5990	tags=32%, list=19%, signal=39%
GO_REGULATION_OF_STEM_CELL_PROLIFERATION	64	0.433486	1.63507	0.0142566	0.129879	0.966	6878	tags=41%, list=21%, signal=52%
GO_POSITIVE_REGULATION_OF_CELL_KILLING	59	0.603191	1.85121	0.0143443	0.0874627	0.694	4107	tags=44%, list=13%, signal=50%
GO_DETECTION_OF_BIOTIC_STIMULUS	28	0.652999	1.82952	0.0143443	0.0887938	0.736	4057	tags=50%, list=13%, signal=57%
GO_REGULATION_OF_NIK_NF_KAPPAB_SIGNALING	101	0.470202	1.74923	0.0143443	0.101189	0.881	8527	tags=50%, list=26%, signal=67%
GO_UROGENITAL_SYSTEM_DEVELOPMENT	321	0.407432	1.71302	0.0143443	0.104685	0.917	4943	tags=31%, list=15%, signal=37%
GO_POSITIVE_REGULATION_OF_RESPONSE_TO_CYTOKINE_STIMULUS	57	0.61086	1.88567	0.0143737	0.0778031	0.624	6613	tags=56%, list=20%, signal=70%
GO_NEGATIVE_REGULATION_OF_CYTOKINE_PRODUCTION_INVOLVED_IN_IMMUNE_RESPONSE	23	0.642612	1.76026	0.0144033	0.10207	0.868	5668	tags=65%, list=18%, signal=79%
GO_COMPLEMENT_BINDING	19	0.667347	1.69167	0.014433	0.112029	0.932	4618	tags=53%, list=14%, signal=61%
GO_OLIGOSACCHARIDE_LIPID_INTERMEDIATE_BIOSYNTHETIC_PROCESS	20	0.646379	1.69604	0.014433	0.112572	0.929	5083	tags=50%, list=16%, signal=59%
GO_KIDNEY_EPITHELIUM_DEVELOPMENT	136	0.395728	1.58793	0.0144928	0.142467	0.981	4542	tags=29%, list=14%, signal=33%
GO_MYD88_INDEPENDENT_TOLL_LIKE_RECEPTOR_SIGNALING_PATHWAY	33	0.597936	1.77858	0.0145228	0.0999517	0.841	5895	tags=48%, list=18%, signal=59%
GO_STEM_CELL_PROLIFERATION	115	0.427019	1.70974	0.0145228	0.106244	0.917	6878	tags=39%, list=21%, signal=50%
GO_NEGATIVE_REGULATION_OF_B_CELL_ACTIVATION	32	0.61018	1.80352	0.014553	0.0947109	0.796	6193	tags=53%, list=19%, signal=66%
GO_METANEPHRIC_RENAL_VESICLE_MORPHOGENESIS	16	0.622097	1.70842	0.014553	0.107174	0.917	4393	tags=44%, list=14%, signal=51%
GO_HOMOTYPIC_CELL_CELL_ADHESION	81	0.515585	1.70501	0.014553	0.108011	0.92	3867	tags=37%, list=12%, signal=42%
GO_AZUROPHIL_GRANULE	150	0.557297	1.83851	0.0146138	0.0868119	0.717	7219	tags=55%, list=22%, signal=70%
GO_APICAL_JUNCTION_ASSEMBLY	64	0.53317	1.75483	0.0146138	0.101008	0.876	5429	tags=41%, list=17%, signal=49%
GO_EPIDERMIS_MORPHOGENESIS	28	0.560808	1.72183	0.0146138	0.103894	0.906	9788	tags=61%, list=30%, signal=87%
GO_POSITIVE_REGULATION_OF_COLD_INDUCED_THERMOGENESIS	95	0.40257	1.54305	0.0146444	0.156653	0.997	7081	tags=36%, list=22%, signal=46%
GO_CELL_CHEMOTAXIS	270	0.51566	1.74952	0.0146751	0.1012	0.881	8583	tags=50%, list=27%, signal=68%
GO_PHOSPHATIDYLINOSITOL_3_4_BISPHOSPHATE_BINDING	30	0.565795	1.75232	0.0146751	0.101884	0.878	3074	tags=40%, list=10%, signal=44%
GO_POSITIVE_REGULATION_OF_ISOTYPE_SWITCHING	21	0.627655	1.72468	0.0146751	0.103836	0.901	5498	tags=57%, list=17%, signal=69%
GO_HYDROLASE_ACTIVITY_ACTING_ON_GLYCOSYL_BONDS	102	0.416543	1.63658	0.0146751	0.129548	0.965	6732	tags=35%, list=21%, signal=44%
GO_RUFFLE	170	0.430075	1.63167	0.0146751	0.130621	0.968	5126	tags=37%, list=16%, signal=44%
GO_RESPONSE_TO_RADIATION	420	0.366357	1.59914	0.0147368	0.139464	0.978	6732	tags=33%, list=21%, signal=41%
GO_RESPONSE_TO_VIRUS	292	0.506022	1.86594	0.0147679	0.0805956	0.663	7937	tags=50%, list=25%, signal=65%
GO_EPIBOLY	31	0.566666	1.67521	0.0148936	0.117532	0.95	5111	tags=52%, list=16%, signal=61%
GO_DEFENSE_RESPONSE_TO_GRAM_POSITIVE_BACTERIUM	64	0.479604	1.70737	0.0156863	0.106684	0.917	10573	tags=55%, list=33%, signal=81%
GO_REGULATION_OF_LEUKOCYTE_MEDIATED_CYTOTOXICITY	71	0.614518	1.89831	0.015873	0.0798178	0.595	4687	tags=48%, list=15%, signal=56%
GO_IN_UTERO_EMBRYONIC_DEVELOPMENT	364	0.362105	1.56994	0.015873	0.149185	0.99	5949	tags=33%, list=18%, signal=40%
GO_LAMELLIPODIUM_ASSEMBLY	60	0.502992	1.73771	0.0159046	0.102595	0.894	5346	tags=45%, list=17%, signal=54%
GO_MUSCLE_CELL_MIGRATION	82	0.49763	1.75186	0.0159363	0.102049	0.88	7477	tags=51%, list=23%, signal=66%
GO_PROTEIN_N_LINKED_GLYCOSYLATION	77	0.508708	1.74317	0.016	0.1027	0.891	7920	tags=53%, list=25%, signal=70%
GO_NON_MEMBRANE_SPANNING_PROTEIN_TYROSINE_KINASE_ACTIVITY	46	0.510089	1.75869	0.0160321	0.102129	0.87	5339	tags=46%, list=17%, signal=55%
GO_REGULATION_OF_REACTIVE_OXYGEN_SPECIES_METABOLIC_PROCESS	175	0.44945	1.73475	0.0160643	0.102877	0.895	5852	tags=39%, list=18%, signal=48%
GO_REGULATION_OF_PHAGOCYTOSIS	88	0.560301	1.82916	0.0160966	0.0886836	0.736	6175	tags=53%, list=19%, signal=66%
GO_CENTRIOLE_ASSEMBLY	39	0.603222	1.81609	0.016129	0.091054	0.768	5369	tags=44%, list=17%, signal=52%
GO_REGULATION_OF_ORGAN_GROWTH	95	0.391358	1.56104	0.016129	0.151598	0.993	6407	tags=36%, list=20%, signal=45%
GO_CELL_KILLING	140	0.546131	1.83621	0.0161616	0.0881953	0.724	4989	tags=41%, list=15%, signal=48%
GO_LUNG_MORPHOGENESIS	51	0.487772	1.71831	0.0161616	0.103113	0.909	4723	tags=33%, list=15%, signal=39%
GO_POSITIVE_REGULATION_OF_PATHWAY_RESTRICTED_SMAD_PROTEIN_PHOSPHORYLATION	43	0.474386	1.63942	0.0161616	0.128284	0.963	5922	tags=44%, list=18%, signal=54%
GO_REGULATION_OF_LYMPHOCYTE_MEDIATED_IMMUNITY	138	0.547488	1.88393	0.0161943	0.0768738	0.627	5498	tags=43%, list=17%, signal=51%
GO_NEGATIVE_REGULATION_OF_ADAPTIVE_IMMUNE_RESPONSE	43	0.604053	1.8195	0.0161943	0.0895133	0.759	4687	tags=51%, list=15%, signal=60%
GO_NEGATIVE_REGULATION_OF_EPITHELIAL_CELL_PROLIFERATION	121	0.407077	1.60767	0.0162272	0.137079	0.974	6174	tags=35%, list=19%, signal=43%
GO_NEGATIVE_REGULATION_OF_ENDOTHELIAL_CELL_APOPTOTIC_PROCESS	29	0.54075	1.67066	0.0162602	0.118605	0.952	6388	tags=45%, list=20%, signal=56%
GO_PIGMENTATION	96	0.426812	1.60295	0.0162602	0.138452	0.976	4967	tags=32%, list=15%, signal=38%
GO_CENTROSOME_DUPLICATION	66	0.534538	1.78559	0.0162933	0.100155	0.83	5514	tags=39%, list=17%, signal=47%
GO_PROTEIN_TRIMERIZATION	42	0.533018	1.74704	0.0162933	0.10185	0.885	7103	tags=50%, list=22%, signal=64%
GO_POSITIVE_REGULATION_OF_TYROSINE_PHOSPHORYLATION_OF_STAT_PROTEIN	55	0.548101	1.72698	0.0162933	0.103509	0.901	5719	tags=42%, list=18%, signal=51%
GO_REGULATION_OF_ACTOMYOSIN_STRUCTURE_ORGANIZATION	87	0.425512	1.59806	0.0162933	0.139514	0.978	5472	tags=37%, list=17%, signal=44%
GO_GLUTATHIONE_PEROXIDASE_ACTIVITY	18	0.642915	1.68717	0.0163265	0.112608	0.937	7103	tags=50%, list=22%, signal=64%
GO_POSITIVE_REGULATION_OF_ALPHA_BETA_T_CELL_PROLIFERATION	19	0.752286	1.75961	0.0163599	0.102156	0.869	3922	tags=63%, list=12%, signal=72%
GO_TOLL_LIKE_RECEPTOR_SIGNALING_PATHWAY	142	0.536296	1.85506	0.0163934	0.0855187	0.687	7274	tags=51%, list=23%, signal=66%
GO_POSITIVE_REGULATION_OF_TUMOR_NECROSIS_FACTOR_BIOSYNTHETIC_PROCESS	19	0.688752	1.77191	0.0163934	0.100616	0.851	4512	tags=53%, list=14%, signal=61%
GO_PROTEIN_O_LINKED_GLYCOSYLATION	108	0.434896	1.68112	0.0163934	0.114941	0.941	5680	tags=36%, list=18%, signal=44%
GO_CONNECTIVE_TISSUE_DEVELOPMENT	253	0.408219	1.61158	0.0163934	0.135753	0.971	7966	tags=43%, list=25%, signal=57%
GO_VITAMIN_METABOLIC_PROCESS	130	0.418704	1.60585	0.0163934	0.137523	0.975	8255	tags=44%, list=26%, signal=59%
GO_REGULATION_OF_EPITHELIAL_CELL_DIFFERENTIATION	132	0.423744	1.68765	0.0164271	0.11256	0.936	7510	tags=42%, list=23%, signal=55%
GO_CELLULAR_RESPONSE_TO_BIOTIC_STIMULUS	218	0.492187	1.7694	0.0164609	0.0998991	0.856	6888	tags=45%, list=21%, signal=57%
GO_TUMOR_NECROSIS_FACTOR_BIOSYNTHETIC_PROCESS	28	0.663871	1.73928	0.0164609	0.103647	0.893	7094	tags=61%, list=22%, signal=78%
GO_PROTEIN_LIPID_COMPLEX_ASSEMBLY	30	0.546942	1.66378	0.0164609	0.119903	0.955	4816	tags=40%, list=15%, signal=47%
GO_PROGRAMMED_NECROTIC_CELL_DEATH	42	0.555058	1.80484	0.0164948	0.0935972	0.793	5783	tags=50%, list=18%, signal=61%
GO_POSITIVE_REGULATION_OF_LEUKOCYTE_MIGRATION	127	0.513933	1.77135	0.0164948	0.10022	0.852	8923	tags=55%, list=28%, signal=76%
GO_GROWTH_PLATE_CARTILAGE_DEVELOPMENT	35	0.591538	1.75122	0.0164948	0.101328	0.88	10086	tags=74%, list=31%, signal=108%
GO_REGULATION_OF_MYELOID_CELL_DIFFERENTIATION	212	0.419911	1.67946	0.0164948	0.115768	0.942	4800	tags=31%, list=15%, signal=36%
GO_NEGATIVE_REGULATION_OF_T_CELL_RECEPTOR_SIGNALING_PATHWAY	20	0.67287	1.77851	0.0165289	0.0996938	0.841	3017	tags=55%, list=9%, signal=61%
GO_CELLULAR_RESPONSE_TO_OXYGEN_RADICAL	25	0.577598	1.74542	0.0165631	0.101714	0.887	8085	tags=64%, list=25%, signal=85%
GO_REGULATION_OF_HOMOTYPIC_CELL_CELL_ADHESION	26	0.57487	1.65133	0.0165631	0.123582	0.959	3014	tags=42%, list=9%, signal=47%
GO_POSITIVE_REGULATION_OF_CYTOKINE_BIOSYNTHETIC_PROCESS	64	0.62729	1.81248	0.0165975	0.0920878	0.772	7327	tags=58%, list=23%, signal=75%
GO_POSITIVE_REGULATION_OF_ACTIN_FILAMENT_BUNDLE_ASSEMBLY	59	0.512888	1.76266	0.0165975	0.101259	0.864	4153	tags=36%, list=13%, signal=41%
GO_ENDODERM_DEVELOPMENT	74	0.501308	1.68479	0.016632	0.11389	0.939	8144	tags=54%, list=25%, signal=72%
GO_PATTERN_SPECIFICATION_PROCESS	431	0.388041	1.62429	0.016632	0.132646	0.969	8016	tags=41%, list=25%, signal=54%
GO_POSITIVE_REGULATION_OF_RESPONSE_TO_BIOTIC_STIMULUS	373	0.465058	1.76823	0.0166667	0.100217	0.857	6905	tags=40%, list=21%, signal=51%
GO_ENDOCHONDRAL_BONE_MORPHOGENESIS	72	0.494546	1.68435	0.0167015	0.113503	0.941	10267	tags=60%, list=32%, signal=87%
GO_RESPONSE_TO_VITAMIN	88	0.438367	1.60456	0.0167364	0.13799	0.976	8185	tags=41%, list=25%, signal=55%
GO_EXOGENOUS_PROTEIN_BINDING	74	0.522289	1.6937	0.0167715	0.112438	0.931	6539	tags=50%, list=20%, signal=63%
GO_LAMELLIPODIUM	191	0.446291	1.67937	0.0168067	0.115645	0.942	5728	tags=38%, list=18%, signal=46%
GO_OLFACTORY_LOBE_DEVELOPMENT	31	0.547229	1.673	0.0168421	0.118127	0.952	6174	tags=52%, list=19%, signal=64%
GO_LIPOPOLYSACCHARIDE_MEDIATED_SIGNALING_PATHWAY	56	0.57219	1.7319	0.0168776	0.103303	0.897	5554	tags=48%, list=17%, signal=58%
GO_EXTRACELLULAR_MATRIX_DISASSEMBLY	78	0.490131	1.64596	0.0169851	0.125504	0.959	8996	tags=53%, list=28%, signal=73%
GO_NECROTIC_CELL_DEATH	50	0.531246	1.79041	0.0170576	0.098811	0.822	5783	tags=48%, list=18%, signal=58%
GO_EMBRYONIC_SKELETAL_SYSTEM_MORPHOGENESIS	92	0.515821	1.74436	0.0178926	0.102145	0.888	7277	tags=49%, list=23%, signal=63%
GO_GAMMA_DELTA_T_CELL_ACTIVATION	15	0.706749	1.73456	0.0178926	0.102622	0.895	2457	tags=47%, list=8%, signal=50%
GO_REGULATION_OF_RECEPTOR_SIGNALING_PATHWAY_VIA_STAT	110	0.469247	1.72391	0.0179283	0.10382	0.903	5719	tags=37%, list=18%, signal=45%
GO_CELL_FATE_COMMITMENT	250	0.380986	1.58337	0.0179283	0.144514	0.984	7356	tags=39%, list=23%, signal=50%
GO_VASCULAR_ENDOTHELIAL_CELL_PROLIFERATION	20	0.530402	1.65586	0.0179641	0.122569	0.956	6149	tags=50%, list=19%, signal=62%
GO_LEUKOCYTE_HOMEOSTASIS	82	0.492069	1.74443	0.018	0.102316	0.888	3672	tags=33%, list=11%, signal=37%
GO_DNA_BINDING_TRANSCRIPTION_ACTIVATOR_ACTIVITY	408	0.381319	1.63638	0.0180723	0.129582	0.965	7339	tags=38%, list=23%, signal=49%
GO_SENSORY_SYSTEM_DEVELOPMENT	357	0.347054	1.51686	0.0180723	0.167411	0.998	5122	tags=28%, list=16%, signal=33%
GO_SOMATIC_DIVERSIFICATION_OF_IMMUNE_RECEPTORS	68	0.504881	1.75745	0.0181087	0.101457	0.871	5498	tags=40%, list=17%, signal=48%
GO_HISTONE_PHOSPHORYLATION	36	0.515112	1.69118	0.0181087	0.112199	0.932	4940	tags=44%, list=15%, signal=52%
GO_NITRIC_OXIDE_SYNTHASE_BIOSYNTHETIC_PROCESS	18	0.605446	1.67112	0.0181087	0.118734	0.952	8456	tags=67%, list=26%, signal=90%
GO_REACTIVE_OXYGEN_SPECIES_BIOSYNTHETIC_PROCESS	102	0.456078	1.66737	0.0181087	0.1202	0.953	8144	tags=46%, list=25%, signal=61%
GO_TERTIARY_GRANULE_MEMBRANE	70	0.629514	1.82273	0.0181452	0.0896344	0.749	4892	tags=54%, list=15%, signal=64%
GO_REGULATION_OF_MYELOID_LEUKOCYTE_MEDIATED_IMMUNITY	53	0.605202	1.84075	0.0181818	0.0876482	0.712	3662	tags=47%, list=11%, signal=53%
GO_NEGATIVE_REGULATION_OF_NATURAL_KILLER_CELL_MEDIATED_IMMUNITY	15	0.767694	1.75645	0.0181818	0.100817	0.874	4323	tags=73%, list=13%, signal=85%
GO_REGULATION_OF_GLIAL_CELL_DIFFERENTIATION	69	0.402793	1.55918	0.0181818	0.152609	0.994	5278	tags=33%, list=16%, signal=40%
GO_POSITIVE_REGULATION_OF_CYTOKINE_PRODUCTION_INVOLVED_IN_IMMUNE_RESPONSE	55	0.564956	1.74681	0.0182186	0.101769	0.885	6613	tags=51%, list=20%, signal=64%
GO_REGULATION_OF_CYTOKINE_SECRETION_INVOLVED_IN_IMMUNE_RESPONSE	15	0.668616	1.74036	0.0182186	0.103186	0.893	6174	tags=53%, list=19%, signal=66%
GO_PHAGOCYTIC_VESICLE	129	0.538776	1.7746	0.0182927	0.10022	0.846	5104	tags=45%, list=16%, signal=53%
GO_LYMPHOCYTE_MIGRATION	104	0.532913	1.74893	0.0182927	0.101197	0.882	9105	tags=59%, list=28%, signal=81%
GO_AORTIC_VALVE_DEVELOPMENT	32	0.585829	1.72578	0.0182927	0.103639	0.901	4160	tags=44%, list=13%, signal=50%
GO_REGULATION_OF_OXIDOREDUCTASE_ACTIVITY	96	0.404364	1.57441	0.0182927	0.147221	0.988	8565	tags=43%, list=27%, signal=58%
GO_POSITIVE_REGULATION_OF_TUMOR_NECROSIS_FACTOR_SUPERFAMILY_CYTOKINE_PRODUCTION	84	0.570494	1.83909	0.0183299	0.0872972	0.715	4512	tags=43%, list=14%, signal=50%
GO_TERTIARY_GRANULE	158	0.553852	1.82748	0.0183299	0.0881359	0.74	5853	tags=49%, list=18%, signal=60%
GO_CHONDROCYTE_DIFFERENTIATION	117	0.434452	1.61246	0.0183673	0.135246	0.971	6638	tags=43%, list=21%, signal=54%
GO_RESPONSE_TO_MURAMYL_DIPEPTIDE	19	0.591295	1.68766	0.0184049	0.112746	0.936	2115	tags=37%, list=7%, signal=39%
GO_GASTRULATION	175	0.434524	1.65629	0.0184049	0.122372	0.956	6890	tags=41%, list=21%, signal=51%
GO_T_CELL_MIGRATION	62	0.605107	1.80122	0.0184426	0.0952323	0.801	6727	tags=60%, list=21%, signal=75%
GO_INTERLEUKIN_6_PRODUCTION	136	0.538151	1.77892	0.0184426	0.100339	0.841	8495	tags=56%, list=26%, signal=75%
GO_CELLULAR_RESPONSE_TO_IONIZING_RADIATION	67	0.492468	1.68476	0.0184426	0.113545	0.939	4739	tags=36%, list=15%, signal=42%
GO_TONGUE_DEVELOPMENT	19	0.599277	1.66782	0.0184426	0.120001	0.953	6476	tags=53%, list=20%, signal=66%
GO_POSITIVE_REGULATION_OF_LEUKOCYTE_MEDIATED_CYTOTOXICITY	49	0.62732	1.87455	0.0184805	0.0798809	0.646	3892	tags=47%, list=12%, signal=53%
GO_GLYCOGEN_BIOSYNTHETIC_PROCESS	43	0.47737	1.59624	0.0184805	0.139507	0.978	5869	tags=44%, list=18%, signal=54%
GO_DEVELOPMENT_OF_PRIMARY_FEMALE_SEXUAL_CHARACTERISTICS	97	0.389575	1.5571	0.0184805	0.152909	0.995	7949	tags=42%, list=25%, signal=56%
GO_GERM_CELL_DEVELOPMENT	224	0.327286	1.4832	0.0184805	0.182394	1	7145	tags=33%, list=22%, signal=42%
GO_VACUOLAR_LUMEN	164	0.525519	1.77057	0.0185185	0.0997653	0.853	9005	tags=57%, list=28%, signal=78%
GO_LEUKOCYTE_APOPTOTIC_PROCESS	101	0.519334	1.76464	0.0185185	0.101206	0.862	6174	tags=49%, list=19%, signal=60%
GO_PHAGOCYTIC_VESICLE_MEMBRANE	71	0.563212	1.73293	0.0185185	0.10326	0.896	5104	tags=48%, list=16%, signal=57%
GO_LAMELLIPODIUM_ORGANIZATION	76	0.479385	1.70378	0.0185185	0.108442	0.921	6365	tags=45%, list=20%, signal=56%
GO_PHOSPHATIDYLINOSITOL_3_4_5_TRISPHOSPHATE_BINDING	39	0.483692	1.66325	0.0185185	0.120107	0.955	3226	tags=36%, list=10%, signal=40%
GO_REGULATION_OF_PEPTIDASE_ACTIVITY	397	0.408041	1.66689	0.0185185	0.120225	0.953	8787	tags=45%, list=27%, signal=61%
GO_EMBRYONIC_DIGESTIVE_TRACT_DEVELOPMENT	33	0.48099	1.58663	0.0185185	0.142998	0.983	4950	tags=33%, list=15%, signal=39%
GO_RESPONSE_TO_NUTRIENT	210	0.353863	1.50522	0.0185185	0.171876	0.998	6298	tags=31%, list=19%, signal=39%
GO_MYD88_DEPENDENT_TOLL_LIKE_RECEPTOR_SIGNALING_PATHWAY	35	0.654748	1.83261	0.018595	0.0868065	0.728	6826	tags=66%, list=21%, signal=83%
GO_REGULATION_OF_CELL_KILLING	89	0.568293	1.79268	0.018595	0.0982042	0.818	4687	tags=42%, list=15%, signal=48%
GO_REGULATION_OF_CYSTEINE_TYPE_ENDOPEPTIDASE_ACTIVITY	227	0.424062	1.70118	0.018595	0.109418	0.924	8766	tags=48%, list=27%, signal=65%
GO_REGULATION_OF_MONOCYTE_DIFFERENTIATION	20	0.58278	1.68706	0.0186722	0.112549	0.938	6403	tags=50%, list=20%, signal=62%
GO_POSITIVE_REGULATION_OF_KIDNEY_DEVELOPMENT	38	0.479914	1.59159	0.0186722	0.140588	0.98	4542	tags=39%, list=14%, signal=46%
GO_LEUKOTRIENE_METABOLIC_PROCESS	25	0.586104	1.70235	0.01875	0.108714	0.923	2713	tags=40%, list=8%, signal=44%
GO_POSITIVE_REGULATION_OF_T_HELPER_CELL_DIFFERENTIATION	20	0.640449	1.69572	0.01875	0.112219	0.93	4133	tags=50%, list=13%, signal=57%
GO_ANTIGEN_PROCESSING_AND_PRESENTATION_OF_ENDOGENOUS_PEPTIDE_ANTIGEN	16	0.795451	1.70765	0.0187891	0.107202	0.917	4564	tags=88%, list=14%, signal=102%
GO_NEGATIVE_REGULATION_OF_BLOOD_PRESSURE	44	0.476464	1.58181	0.0188285	0.144569	0.984	8856	tags=55%, list=27%, signal=75%
GO_REGULATION_OF_TRANSPOSITION	20	0.557276	1.65081	0.0188679	0.123675	0.959	5553	tags=45%, list=17%, signal=54%
GO_MUCOPOLYSACCHARIDE_METABOLIC_PROCESS	112	0.477083	1.65238	0.0189076	0.123323	0.957	6621	tags=45%, list=20%, signal=56%
GO_CELL_ADHESION_MOLECULE_BINDING	474	0.404019	1.59527	0.0189076	0.139664	0.979	5882	tags=35%, list=18%, signal=42%
GO_CELLULAR_CARBOHYDRATE_CATABOLIC_PROCESS	42	0.46699	1.56323	0.0189076	0.150713	0.991	6301	tags=45%, list=19%, signal=56%
GO_NUCLEOBASE_CONTAINING_COMPOUND_KINASE_ACTIVITY	44	0.478523	1.64456	0.0189873	0.126676	0.961	6469	tags=39%, list=20%, signal=48%
GO_CHONDROCYTE_DIFFERENTIATION_INVOLVED_IN_ENDOCHONDRAL_BONE_MORPHOGENESIS	28	0.537435	1.61858	0.0190275	0.134575	0.971	3552	tags=36%, list=11%, signal=40%
GO_NEGATIVE_REGULATION_OF_RESPONSE_TO_BIOTIC_STIMULUS	87	0.549124	1.82045	0.0191083	0.0895413	0.756	7845	tags=57%, list=24%, signal=76%
GO_NIK_NF_KAPPAB_SIGNALING	163	0.463811	1.72184	0.0193133	0.104103	0.906	8576	tags=50%, list=27%, signal=67%
GO_REGULATION_OF_CELL_CYCLE_ARREST	103	0.440014	1.69027	0.0193424	0.112115	0.932	4191	tags=33%, list=13%, signal=38%
GO_NUCLEAR_ENVELOPE_ORGANIZATION	50	0.474905	1.6648	0.019685	0.120411	0.955	8798	tags=52%, list=27%, signal=71%
GO_OSTEOBLAST_DIFFERENTIATION	204	0.387765	1.61026	0.0199203	0.136427	0.972	6445	tags=33%, list=20%, signal=41%
GO_ASTROCYTE_DEVELOPMENT	40	0.509224	1.6932	0.0199601	0.112286	0.932	5742	tags=43%, list=18%, signal=52%
GO_POSITIVE_REGULATION_OF_T_CELL_MEDIATED_CYTOTOXICITY	26	0.668491	1.77987	0.0200401	0.100721	0.838	3892	tags=54%, list=12%, signal=61%
GO_VITAMIN_BIOSYNTHETIC_PROCESS	23	0.578654	1.69231	0.0200401	0.112489	0.932	7489	tags=57%, list=23%, signal=74%
GO_REGULATION_OF_ISOTYPE_SWITCHING	30	0.54789	1.70742	0.0200803	0.106823	0.917	5498	tags=43%, list=17%, signal=52%
GO_REGIONALIZATION	339	0.373612	1.57806	0.0200803	0.145956	0.988	7961	tags=40%, list=25%, signal=53%
GO_REGULATION_OF_ENDOTHELIAL_CELL_CHEMOTAXIS	20	0.594711	1.64289	0.0201613	0.127138	0.961	8441	tags=60%, list=26%, signal=81%
GO_T_CELL_DIFFERENTIATION_INVOLVED_IN_IMMUNE_RESPONSE	63	0.578316	1.7867	0.0202429	0.100597	0.829	4176	tags=48%, list=13%, signal=55%
GO_CELLULAR_RESPONSE_TO_REACTIVE_NITROGEN_SPECIES	18	0.59909	1.71434	0.0202429	0.104594	0.917	6362	tags=56%, list=20%, signal=69%
GO_POSITIVE_REGULATION_OF_PROTEIN_IMPORT	38	0.51584	1.69494	0.0202429	0.112287	0.931	4777	tags=39%, list=15%, signal=46%
GO_ENDOTHELIAL_CELL_PROLIFERATION	138	0.427717	1.62357	0.0203666	0.132611	0.97	6932	tags=44%, list=21%, signal=56%
GO_NUCLEOBASE_CONTAINING_SMALL_MOLECULE_INTERCONVERSION	29	0.556818	1.7099	0.0204082	0.10631	0.917	6469	tags=52%, list=20%, signal=65%
GO_REGULATION_OF_RESPONSE_TO_REACTIVE_OXYGEN_SPECIES	34	0.481271	1.6327	0.0204918	0.130389	0.967	8506	tags=53%, list=26%, signal=72%
GO_FEMALE_GAMETE_GENERATION	125	0.393826	1.63118	0.0204918	0.13055	0.968	7145	tags=39%, list=22%, signal=50%
GO_PEPTIDYL_TYROSINE_MODIFICATION	352	0.40074	1.60604	0.0204918	0.137491	0.975	5949	tags=34%, list=18%, signal=41%
GO_CARTILAGE_DEVELOPMENT	194	0.41625	1.59549	0.0204918	0.139765	0.979	7966	tags=45%, list=25%, signal=60%
GO_CHEMOKINE_BINDING	29	0.692733	1.73251	0.0206186	0.103221	0.897	5858	tags=66%, list=18%, signal=80%
GO_REGULATION_OF_LYMPHOCYTE_MIGRATION	61	0.523937	1.6951	0.0206186	0.112352	0.931	6727	tags=49%, list=21%, signal=62%
GO_SULFURIC_ESTER_HYDROLASE_ACTIVITY	15	0.665365	1.67358	0.0206186	0.118129	0.952	5572	tags=67%, list=17%, signal=81%
GO_UDP_GLYCOSYLTRANSFERASE_ACTIVITY	126	0.435643	1.65469	0.0206186	0.122956	0.956	5551	tags=38%, list=17%, signal=46%
GO_NEGATIVE_REGULATION_OF_IMMUNE_RESPONSE	138	0.533446	1.77313	0.0206612	0.100691	0.848	8104	tags=57%, list=25%, signal=75%
GO_COLLAGEN_CONTAINING_EXTRACELLULAR_MATRIX	386	0.476183	1.69883	0.0206612	0.110906	0.926	9920	tags=58%, list=31%, signal=83%
GO_TRANSFORMING_GROWTH_FACTOR_BETA_BINDING	22	0.657931	1.68478	0.0207039	0.113718	0.939	4777	tags=59%, list=15%, signal=69%
GO_REGULATION_OF_OSTEOBLAST_DIFFERENTIATION	111	0.408769	1.61614	0.0207039	0.134657	0.971	5419	tags=33%, list=17%, signal=40%
GO_PYRIMIDINE_NUCLEOSIDE_MONOPHOSPHATE_METABOLIC_PROCESS	17	0.549901	1.63816	0.02079	0.128961	0.965	4328	tags=35%, list=13%, signal=41%
GO_ACTIN_BINDING	414	0.370172	1.56392	0.02079	0.150633	0.991	5221	tags=29%, list=16%, signal=34%
GO_REGULATION_OF_BICELLULAR_TIGHT_JUNCTION_ASSEMBLY	22	0.636377	1.70777	0.0208333	0.107319	0.917	7418	tags=59%, list=23%, signal=77%
GO_ACTIVATION_OF_CYSTEINE_TYPE_ENDOPEPTIDASE_ACTIVITY_INVOLVED_IN_APOPTOTIC_PROCESS	87	0.473034	1.69595	0.0208333	0.112429	0.929	8662	tags=53%, list=27%, signal=72%
GO_GLYCOPROTEIN_METABOLIC_PROCESS	393	0.39461	1.62828	0.0208333	0.131449	0.968	6454	tags=36%, list=20%, signal=45%
GO_GLYCOPROTEIN_BIOSYNTHETIC_PROCESS	328	0.402072	1.64348	0.0208768	0.126976	0.961	6454	tags=36%, list=20%, signal=44%
GO_PROTEASE_BINDING	126	0.454955	1.62654	0.0208768	0.131428	0.969	8176	tags=46%, list=25%, signal=61%
GO_T_CELL_RECEPTOR_SIGNALING_PATHWAY	192	0.510547	1.80982	0.0209205	0.0923191	0.782	6072	tags=43%, list=19%, signal=52%
GO_RESPONSE_TO_INTERFERON_GAMMA	186	0.559193	1.77193	0.0209644	0.100917	0.851	4724	tags=47%, list=15%, signal=55%
GO_ACTIVATION_OF_INNATE_IMMUNE_RESPONSE	301	0.459093	1.72191	0.0209644	0.104272	0.906	7362	tags=42%, list=23%, signal=54%
GO_INTERLEUKIN_2_BIOSYNTHETIC_PROCESS	22	0.674316	1.75788	0.0210084	0.102096	0.871	4213	tags=55%, list=13%, signal=63%
GO_FATTY_ACID_BINDING	33	0.545732	1.66603	0.0210084	0.120242	0.954	7129	tags=52%, list=22%, signal=66%
GO_FATTY_ACID_BETA_OXIDATION_USING_ACYL_COA_OXIDASE	15	0.648071	1.65847	0.0210526	0.122415	0.956	5036	tags=40%, list=16%, signal=47%
GO_GLIAL_CELL_DIFFERENTIATION	210	0.368326	1.56161	0.021097	0.151179	0.993	5742	tags=32%, list=18%, signal=39%
GO_PYRIMIDINE_NUCLEOSIDE_METABOLIC_PROCESS	34	0.517013	1.69908	0.0211416	0.110845	0.926	5553	tags=32%, list=17%, signal=39%
GO_CELL_JUNCTION_ORGANIZATION	289	0.437662	1.63026	0.0211416	0.13073	0.968	5742	tags=37%, list=18%, signal=45%
GO_CALCIUM_DEPENDENT_CYSTEINE_TYPE_ENDOPEPTIDASE_ACTIVITY	17	0.547947	1.58176	0.0212766	0.144466	0.984	8495	tags=53%, list=26%, signal=72%
GO_TUBE_FORMATION	148	0.411192	1.63611	0.021322	0.129499	0.965	4544	tags=29%, list=14%, signal=34%
GO_COLLAGEN_CATABOLIC_PROCESS	44	0.580219	1.68045	0.0213675	0.115254	0.941	8144	tags=61%, list=25%, signal=82%
GO_POSITIVE_REGULATION_OF_BLOOD_VESSEL_ENDOTHELIAL_CELL_MIGRATION	58	0.531577	1.78828	0.0214425	0.100196	0.824	6932	tags=50%, list=21%, signal=64%
GO_LUMENAL_SIDE_OF_MEMBRANE	29	0.738926	1.75706	0.0214592	0.101305	0.871	4851	tags=76%, list=15%, signal=89%
GO_REGULATION_OF_LAMELLIPODIUM_ASSEMBLY	29	0.563487	1.68666	0.0215054	0.112703	0.938	5346	tags=55%, list=17%, signal=66%
GO_ENDOCRINE_SYSTEM_DEVELOPMENT	123	0.382481	1.53178	0.0215686	0.160658	0.997	8923	tags=44%, list=28%, signal=60%
GO_RECEPTOR_SIGNALING_PATHWAY_VIA_STAT	131	0.463459	1.72723	0.021611	0.103773	0.901	5719	tags=37%, list=18%, signal=45%
GO_COAGULATION	310	0.427795	1.64093	0.0216535	0.127486	0.962	7143	tags=42%, list=22%, signal=53%
GO_MIDBODY	171	0.429453	1.69424	0.0216963	0.112393	0.931	4151	tags=31%, list=13%, signal=35%
GO_TUMOR_NECROSIS_FACTOR_MEDIATED_SIGNALING_PATHWAY	157	0.48503	1.71526	0.0217391	0.104597	0.913	6408	tags=41%, list=20%, signal=51%
GO_RESPONSE_TO_FUNGUS	36	0.591756	1.7574	0.0219124	0.101224	0.871	7129	tags=53%, list=22%, signal=68%
GO_NEGATIVE_REGULATION_OF_VASCULATURE_DEVELOPMENT	118	0.425672	1.59141	0.0219561	0.140603	0.98	8332	tags=46%, list=26%, signal=61%
GO_NEGATIVE_REGULATION_OF_CELL_CYCLE_G1_S_PHASE_TRANSITION	105	0.501432	1.80763	0.022	0.0920759	0.788	7112	tags=48%, list=22%, signal=61%
GO_BLOOD_VESSEL_ENDOTHELIAL_CELL_MIGRATION	116	0.467329	1.69342	0.022	0.112313	0.931	7261	tags=44%, list=22%, signal=57%
GO_DNA_DAMAGE_RESPONSE_SIGNAL_TRANSDUCTION_BY_P53_CLASS_MEDIATOR	104	0.494022	1.75662	0.0220441	0.100922	0.874	4937	tags=42%, list=15%, signal=50%
GO_PROTEIN_TYROSINE_KINASE_ACTIVITY	135	0.392663	1.56579	0.0220441	0.150335	0.991	5339	tags=32%, list=17%, signal=38%
GO_METANEPHROS_DEVELOPMENT	88	0.445434	1.67674	0.0220884	0.117202	0.948	7614	tags=45%, list=24%, signal=59%
GO_REGULATION_OF_LYMPHOCYTE_ACTIVATION	443	0.512126	1.86911	0.0221774	0.0792326	0.657	6408	tags=43%, list=20%, signal=53%
GO_NEGATIVE_REGULATION_OF_RESPONSE_TO_EXTERNAL_STIMULUS	355	0.384827	1.59439	0.0221774	0.139788	0.979	8576	tags=43%, list=27%, signal=57%
GO_CELLULAR_POLYSACCHARIDE_CATABOLIC_PROCESS	23	0.561546	1.63223	0.0222672	0.130605	0.967	6301	tags=61%, list=19%, signal=76%
GO_T_CELL_MEDIATED_IMMUNITY	95	0.567128	1.84736	0.0223124	0.0880544	0.7	4687	tags=44%, list=15%, signal=52%
GO_NEGATIVE_REGULATION_OF_LEUKOCYTE_MEDIATED_IMMUNITY	47	0.612526	1.78037	0.0223577	0.100949	0.838	4687	tags=55%, list=15%, signal=65%
GO_BRANCHING_INVOLVED_IN_BLOOD_VESSEL_MORPHOGENESIS	31	0.579655	1.74888	0.0223577	0.101013	0.882	7691	tags=58%, list=24%, signal=76%
GO_NEGATIVE_REGULATION_OF_LEUKOCYTE_APOPTOTIC_PROCESS	46	0.5783	1.78055	0.0223577	0.101096	0.837	9021	tags=63%, list=28%, signal=87%
GO_HYDROLASE_ACTIVITY_ACTING_ON_CARBON_NITROGEN_BUT_NOT_PEPTIDE_BONDS_IN_CYCLIC_AMIDINES	29	0.517407	1.70751	0.0223577	0.107123	0.917	7491	tags=45%, list=23%, signal=58%
GO_ESTABLISHMENT_OF_PLANAR_POLARITY_INVOLVED_IN_NEURAL_TUBE_CLOSURE	15	0.64257	1.72588	0.0224033	0.103809	0.901	2506	tags=33%, list=8%, signal=36%
GO_REGULATION_OF_IMMUNOGLOBULIN_SECRETION	16	0.582132	1.61786	0.0224949	0.134455	0.971	8923	tags=63%, list=28%, signal=86%
GO_STRIATED_MUSCLE_CELL_PROLIFERATION	64	0.478228	1.68841	0.022541	0.112475	0.936	6388	tags=41%, list=20%, signal=51%
GO_CELLULAR_RESPONSE_TO_REACTIVE_OXYGEN_SPECIES	154	0.372838	1.54585	0.022541	0.156468	0.996	6362	tags=35%, list=20%, signal=43%
GO_KIDNEY_MORPHOGENESIS	92	0.381382	1.52187	0.022541	0.165077	0.998	4918	tags=29%, list=15%, signal=35%
GO_NEGATIVE_REGULATION_OF_DEFENSE_RESPONSE	202	0.445365	1.70368	0.0225873	0.108327	0.921	7948	tags=43%, list=25%, signal=57%
GO_NEGATIVE_REGULATION_OF_LYMPHOCYTE_APOPTOTIC_PROCESS	29	0.531216	1.63523	0.0226337	0.130067	0.965	9021	tags=55%, list=28%, signal=76%
GO_REGULATION_OF_VASCULAR_SMOOTH_MUSCLE_CELL_DIFFERENTIATION	18	0.577936	1.61833	0.0226337	0.134487	0.971	4050	tags=39%, list=13%, signal=44%
GO_CELLULAR_RESPONSE_TO_VASCULAR_ENDOTHELIAL_GROWTH_FACTOR_STIMULUS	56	0.539705	1.73902	0.0226804	0.102639	0.893	7206	tags=46%, list=22%, signal=60%
GO_NUCLEOSIDE_CATABOLIC_PROCESS	30	0.561548	1.79274	0.0227273	0.0985257	0.818	5553	tags=37%, list=17%, signal=44%
GO_INTERLEUKIN_1_PRODUCTION	95	0.552788	1.75315	0.0227273	0.10139	0.877	9150	tags=59%, list=28%, signal=82%
GO_INTEGRIN_ACTIVATION	24	0.607225	1.69804	0.0227273	0.111173	0.927	8649	tags=63%, list=27%, signal=85%
GO_METALLOPEPTIDASE_ACTIVITY	168	0.3722	1.53646	0.0227743	0.158539	0.997	6900	tags=35%, list=21%, signal=44%
GO_REGULATION_OF_MAST_CELL_ACTIVATION	40	0.635478	1.78555	0.0228216	0.0998641	0.83	4463	tags=52%, list=14%, signal=61%
GO_NEGATIVE_REGULATION_OF_INTERLEUKIN_1_PRODUCTION	27	0.657698	1.72007	0.0228216	0.103205	0.909	9150	tags=74%, list=28%, signal=103%
GO_POSITIVE_REGULATION_OF_DNA_RECOMBINATION	35	0.541829	1.71449	0.022869	0.104658	0.915	8320	tags=63%, list=26%, signal=85%
GO_REGULATION_OF_ACTIN_FILAMENT_BUNDLE_ASSEMBLY	91	0.435698	1.59221	0.022869	0.140157	0.98	5472	tags=37%, list=17%, signal=45%
GO_CELL_JUNCTION_ASSEMBLY	242	0.436676	1.62785	0.0229645	0.131021	0.968	5742	tags=36%, list=18%, signal=44%
GO_DEFENSE_RESPONSE_TO_VIRUS	213	0.524853	1.81291	0.0230126	0.092094	0.771	7937	tags=52%, list=25%, signal=69%
GO_NEGATIVE_REGULATION_OF_INTERLEUKIN_8_PRODUCTION	18	0.611021	1.67072	0.0230608	0.118743	0.952	6826	tags=61%, list=21%, signal=77%
GO_NUCLEOTIDE_EXCISION_REPAIR_DNA_GAP_FILLING	23	0.667241	1.69277	0.0231092	0.11244	0.932	8727	tags=78%, list=27%, signal=107%
GO_CONDENSED_NUCLEAR_CHROMOSOME_KINETOCHORE	15	0.81538	1.71004	0.0231579	0.106601	0.917	1892	tags=60%, list=6%, signal=64%
GO_HOST_CELL_PART	19	0.617505	1.692	0.0231579	0.112363	0.932	5786	tags=53%, list=18%, signal=64%
GO_INTERFERON_BETA_PRODUCTION	50	0.545763	1.73754	0.0233546	0.102483	0.894	7845	tags=54%, list=24%, signal=71%
GO_TIGHT_JUNCTION_ORGANIZATION	60	0.487748	1.5891	0.0234043	0.142071	0.981	4779	tags=35%, list=15%, signal=41%
GO_ANTIGEN_PROCESSING_AND_PRESENTATION_OF_PEPTIDE_ANTIGEN_VIA_MHC_CLASS_I	96	0.608328	1.75574	0.0234542	0.101258	0.875	4729	tags=51%, list=15%, signal=60%
GO_REGULATION_OF_DNA_BINDING	121	0.412302	1.61284	0.0234834	0.135856	0.971	6031	tags=35%, list=19%, signal=43%
GO_B_CELL_APOPTOTIC_PROCESS	24	0.533016	1.65338	0.0237624	0.123884	0.957	5738	tags=46%, list=18%, signal=56%
GO_REGULATION_OF_CELL_CYCLE_G1_S_PHASE_TRANSITION	163	0.446541	1.72425	0.0238095	0.103744	0.902	6910	tags=43%, list=21%, signal=54%
GO_DECIDUALIZATION	23	0.56178	1.64695	0.0238095	0.125406	0.959	7442	tags=57%, list=23%, signal=73%
GO_BRUSH_BORDER	98	0.422054	1.57747	0.0238095	0.146182	0.988	6247	tags=34%, list=19%, signal=42%
GO_POSITIVE_REGULATION_OF_SMALL_GTPASE_MEDIATED_SIGNAL_TRANSDUCTION	72	0.4455	1.56371	0.0239044	0.150379	0.991	9012	tags=49%, list=28%, signal=67%
GO_POLYSACCHARIDE_CATABOLIC_PROCESS	25	0.547006	1.63833	0.0239521	0.128992	0.965	6301	tags=56%, list=19%, signal=70%
GO_NEGATIVE_REGULATION_OF_ANTIGEN_RECEPTOR_MEDIATED_SIGNALING_PATHWAY	27	0.630478	1.77927	0.0240481	0.100326	0.84	3017	tags=52%, list=9%, signal=57%
GO_POSITIVE_REGULATION_OF_CELL_SUBSTRATE_ADHESION	114	0.459587	1.65121	0.0240481	0.12351	0.959	8548	tags=51%, list=26%, signal=69%
GO_NEUROTRANSMITTER_BIOSYNTHETIC_PROCESS	93	0.446783	1.59796	0.0240964	0.13927	0.978	8144	tags=40%, list=25%, signal=53%
GO_REGULATION_OF_T_CELL_MEDIATED_CYTOTOXICITY	33	0.662398	1.83076	0.0241449	0.0880302	0.734	4687	tags=58%, list=15%, signal=67%
GO_NEUROINFLAMMATORY_RESPONSE	65	0.547223	1.74039	0.0241449	0.103418	0.893	6175	tags=49%, list=19%, signal=61%
GO_REGULATION_OF_DNA_BINDING_TRANSCRIPTION_FACTOR_ACTIVITY	414	0.353816	1.55773	0.0241449	0.152756	0.995	7291	tags=36%, list=23%, signal=46%
GO_T_CELL_MEDIATED_CYTOTOXICITY	41	0.632984	1.7931	0.0241935	0.098878	0.817	4687	tags=54%, list=15%, signal=63%
GO_P38MAPK_CASCADE	45	0.482605	1.64282	0.0242424	0.127002	0.961	7140	tags=44%, list=22%, signal=57%
GO_MAST_CELL_ACTIVATION	57	0.619289	1.8391	0.0242915	0.0877513	0.715	3662	tags=47%, list=11%, signal=53%
GO_FOLIC_ACID_CONTAINING_COMPOUND_METABOLIC_PROCESS	28	0.533351	1.6878	0.0242915	0.112823	0.936	8577	tags=50%, list=27%, signal=68%
GO_CELL_CYCLE_ARREST	230	0.356114	1.5506	0.0242915	0.155243	0.995	7621	tags=37%, list=24%, signal=48%
GO_POSITIVE_REGULATION_OF_CALCIUM_MEDIATED_SIGNALING	40	0.470191	1.58214	0.0243408	0.144559	0.984	2369	tags=28%, list=7%, signal=30%
GO_REGULATION_OF_SYNCYTIUM_FORMATION_BY_PLASMA_MEMBRANE_FUSION	28	0.578283	1.72984	0.0243902	0.103874	0.9	5473	tags=57%, list=17%, signal=69%
GO_TOLERANCE_INDUCTION	21	0.710053	1.73813	0.0244399	0.102687	0.894	5668	tags=71%, list=18%, signal=87%
GO_SOMATIC_RECOMBINATION_OF_IMMUNOGLOBULIN_GENE_SEGMENTS	47	0.530252	1.73639	0.0244399	0.102786	0.894	5498	tags=43%, list=17%, signal=51%
GO_PLATELET_ALPHA_GRANULE	90	0.514925	1.66405	0.0244399	0.120582	0.955	9001	tags=56%, list=28%, signal=77%
GO_RHO_PROTEIN_SIGNAL_TRANSDUCTION	203	0.398428	1.5781	0.0244399	0.146063	0.988	5669	tags=33%, list=18%, signal=40%
GO_REGULATION_OF_SYSTEMIC_ARTERIAL_BLOOD_PRESSURE	90	0.446011	1.56567	0.0244399	0.150166	0.991	11675	tags=60%, list=36%, signal=94%
GO_CELL_AGING	101	0.438584	1.65314	0.0244898	0.123912	0.957	6388	tags=41%, list=20%, signal=50%
GO_REGULATION_OF_EXTRINSIC_APOPTOTIC_SIGNALING_PATHWAY	151	0.441906	1.68879	0.0245399	0.112386	0.936	9022	tags=52%, list=28%, signal=72%
GO_REGULATION_OF_IMMUNE_EFFECTOR_PROCESS	407	0.492472	1.76317	0.0245902	0.101057	0.863	4899	tags=35%, list=15%, signal=41%
GO_TYROSINE_PHOSPHORYLATION_OF_STAT_PROTEIN	68	0.526762	1.73145	0.0245902	0.103032	0.898	5719	tags=41%, list=18%, signal=50%
GO_REGULATION_OF_RESPONSE_TO_WOUNDING	166	0.440306	1.60987	0.0245902	0.136482	0.972	7143	tags=44%, list=22%, signal=56%
GO_ENDOSOME_LUMEN	29	0.538115	1.63612	0.0246407	0.129666	0.965	9448	tags=62%, list=29%, signal=88%
GO_AXIS_ELONGATION	30	0.532418	1.67107	0.0246914	0.118611	0.952	6174	tags=40%, list=19%, signal=49%
GO_POSITIVE_REGULATION_OF_ENDOTHELIAL_CELL_PROLIFERATION	94	0.442355	1.63427	0.0246914	0.129872	0.966	6932	tags=47%, list=21%, signal=59%
GO_NEGATIVE_REGULATION_OF_OXIDOREDUCTASE_ACTIVITY	26	0.535754	1.6091	0.0247423	0.136715	0.972	7210	tags=54%, list=22%, signal=69%
GO_POSITIVE_REGULATION_OF_OSSIFICATION	81	0.429343	1.58014	0.0247423	0.144818	0.986	6386	tags=37%, list=20%, signal=46%
GO_POSITIVE_REGULATION_OF_CHONDROCYTE_DIFFERENTIATION	22	0.545702	1.63418	0.0247934	0.129801	0.967	6638	tags=55%, list=21%, signal=69%
GO_VASCULOGENESIS	76	0.459627	1.63372	0.0248447	0.129826	0.967	5529	tags=39%, list=17%, signal=48%
GO_ERK1_AND_ERK2_CASCADE	288	0.421928	1.6028	0.0248447	0.138439	0.976	7220	tags=40%, list=22%, signal=51%
GO_REGULATION_OF_EPIDERMIS_DEVELOPMENT	77	0.418988	1.60056	0.0248963	0.139463	0.976	7487	tags=43%, list=23%, signal=56%
GO_POSITIVE_REGULATION_OF_RHO_PROTEIN_SIGNAL_TRANSDUCTION	30	0.552571	1.64059	0.024948	0.127642	0.962	7092	tags=57%, list=22%, signal=73%
GO_REGULATION_OF_SYSTEMIC_ARTERIAL_BLOOD_PRESSURE_BY_RENIN_ANGIOTENSIN	24	0.592826	1.62311	0.024948	0.132828	0.971	5630	tags=50%, list=17%, signal=61%
GO_TISSUE_HOMEOSTASIS	210	0.364627	1.54363	0.024948	0.156813	0.996	6890	tags=35%, list=21%, signal=44%
GO_EXOCRINE_SYSTEM_DEVELOPMENT	47	0.511714	1.65681	0.0250522	0.122625	0.956	9743	tags=60%, list=30%, signal=85%
GO_SPECIFICATION_OF_SYMMETRY	128	0.432471	1.63356	0.0250522	0.129816	0.967	8577	tags=48%, list=27%, signal=65%
GO_PYRIMIDINE_CONTAINING_COMPOUND_BIOSYNTHETIC_PROCESS	55	0.432943	1.59984	0.0250522	0.13948	0.978	4328	tags=27%, list=13%, signal=31%
GO_NEGATIVE_REGULATION_OF_MULTI_ORGANISM_PROCESS	199	0.483543	1.76695	0.0251046	0.10082	0.858	7951	tags=52%, list=25%, signal=68%
GO_NEGATIVE_REGULATION_OF_B_CELL_PROLIFERATION	16	0.718355	1.73521	0.0251046	0.103465	0.895	5921	tags=69%, list=18%, signal=84%
GO_DETERMINATION_OF_HEART_LEFT_RIGHT_ASYMMETRY	68	0.448174	1.63888	0.0252632	0.128647	0.964	8577	tags=44%, list=27%, signal=60%
GO_NEGATIVE_REGULATION_OF_TUMOR_NECROSIS_FACTOR_MEDIATED_SIGNALING_PATHWAY	18	0.502774	1.61288	0.0252918	0.135972	0.971	4187	tags=33%, list=13%, signal=38%
GO_REGULATION_OF_LEUKOCYTE_CHEMOTAXIS	109	0.513357	1.74296	0.02537	0.102643	0.891	8146	tags=49%, list=25%, signal=65%
GO_BONE_GROWTH	46	0.535967	1.64982	0.02537	0.123672	0.959	9321	tags=63%, list=29%, signal=88%
GO_ACETYLGALACTOSAMINYLTRANSFERASE_ACTIVITY	46	0.493296	1.56556	0.02537	0.150142	0.991	6576	tags=46%, list=20%, signal=57%
GO_MAMMARY_GLAND_EPITHELIAL_CELL_PROLIFERATION	28	0.479901	1.5944	0.0254902	0.139931	0.979	6386	tags=46%, list=20%, signal=58%
GO_CHEMOKINE_PRODUCTION	86	0.501422	1.63947	0.0255319	0.128399	0.963	7769	tags=44%, list=24%, signal=58%
GO_REGULATION_OF_MORPHOGENESIS_OF_AN_EPITHELIUM	178	0.413983	1.61783	0.0255319	0.134165	0.971	7362	tags=40%, list=23%, signal=51%
GO_PIGMENT_CELL_DIFFERENTIATION	35	0.505855	1.58297	0.0255319	0.144577	0.984	4484	tags=40%, list=14%, signal=46%
GO_POSITIVE_REGULATION_OF_B_CELL_PROLIFERATION	39	0.538992	1.76984	0.025641	0.100068	0.854	6937	tags=46%, list=21%, signal=59%
GO_MAST_CELL_MEDIATED_IMMUNITY	46	0.613903	1.81395	0.0257937	0.0916426	0.771	4463	tags=52%, list=14%, signal=60%
GO_REGULATION_OF_TYPE_I_INTERFERON_MEDIATED_SIGNALING_PATHWAY	34	0.546267	1.66421	0.0257937	0.120618	0.955	7731	tags=56%, list=24%, signal=73%
GO_NEGATIVE_REGULATION_OF_MYELOID_CELL_APOPTOTIC_PROCESS	15	0.665938	1.66969	0.0258065	0.119097	0.952	9112	tags=73%, list=28%, signal=102%
GO_CELL_CYCLE_G1_S_PHASE_TRANSITION	257	0.477362	1.77661	0.0258964	0.100233	0.843	6910	tags=46%, list=21%, signal=58%
GO_REGULATION_OF_SMALL_GTPASE_MEDIATED_SIGNAL_TRANSDUCTION	335	0.397112	1.62892	0.0258964	0.13119	0.968	4756	tags=30%, list=15%, signal=35%
GO_NEGATIVE_REGULATION_OF_DNA_BINDING_TRANSCRIPTION_FACTOR_ACTIVITY	158	0.357322	1.55935	0.0259481	0.152605	0.994	7252	tags=37%, list=22%, signal=48%
GO_EPITHELIAL_TO_MESENCHYMAL_TRANSITION	135	0.401671	1.60791	0.0261569	0.13731	0.974	7682	tags=44%, list=24%, signal=58%
GO_REGULATION_OF_MUSCLE_CELL_DIFFERENTIATION	150	0.354892	1.51925	0.0261569	0.166055	0.998	5258	tags=30%, list=16%, signal=36%
GO_RESPONSE_TO_INTERLEUKIN_4	34	0.518042	1.63169	0.0262009	0.13076	0.968	4191	tags=50%, list=13%, signal=57%
GO_POSITIVE_REGULATION_OF_CELL_ACTIVATION	353	0.53394	1.85192	0.0262097	0.0872794	0.691	6174	tags=44%, list=19%, signal=54%
GO_GLIAL_CELL_ACTIVATION	52	0.569424	1.74618	0.0262097	0.102043	0.886	6175	tags=54%, list=19%, signal=66%
GO_POSITIVE_REGULATION_OF_PHOSPHATIDYLINOSITOL_3_KINASE_SIGNALING	86	0.471756	1.62236	0.0262097	0.133212	0.971	9688	tags=52%, list=30%, signal=75%
GO_REGULATION_OF_CELL_SUBSTRATE_ADHESION	199	0.41761	1.57929	0.0262097	0.14523	0.986	7646	tags=44%, list=24%, signal=58%
GO_POSITIVE_REGULATION_OF_EXTRACELLULAR_MATRIX_ORGANIZATION	21	0.559793	1.6763	0.0263158	0.117411	0.949	4723	tags=52%, list=15%, signal=61%
GO_REGULATION_OF_OSSIFICATION	184	0.385172	1.5565	0.0263158	0.15302	0.995	8979	tags=43%, list=28%, signal=60%
GO_INVADOPODIUM	16	0.624392	1.64265	0.0263692	0.126807	0.961	4882	tags=63%, list=15%, signal=74%
GO_REGULATION_OF_MAST_CELL_ACTIVATION_INVOLVED_IN_IMMUNE_RESPONSE	30	0.630319	1.77525	0.0264228	0.0999633	0.846	4463	tags=53%, list=14%, signal=62%
GO_POSITIVE_REGULATION_OF_SMOOTH_MUSCLE_CELL_PROLIFERATION	89	0.465716	1.64033	0.0264228	0.127712	0.963	6031	tags=40%, list=19%, signal=50%
GO_LEUKOCYTE_MIGRATION	455	0.500766	1.76354	0.0264766	0.101309	0.863	8817	tags=51%, list=27%, signal=69%
GO_CARGO_RECEPTOR_ACTIVITY	77	0.498824	1.69011	0.0264766	0.111866	0.932	5951	tags=40%, list=18%, signal=49%
GO_CELLULAR_RESPONSE_TO_NUTRIENT	70	0.392989	1.48699	0.0264766	0.180915	1	8577	tags=44%, list=27%, signal=60%
GO_POSITIVE_REGULATION_OF_MONOCYTE_CHEMOTAXIS	18	0.657764	1.72234	0.0266393	0.104348	0.905	4550	tags=50%, list=14%, signal=58%
GO_REGULATION_OF_DEFENSE_RESPONSE_TO_VIRUS	68	0.523209	1.73628	0.026694	0.102622	0.894	7273	tags=49%, list=23%, signal=62%
GO_POSITIVE_REGULATION_OF_ENDOTHELIAL_CELL_APOPTOTIC_PROCESS	18	0.672396	1.70612	0.026694	0.107236	0.92	4626	tags=61%, list=14%, signal=71%
GO_GOLGI_CISTERNA_MEMBRANE	84	0.42881	1.65662	0.026694	0.122434	0.956	7564	tags=39%, list=23%, signal=51%
GO_EXTRACELLULAR_MATRIX	497	0.43087	1.61891	0.026694	0.134463	0.971	9920	tags=54%, list=31%, signal=77%
GO_GOLGI_LUMEN	85	0.432344	1.54642	0.026694	0.156496	0.996	7541	tags=40%, list=23%, signal=52%
GO_MISMATCH_REPAIR	36	0.583719	1.72705	0.026749	0.103685	0.901	6917	tags=50%, list=21%, signal=64%
GO_MESODERM_DEVELOPMENT	119	0.403267	1.55269	0.026749	0.154429	0.995	6890	tags=38%, list=21%, signal=48%
GO_TUMOR_NECROSIS_FACTOR_RECEPTOR_BINDING	31	0.590443	1.72065	0.0268041	0.103579	0.909	7134	tags=55%, list=22%, signal=70%
GO_REGULATION_OF_RENAL_SYSTEM_PROCESS	34	0.528263	1.62973	0.0268595	0.130814	0.968	13400	tags=79%, list=41%, signal=136%
GO_MAINTENANCE_OF_PROTEIN_LOCATION	103	0.379419	1.55617	0.0268595	0.153045	0.995	8872	tags=47%, list=27%, signal=64%
GO_REGULATION_OF_WOUND_HEALING	138	0.451007	1.60451	0.026971	0.137716	0.976	7143	tags=44%, list=22%, signal=57%
GO_INFLAMMATORY_RESPONSE_TO_ANTIGENIC_STIMULUS	46	0.508777	1.66589	0.0271399	0.120191	0.954	8832	tags=57%, list=27%, signal=78%
GO_INTERLEUKIN_1_BETA_PRODUCTION	82	0.562255	1.73002	0.0273109	0.103931	0.9	8527	tags=57%, list=26%, signal=78%
GO_POSITIVE_REGULATION_OF_SUBSTRATE_ADHESION_DEPENDENT_CELL_SPREADING	37	0.522151	1.62682	0.0274262	0.131309	0.968	5346	tags=41%, list=17%, signal=49%
GO_METALLOCARBOXYPEPTIDASE_ACTIVITY	28	0.499085	1.57638	0.0276134	0.146474	0.988	9058	tags=50%, list=28%, signal=69%
GO_NEGATIVE_REGULATION_OF_GTPASE_ACTIVITY	46	0.400103	1.52491	0.0277228	0.164055	0.998	2823	tags=26%, list=9%, signal=29%
GO_PYRIMIDINE_CONTAINING_COMPOUND_CATABOLIC_PROCESS	37	0.450691	1.64095	0.027957	0.127631	0.962	1944	tags=22%, list=6%, signal=23%
GO_TOLL_LIKE_RECEPTOR_9_SIGNALING_PATHWAY	24	0.589252	1.72426	0.0280561	0.103956	0.902	8277	tags=58%, list=26%, signal=78%
GO_EMBRYONIC_DIGESTIVE_TRACT_MORPHOGENESIS	17	0.548632	1.61374	0.0280561	0.135846	0.971	4950	tags=35%, list=15%, signal=42%
GO_POSITIVE_REGULATION_OF_SMOOTHENED_SIGNALING_PATHWAY	36	0.525173	1.60417	0.0280778	0.137886	0.976	9041	tags=56%, list=28%, signal=77%
GO_SIGNAL_TRANSDUCTION_IN_RESPONSE_TO_DNA_DAMAGE	127	0.482461	1.7303	0.0281125	0.103936	0.9	4937	tags=39%, list=15%, signal=46%
GO_REGULATION_OF_T_HELPER_CELL_DIFFERENTIATION	32	0.567719	1.66087	0.0281125	0.121308	0.955	4176	tags=47%, list=13%, signal=54%
GO_SPECIFIC_GRANULE_MEMBRANE	88	0.555007	1.7478	0.028169	0.101396	0.884	5145	tags=48%, list=16%, signal=57%
GO_FUCOSE_METABOLIC_PROCESS	16	0.594956	1.60613	0.0283224	0.137571	0.975	2841	tags=38%, list=9%, signal=41%
GO_INTERFERON_GAMMA_BIOSYNTHETIC_PROCESS	16	0.696031	1.69192	0.0283401	0.112037	0.932	2043	tags=50%, list=6%, signal=53%
GO_HOMEOSTASIS_OF_NUMBER_OF_CELLS	233	0.396239	1.61839	0.0283976	0.134607	0.971	7696	tags=41%, list=24%, signal=53%
GO_NEGATIVE_REGULATION_OF_EPITHELIAL_CELL_DIFFERENTIATION	37	0.528366	1.71666	0.0284553	0.103654	0.911	7510	tags=54%, list=23%, signal=70%
GO_INTERLEUKIN_7_MEDIATED_SIGNALING_PATHWAY	17	0.625368	1.64963	0.0285132	0.123676	0.959	4687	tags=53%, list=15%, signal=62%
GO_POSITIVE_REGULATION_OF_ANTIGEN_RECEPTOR_MEDIATED_SIGNALING_PATHWAY	22	0.625834	1.70998	0.0285714	0.106447	0.917	5708	tags=59%, list=18%, signal=72%
GO_POSITIVE_REGULATION_OF_NF_KAPPAB_TRANSCRIPTION_FACTOR_ACTIVITY	146	0.443401	1.65028	0.0286299	0.1236	0.959	6175	tags=36%, list=19%, signal=45%
GO_POSITIVE_REGULATION_OF_BINDING	176	0.368747	1.49726	0.0286299	0.175456	0.999	5742	tags=34%, list=18%, signal=41%
GO_NEGATIVE_REGULATION_OF_LEUKOCYTE_MEDIATED_CYTOTOXICITY	18	0.717035	1.71232	0.0286885	0.104842	0.917	4687	tags=72%, list=15%, signal=84%
GO_VIRAL_LIFE_CYCLE	314	0.416008	1.62735	0.0287474	0.131139	0.968	6927	tags=39%, list=21%, signal=49%
GO_REGULATION_OF_CELL_AGING	48	0.45658	1.57704	0.0287474	0.146164	0.988	6388	tags=46%, list=20%, signal=57%
GO_INTERFERON_GAMMA_MEDIATED_SIGNALING_PATHWAY	84	0.641912	1.80309	0.0288066	0.0944783	0.797	4604	tags=62%, list=14%, signal=72%
GO_SH2_DOMAIN_BINDING	36	0.532951	1.62452	0.028866	0.132608	0.969	4723	tags=44%, list=15%, signal=52%
GO_MYOSIN_COMPLEX	52	0.432811	1.53885	0.028866	0.157536	0.997	2658	tags=25%, list=8%, signal=27%
GO_PRODUCTION_OF_MOLECULAR_MEDIATOR_INVOLVED_IN_INFLAMMATORY_RESPONSE	63	0.542103	1.71775	0.0289256	0.103205	0.91	6184	tags=46%, list=19%, signal=57%
GO_VIRAL_RNA_GENOME_REPLICATION	31	0.461199	1.55843	0.0289256	0.152809	0.994	5968	tags=39%, list=18%, signal=47%
GO_POSITIVE_REGULATION_OF_MYOTUBE_DIFFERENTIATION	30	0.49563	1.5547	0.0289256	0.153564	0.995	5258	tags=40%, list=16%, signal=48%
GO_REGULATION_OF_CELL_JUNCTION_ASSEMBLY	92	0.454219	1.53631	0.0289855	0.158523	0.997	5742	tags=41%, list=18%, signal=50%
GO_PEPTIDASE_ACTIVATOR_ACTIVITY	38	0.538909	1.70279	0.029106	0.108694	0.921	6796	tags=47%, list=21%, signal=60%
GO_REGULATION_OF_RESPONSE_TO_OXIDATIVE_STRESS	81	0.392938	1.50725	0.029106	0.170761	0.998	8191	tags=43%, list=25%, signal=58%
GO_RESPONSE_TO_TUMOR_NECROSIS_FACTOR	289	0.42782	1.65229	0.0291667	0.123062	0.958	8959	tags=48%, list=28%, signal=66%
GO_LATERAL_MESODERM_DEVELOPMENT	15	0.569843	1.63085	0.0291667	0.130675	0.968	7915	tags=53%, list=24%, signal=71%
GO_POSITIVE_REGULATION_OF_ENDOTHELIAL_CELL_CHEMOTAXIS	15	0.639396	1.60838	0.0292276	0.137037	0.973	8441	tags=67%, list=26%, signal=90%
GO_REGULATION_OF_ERBB_SIGNALING_PATHWAY	90	0.435876	1.57742	0.0292887	0.145936	0.988	6632	tags=37%, list=21%, signal=46%
GO_SKELETAL_MUSCLE_TISSUE_REGENERATION	38	0.45538	1.55742	0.0292887	0.152772	0.995	9738	tags=58%, list=30%, signal=83%
GO_SMOOTHENED_SIGNALING_PATHWAY	135	0.436443	1.65272	0.0293501	0.123569	0.957	4310	tags=32%, list=13%, signal=37%
GO_PYRIMIDINE_RIBONUCLEOTIDE_METABOLIC_PROCESS	24	0.487149	1.57744	0.0293501	0.146073	0.988	4328	tags=29%, list=13%, signal=34%
GO_HYDROLASE_ACTIVITY_HYDROLYZING_O_GLYCOSYL_COMPOUNDS	79	0.442581	1.6141	0.0294118	0.135724	0.971	6454	tags=37%, list=20%, signal=46%
GO_CELLULAR_RESPONSE_TO_CHEMICAL_STRESS	328	0.369156	1.52124	0.0297872	0.165191	0.998	6362	tags=35%, list=20%, signal=43%
GO_RACEMASE_AND_EPIMERASE_ACTIVITY	18	0.485778	1.51303	0.0299401	0.168703	0.998	8787	tags=67%, list=27%, signal=92%
GO_MAMMARY_GLAND_MORPHOGENESIS	43	0.46876	1.61084	0.03	0.136258	0.971	7606	tags=47%, list=24%, signal=61%
GO_MACROPHAGE_MIGRATION	49	0.508434	1.58836	0.0300429	0.142155	0.981	8138	tags=51%, list=25%, signal=68%
GO_CYTOKINE_RECEPTOR_BINDING	225	0.451292	1.64369	0.0301205	0.126969	0.961	7178	tags=41%, list=22%, signal=53%
GO_POSITIVE_REGULATION_OF_MAP_KINASE_ACTIVITY	251	0.369218	1.52138	0.0301205	0.165183	0.998	7298	tags=35%, list=23%, signal=45%
GO_DIGESTIVE_SYSTEM_DEVELOPMENT	137	0.393054	1.51641	0.0301811	0.167478	0.998	9352	tags=45%, list=29%, signal=62%
GO_POSITIVE_REGULATION_OF_FATTY_ACID_METABOLIC_PROCESS	32	0.49376	1.51968	0.0302419	0.16606	0.998	5830	tags=34%, list=18%, signal=42%
GO_SIGNAL_TRANSDUCTION_INVOLVED_IN_CELL_CYCLE_CHECKPOINT	70	0.549026	1.73907	0.0303644	0.103315	0.893	3800	tags=39%, list=12%, signal=44%
GO_INTERLEUKIN_10_PRODUCTION	53	0.562628	1.74063	0.0303644	0.103394	0.893	4357	tags=43%, list=13%, signal=50%
GO_MICROTUBULE_ORGANIZING_CENTER_ORGANIZATION	131	0.471221	1.6891	0.0303644	0.112346	0.936	5530	tags=37%, list=17%, signal=44%
GO_CYTOKINE_BINDING	120	0.543779	1.76045	0.030426	0.102193	0.865	10089	tags=66%, list=31%, signal=95%
GO_CENTROSOME_SEPARATION	15	0.686405	1.68081	0.030426	0.115094	0.941	6090	tags=47%, list=19%, signal=57%
GO_POSITIVE_REGULATION_OF_MAST_CELL_ACTIVATION	19	0.608848	1.66913	0.030426	0.119381	0.952	3662	tags=42%, list=11%, signal=47%
GO_MATURE_B_CELL_DIFFERENTIATION_INVOLVED_IN_IMMUNE_RESPONSE	17	0.578663	1.65284	0.0304878	0.123657	0.957	6134	tags=47%, list=19%, signal=58%
GO_B_CELL_ACTIVATION	264	0.474622	1.68286	0.0306748	0.114428	0.941	5035	tags=34%, list=16%, signal=40%
GO_SALIVARY_GLAND_DEVELOPMENT	37	0.527486	1.6491	0.0306748	0.123906	0.959	9743	tags=59%, list=30%, signal=85%
GO_LUNG_ALVEOLUS_DEVELOPMENT	41	0.504518	1.58839	0.0306748	0.142276	0.981	8982	tags=56%, list=28%, signal=78%
GO_CARTILAGE_DEVELOPMENT_INVOLVED_IN_ENDOCHONDRAL_BONE_MORPHOGENESIS	46	0.539068	1.67387	0.0308008	0.118249	0.952	10267	tags=70%, list=32%, signal=102%
GO_APPENDAGE_DEVELOPMENT	175	0.404349	1.58875	0.0308008	0.142058	0.981	8989	tags=47%, list=28%, signal=65%
GO_DISULFIDE_OXIDOREDUCTASE_ACTIVITY	39	0.51995	1.62798	0.0308642	0.131236	0.968	2500	tags=33%, list=8%, signal=36%
GO_SEX_DETERMINATION	22	0.497455	1.6079	0.0308642	0.137157	0.974	7866	tags=64%, list=24%, signal=84%
GO_CELLULAR_MODIFIED_AMINO_ACID_METABOLIC_PROCESS	179	0.386575	1.54924	0.0308642	0.155987	0.995	8995	tags=44%, list=28%, signal=60%
GO_REGULATION_OF_CALCIUM_ION_IMPORT	37	0.455928	1.51042	0.0309278	0.170005	0.998	6620	tags=41%, list=20%, signal=51%
GO_REGULATION_OF_PLATELET_ACTIVATION	32	0.576241	1.62362	0.0309917	0.132733	0.969	5304	tags=47%, list=16%, signal=56%
GO_SULFUR_COMPOUND_BINDING	237	0.359295	1.46557	0.0309917	0.190498	1	9409	tags=46%, list=29%, signal=64%
GO_POSITIVE_REGULATION_OF_INTERLEUKIN_10_PRODUCTION	35	0.600211	1.71355	0.0310559	0.10465	0.917	4357	tags=46%, list=13%, signal=53%
GO_POSITIVE_REGULATION_OF_TYPE_I_INTERFERON_PRODUCTION	73	0.511313	1.67294	0.0311203	0.118019	0.952	5258	tags=40%, list=16%, signal=47%
GO_EMBRYONIC_APPENDAGE_MORPHOGENESIS	124	0.435515	1.6204	0.0311203	0.134194	0.971	8411	tags=48%, list=26%, signal=64%
GO_CARBOHYDRATE_DERIVATIVE_CATABOLIC_PROCESS	178	0.399178	1.57146	0.0311203	0.148036	0.99	6118	tags=33%, list=19%, signal=40%
GO_ENDOPEPTIDASE_REGULATOR_ACTIVITY	152	0.408403	1.5439	0.0311284	0.157162	0.996	9631	tags=48%, list=30%, signal=68%
GO_PYRIMIDINE_NUCLEOSIDE_CATABOLIC_PROCESS	21	0.61953	1.79558	0.031185	0.0984936	0.811	1944	tags=33%, list=6%, signal=35%
GO_CELLULAR_MODIFIED_AMINO_ACID_BIOSYNTHETIC_PROCESS	50	0.504663	1.69196	0.031185	0.112207	0.932	8085	tags=56%, list=25%, signal=75%
GO_POSITIVE_REGULATION_OF_STRESS_FIBER_ASSEMBLY	50	0.470723	1.61269	0.031185	0.135349	0.971	5346	tags=38%, list=17%, signal=45%
GO_NEGATIVE_REGULATION_OF_COAGULATION	55	0.534243	1.61277	0.031185	0.135761	0.971	7143	tags=49%, list=22%, signal=63%
GO_REGULATION_OF_LIPID_KINASE_ACTIVITY	65	0.461602	1.62736	0.03125	0.131291	0.968	6348	tags=38%, list=20%, signal=48%
GO_CYTOKINE_ACTIVITY	173	0.45883	1.59936	0.03125	0.139768	0.978	11033	tags=57%, list=34%, signal=86%
GO_ACTIVATED_T_CELL_PROLIFERATION	37	0.474129	1.56177	0.0313152	0.151193	0.993	5996	tags=38%, list=19%, signal=46%
GO_NEGATIVE_REGULATION_OF_SMALL_GTPASE_MEDIATED_SIGNAL_TRANSDUCTION	57	0.47535	1.6489	0.0315582	0.123911	0.959	3295	tags=32%, list=10%, signal=35%
GO_CYTOPLASMIC_PATTERN_RECOGNITION_RECEPTOR_SIGNALING_PATHWAY	59	0.488774	1.60741	0.0315789	0.137185	0.975	5990	tags=36%, list=19%, signal=44%
GO_NEGATIVE_REGULATION_OF_PROTEIN_LOCALIZATION_TO_MEMBRANE	29	0.507579	1.56195	0.0315789	0.15116	0.992	5472	tags=45%, list=17%, signal=54%
GO_CELL_CELL_JUNCTION_ASSEMBLY	129	0.443301	1.58881	0.0317125	0.142158	0.981	5529	tags=34%, list=17%, signal=41%
GO_REGULATION_OF_MONONUCLEAR_CELL_MIGRATION	42	0.539801	1.62014	0.0317797	0.134088	0.971	8138	tags=52%, list=25%, signal=70%
GO_REGULATION_OF_SMOOTHENED_SIGNALING_PATHWAY	80	0.459194	1.62204	0.0318471	0.132989	0.971	9041	tags=52%, list=28%, signal=73%
GO_POSITIVE_REGULATION_OF_T_HELPER_1_TYPE_IMMUNE_RESPONSE	17	0.664415	1.66883	0.0318725	0.119283	0.952	4133	tags=47%, list=13%, signal=54%
GO_ENTRY_INTO_HOST	130	0.478441	1.63131	0.0319149	0.130755	0.968	5955	tags=42%, list=18%, signal=51%
GO_MAINTENANCE_OF_PROTEIN_LOCALIZATION_IN_ORGANELLE	39	0.47888	1.63124	0.0319829	0.130656	0.968	6139	tags=46%, list=19%, signal=57%
GO_METANEPHROS_MORPHOGENESIS	32	0.480245	1.5484	0.0319829	0.15621	0.996	4918	tags=44%, list=15%, signal=52%
GO_CYSTEINE_TYPE_ENDOPEPTIDASE_REGULATOR_ACTIVITY_INVOLVED_IN_APOPTOTIC_PROCESS	41	0.507939	1.65009	0.0321199	0.123593	0.959	4323	tags=39%, list=13%, signal=45%
GO_FIBRONECTIN_BINDING	25	0.626869	1.64431	0.0321285	0.126724	0.961	8408	tags=80%, list=26%, signal=108%
GO_REGULATION_OF_T_CELL_MEDIATED_IMMUNITY	67	0.576644	1.8429	0.0321932	0.0886671	0.708	4687	tags=46%, list=15%, signal=54%
GO_POSITIVE_REGULATION_OF_CELL_CYCLE	359	0.389694	1.59818	0.0321932	0.139548	0.978	6664	tags=36%, list=21%, signal=44%
GO_EMBRYO_IMPLANTATION	45	0.504984	1.60461	0.0322581	0.138094	0.976	7492	tags=49%, list=23%, signal=64%
GO_TUMOR_NECROSIS_FACTOR_SUPERFAMILY_CYTOKINE_PRODUCTION	149	0.516918	1.78374	0.0323887	0.10045	0.833	7094	tags=47%, list=22%, signal=60%
GO_LYSOSOME_LOCALIZATION	70	0.489191	1.69082	0.0323887	0.112193	0.932	3662	tags=34%, list=11%, signal=39%
GO_MESENCHYME_DEVELOPMENT	261	0.367531	1.5139	0.0323887	0.168665	0.998	8632	tags=43%, list=27%, signal=59%
GO_NEGATIVE_REGULATION_OF_LYMPHOCYTE_MEDIATED_IMMUNITY	37	0.60302	1.72505	0.0324544	0.103748	0.901	4687	tags=51%, list=15%, signal=60%
GO_EXTRACELLULAR_MATRIX_BINDING	55	0.552223	1.68314	0.0324544	0.114375	0.941	5046	tags=55%, list=16%, signal=65%
GO_RIBONUCLEOSIDE_METABOLIC_PROCESS	70	0.414917	1.56765	0.0325866	0.149591	0.991	7542	tags=36%, list=23%, signal=46%
GO_REGULATION_OF_INFLAMMATORY_RESPONSE	321	0.437781	1.6602	0.0327198	0.121745	0.956	8144	tags=43%, list=25%, signal=56%
GO_ACTIN_FILAMENT_ORGANIZATION	376	0.369104	1.5481	0.0327198	0.156337	0.996	5711	tags=32%, list=18%, signal=38%
GO_ODONTOGENESIS	122	0.39228	1.50017	0.0328542	0.174759	0.999	7919	tags=42%, list=25%, signal=55%
GO_RESPONSE_TO_TYPE_I_INTERFERON	81	0.626279	1.78249	0.0329218	0.100964	0.835	7082	tags=62%, list=22%, signal=79%
GO_POSITIVE_REGULATION_OF_INTERLEUKIN_1_PRODUCTION	53	0.520644	1.66912	0.0329218	0.119207	0.952	4512	tags=36%, list=14%, signal=42%
GO_POSITIVE_REGULATION_OF_INTERFERON_BETA_PRODUCTION	30	0.580877	1.64379	0.0329218	0.127026	0.961	3788	tags=40%, list=12%, signal=45%
GO_MONONUCLEAR_CELL_DIFFERENTIATION	35	0.490263	1.59773	0.0329218	0.139141	0.978	6878	tags=46%, list=21%, signal=58%
GO_REGULATION_OF_B_CELL_DIFFERENTIATION	28	0.597313	1.69024	0.0330578	0.111947	0.932	7970	tags=61%, list=25%, signal=81%
GO_CELLULAR_RESPONSE_TO_NITRIC_OXIDE	15	0.626906	1.68928	0.0330578	0.112408	0.935	6362	tags=60%, list=20%, signal=75%
GO_POSITIVE_REGULATION_OF_CYSTEINE_TYPE_ENDOPEPTIDASE_ACTIVITY	145	0.402195	1.59131	0.0330578	0.140559	0.98	8662	tags=46%, list=27%, signal=62%
GO_POSITIVE_REGULATION_OF_EPITHELIAL_CELL_APOPTOTIC_PROCESS	31	0.56373	1.68268	0.033264	0.114406	0.941	4626	tags=42%, list=14%, signal=49%
GO_REGULATION_OF_LYMPHOCYTE_APOPTOTIC_PROCESS	51	0.520024	1.66539	0.033264	0.120247	0.954	6174	tags=47%, list=19%, signal=58%
GO_EMBRYONIC_DIGIT_MORPHOGENESIS	59	0.480533	1.62805	0.033264	0.131341	0.968	8202	tags=54%, list=25%, signal=73%
GO_POSITIVE_REGULATION_OF_CELL_CYCLE_ARREST	78	0.475533	1.69473	0.0332681	0.112138	0.931	4057	tags=37%, list=13%, signal=42%
GO_SUPEROXIDE_ANION_GENERATION	34	0.584152	1.73481	0.0333333	0.103058	0.895	5061	tags=50%, list=16%, signal=59%
GO_POSITIVE_REGULATION_OF_INTERLEUKIN_12_PRODUCTION	34	0.580141	1.72081	0.0333333	0.103832	0.907	5843	tags=47%, list=18%, signal=57%
GO_TYPE_I_INTERFERON_PRODUCTION	121	0.481182	1.66667	0.0333333	0.120226	0.953	7908	tags=48%, list=24%, signal=63%
GO_SCAVENGER_RECEPTOR_ACTIVITY	52	0.511861	1.64661	0.0333333	0.125547	0.959	5946	tags=40%, list=18%, signal=49%
GO_ACUTE_PHASE_RESPONSE	39	0.551636	1.56655	0.0333333	0.149984	0.991	11761	tags=72%, list=36%, signal=113%
GO_ANTERIOR_POSTERIOR_PATTERN_SPECIFICATION	206	0.377069	1.52415	0.0333988	0.163825	0.998	7277	tags=37%, list=23%, signal=48%
GO_ANATOMICAL_STRUCTURE_MATURATION	156	0.360402	1.47679	0.0334646	0.18536	1	7492	tags=40%, list=23%, signal=51%
GO_MITOGEN_ACTIVATED_PROTEIN_KINASE_BINDING	25	0.521893	1.59588	0.0334728	0.139735	0.979	3854	tags=36%, list=12%, signal=41%
GO_INTERLEUKIN_1_SECRETION	55	0.527337	1.6508	0.0336842	0.123521	0.959	9150	tags=58%, list=28%, signal=81%
GO_CELL_CELL_JUNCTION_ORGANIZATION	184	0.437776	1.61348	0.0336842	0.135913	0.971	5529	tags=36%, list=17%, signal=43%
GO_REGULATION_OF_CENTROSOME_CYCLE	58	0.482663	1.64217	0.0337302	0.127055	0.961	7160	tags=40%, list=22%, signal=51%
GO_SMOOTH_MUSCLE_CELL_MIGRATION	69	0.483348	1.63688	0.0337972	0.129775	0.965	7211	tags=49%, list=22%, signal=63%
GO_REGULATION_OF_PHOSPHOLIPASE_ACTIVITY	68	0.461578	1.58247	0.0337972	0.144559	0.984	7482	tags=47%, list=23%, signal=61%
GO_ESTABLISHMENT_OF_PLANAR_POLARITY_OF_EMBRYONIC_EPITHELIUM	17	0.559631	1.60669	0.0339321	0.13751	0.975	2506	tags=29%, list=8%, signal=32%
GO_BLOOD_VESSEL_REMODELING	38	0.535461	1.613	0.034	0.136033	0.971	5786	tags=50%, list=18%, signal=61%
GO_AMEBOIDAL_TYPE_CELL_MIGRATION	381	0.3893	1.57419	0.0340681	0.147274	0.988	7277	tags=38%, list=23%, signal=48%
GO_CELL_MATRIX_ADHESION	217	0.405149	1.55776	0.0342052	0.15287	0.995	7085	tags=42%, list=22%, signal=54%
GO_NEGATIVE_REGULATION_OF_INTERFERON_GAMMA_PRODUCTION	31	0.575582	1.7215	0.0343434	0.103708	0.906	7919	tags=55%, list=25%, signal=73%
GO_VASCULAR_ENDOTHELIAL_GROWTH_FACTOR_RECEPTOR_SIGNALING_PATHWAY	92	0.469138	1.66625	0.0343434	0.120251	0.954	7606	tags=48%, list=24%, signal=62%
GO_ANTIGEN_PROCESSING_AND_PRESENTATION_OF_EXOGENOUS_PEPTIDE_ANTIGEN_VIA_MHC_CLASS_I	75	0.612868	1.70249	0.0344086	0.108793	0.922	4729	tags=51%, list=15%, signal=59%
GO_SECRETORY_GRANULE_MEMBRANE	283	0.477169	1.68655	0.034413	0.112655	0.938	5853	tags=44%, list=18%, signal=53%
GO_CELLULAR_RESPONSE_TO_VITAMIN	31	0.514509	1.56672	0.034413	0.149964	0.991	8577	tags=55%, list=27%, signal=75%
GO_MONOSACCHARIDE_BINDING	70	0.494637	1.60563	0.034632	0.137577	0.975	5989	tags=44%, list=19%, signal=54%
GO_SPECIFIC_GRANULE	155	0.516163	1.72847	0.0346939	0.104309	0.9	5518	tags=44%, list=17%, signal=53%
GO_NEGATIVE_REGULATION_OF_EXTRINSIC_APOPTOTIC_SIGNALING_PATHWAY	101	0.441005	1.6367	0.0346939	0.129779	0.965	6252	tags=41%, list=19%, signal=50%
GO_NITRIC_OXIDE_MEDIATED_SIGNAL_TRANSDUCTION	26	0.515201	1.58122	0.0346939	0.144496	0.985	10089	tags=65%, list=31%, signal=95%
GO_NEGATIVE_REGULATION_OF_MITOTIC_CELL_CYCLE	310	0.438781	1.728	0.0347648	0.104307	0.9	6910	tags=41%, list=21%, signal=52%
GO_PLATELET_DEGRANULATION	125	0.496162	1.65798	0.0347648	0.122344	0.956	8149	tags=51%, list=25%, signal=68%
GO_ENDOTHELIUM_DEVELOPMENT	120	0.438421	1.6191	0.0349076	0.134618	0.971	5327	tags=38%, list=16%, signal=46%
GO_REGULATION_OF_MONOOXYGENASE_ACTIVITY	55	0.430615	1.5142	0.0349076	0.168569	0.998	8085	tags=44%, list=25%, signal=58%
GO_IMMUNOGLOBULIN_BINDING	22	0.661568	1.63448	0.0350515	0.13005	0.966	5516	tags=55%, list=17%, signal=66%
GO_HISTONE_KINASE_ACTIVITY	16	0.674606	1.67573	0.035124	0.117398	0.95	4940	tags=63%, list=15%, signal=74%
GO_RESPIRATORY_BURST	34	0.624772	1.74831	0.0351967	0.101237	0.883	2646	tags=47%, list=8%, signal=51%
GO_MESODERM_MORPHOGENESIS	68	0.46143	1.58257	0.0351967	0.144619	0.984	6382	tags=40%, list=20%, signal=49%
GO_POSITIVE_REGULATION_OF_EXTRINSIC_APOPTOTIC_SIGNALING_PATHWAY	48	0.50978	1.655	0.0352697	0.123058	0.956	9022	tags=60%, list=28%, signal=84%
GO_EXTRACELLULAR_MATRIX_STRUCTURAL_CONSTITUENT	157	0.529813	1.6547	0.0352697	0.123132	0.956	10271	tags=66%, list=32%, signal=96%
GO_POSITIVE_REGULATION_OF_PLASMA_MEMBRANE_BOUNDED_CELL_PROJECTION_ASSEMBLY	95	0.395903	1.55084	0.0352697	0.155187	0.995	6756	tags=36%, list=21%, signal=45%
GO_RENAL_VESICLE_DEVELOPMENT	20	0.525272	1.52692	0.0354167	0.1634	0.997	7332	tags=55%, list=23%, signal=71%
GO_STEM_CELL_DIVISION	41	0.429141	1.53278	0.0354331	0.159965	0.997	4588	tags=32%, list=14%, signal=37%
GO_POSITIVE_REGULATION_OF_LAMELLIPODIUM_ORGANIZATION	27	0.518323	1.61009	0.0354906	0.136425	0.972	5682	tags=48%, list=18%, signal=58%
GO_APPENDAGE_MORPHOGENESIS	147	0.414735	1.57645	0.0354906	0.146542	0.988	8872	tags=47%, list=27%, signal=64%
GO_ACTIVATION_OF_JUN_KINASE_ACTIVITY	37	0.431755	1.51642	0.0354906	0.167595	0.998	3462	tags=27%, list=11%, signal=30%
GO_IMMUNE_RECEPTOR_ACTIVITY	120	0.562536	1.75064	0.0356436	0.101077	0.88	7614	tags=55%, list=24%, signal=72%
GO_TISSUE_MIGRATION	285	0.405814	1.60509	0.0357143	0.137799	0.976	7261	tags=39%, list=22%, signal=49%
GO_POSITIVE_REGULATION_OF_DNA_DAMAGE_RESPONSE_SIGNAL_TRANSDUCTION_BY_P53_CLASS_MEDIATOR	15	0.596106	1.60017	0.0357143	0.139312	0.976	8857	tags=73%, list=27%, signal=101%
GO_POSITIVE_CHEMOTAXIS	60	0.459346	1.57287	0.0357143	0.14749	0.99	7817	tags=47%, list=24%, signal=61%
GO_POSITIVE_REGULATION_OF_JNK_CASCADE	132	0.37462	1.51353	0.0357143	0.16836	0.998	8566	tags=39%, list=27%, signal=52%
GO_PROTEOGLYCAN_METABOLIC_PROCESS	88	0.436836	1.59346	0.0357853	0.139839	0.979	6621	tags=42%, list=20%, signal=53%
GO_POSITIVE_REGULATION_OF_LEUKOCYTE_CHEMOTAXIS	84	0.513272	1.69487	0.0357895	0.112168	0.931	8923	tags=54%, list=28%, signal=74%
GO_GROWTH_FACTOR_RECEPTOR_BINDING	119	0.419649	1.55405	0.0358566	0.153896	0.995	6356	tags=37%, list=20%, signal=46%
GO_PINOCYTOSIS	21	0.573828	1.5984	0.035865	0.13951	0.978	5786	tags=57%, list=18%, signal=70%
GO_SEMI_LUNAR_VALVE_DEVELOPMENT	37	0.549539	1.64645	0.0359281	0.12555	0.959	4420	tags=43%, list=14%, signal=50%
GO_NEGATIVE_REGULATION_OF_CELL_KILLING	22	0.643541	1.71416	0.0361446	0.104317	0.917	4687	tags=59%, list=15%, signal=69%
GO_REGULATION_OF_VIRAL_GENOME_REPLICATION	91	0.479239	1.62377	0.0361702	0.132793	0.969	6902	tags=45%, list=21%, signal=57%
GO_NEUROBLAST_DIVISION	15	0.570688	1.54676	0.0362173	0.156434	0.996	6638	tags=53%, list=21%, signal=67%
GO_PERK_MEDIATED_UNFOLDED_PROTEIN_RESPONSE	21	0.582495	1.58642	0.0362903	0.142716	0.983	10571	tags=71%, list=33%, signal=106%
GO_BODY_FLUID_SECRETION	85	0.377873	1.47537	0.0365854	0.186131	1	8332	tags=40%, list=26%, signal=54%
GO_EXTRINSIC_APOPTOTIC_SIGNALING_PATHWAY	216	0.394661	1.58538	0.0366599	0.143142	0.983	6407	tags=36%, list=20%, signal=44%
GO_DEFENSE_RESPONSE_TO_GRAM_NEGATIVE_BACTERIUM	55	0.44999	1.51073	0.0366599	0.169819	0.998	9632	tags=51%, list=30%, signal=72%
GO_OVARIAN_FOLLICLE_DEVELOPMENT	51	0.39261	1.48484	0.0367171	0.181488	1	9747	tags=51%, list=30%, signal=73%
GO_TUMOR_NECROSIS_FACTOR_RECEPTOR_SUPERFAMILY_BINDING	45	0.51221	1.65823	0.0367347	0.122291	0.956	4968	tags=42%, list=15%, signal=50%
GO_GLYCOSYLATION	256	0.387407	1.59933	0.0367347	0.139632	0.978	6576	tags=35%, list=20%, signal=43%
GO_POSITIVE_REGULATION_OF_GLIAL_CELL_PROLIFERATION	18	0.545433	1.56907	0.0367347	0.149313	0.991	5429	tags=39%, list=17%, signal=47%
GO_RESPONSE_TO_ESTRADIOL	126	0.346841	1.435	0.0367347	0.205294	1	7796	tags=37%, list=24%, signal=49%
GO_ENDODERM_FORMATION	50	0.539476	1.67167	0.0368098	0.118667	0.952	6664	tags=54%, list=21%, signal=68%
GO_POSITIVE_REGULATION_OF_PROTEIN_AUTOPHOSPHORYLATION	25	0.514509	1.55523	0.0368852	0.153339	0.995	4778	tags=44%, list=15%, signal=52%
GO_CATECHOLAMINE_BIOSYNTHETIC_PROCESS	19	0.55224	1.54177	0.0368852	0.156993	0.997	10767	tags=68%, list=33%, signal=103%
GO_OXIDOREDUCTASE_ACTIVITY_ACTING_ON_THE_CH_NH2_GROUP_OF_DONORS	20	0.55817	1.60085	0.037037	0.139412	0.976	4429	tags=45%, list=14%, signal=52%
GO_ENDOTHELIAL_CELL_MIGRATION	201	0.427084	1.57761	0.0371134	0.146204	0.988	7261	tags=41%, list=22%, signal=53%
GO_REGULATION_OF_ACTIN_CYTOSKELETON_REORGANIZATION	36	0.535226	1.63668	0.0371179	0.129629	0.965	5847	tags=50%, list=18%, signal=61%
GO_NEGATIVE_REGULATION_OF_LIPASE_ACTIVITY	18	0.562613	1.53758	0.0371901	0.158228	0.997	11178	tags=61%, list=35%, signal=93%
GO_POSITIVE_REGULATION_OF_CELL_JUNCTION_ASSEMBLY	36	0.488568	1.52065	0.0371901	0.165524	0.998	7553	tags=47%, list=23%, signal=62%
GO_STRIATED_MUSCLE_CELL_DIFFERENTIATION	259	0.33832	1.43026	0.0371901	0.207743	1	5258	tags=26%, list=16%, signal=31%
GO_POSITIVE_REGULATION_OF_LIPID_KINASE_ACTIVITY	37	0.494402	1.56902	0.0373281	0.149206	0.991	6028	tags=35%, list=19%, signal=43%
GO_GLYCOSAMINOGLYCAN_BINDING	211	0.394957	1.52427	0.0373281	0.163842	0.998	9482	tags=48%, list=29%, signal=68%
GO_GENITALIA_DEVELOPMENT	45	0.417031	1.49418	0.0373444	0.177329	0.999	8148	tags=42%, list=25%, signal=56%
GO_OXIDOREDUCTASE_ACTIVITY_ACTING_ON_NAD_P_H_OXYGEN_AS_ACCEPTOR	17	0.630308	1.65267	0.0374449	0.123437	0.957	2646	tags=41%, list=8%, signal=45%
GO_POSITIVE_REGULATION_OF_STRESS_ACTIVATED_PROTEIN_KINASE_SIGNALING_CASCADE	160	0.375329	1.52068	0.0375	0.165627	0.998	8566	tags=40%, list=27%, signal=54%
GO_POSITIVE_REGULATION_OF_NITRIC_OXIDE_METABOLIC_PROCESS	39	0.513678	1.64301	0.0375494	0.127182	0.961	5554	tags=36%, list=17%, signal=43%
GO_REGULATION_OF_TOLL_LIKE_RECEPTOR_SIGNALING_PATHWAY	66	0.493733	1.69262	0.0376984	0.11236	0.932	8361	tags=58%, list=26%, signal=78%
GO_CELLULAR_SENESCENCE	64	0.44423	1.58713	0.0376984	0.142979	0.983	6388	tags=41%, list=20%, signal=51%
GO_MAP_KINASE_KINASE_KINASE_ACTIVITY	24	0.475113	1.54034	0.0377359	0.157013	0.997	5188	tags=38%, list=16%, signal=45%
GO_POSITIVE_REGULATION_OF_ATP_METABOLIC_PROCESS	43	0.396394	1.50677	0.0377734	0.171088	0.998	8184	tags=40%, list=25%, signal=53%
GO_NEGATIVE_REGULATION_OF_EXTRINSIC_APOPTOTIC_SIGNALING_PATHWAY_VIA_DEATH_DOMAIN_RECEPTORS	38	0.555834	1.65917	0.0378151	0.122335	0.956	5035	tags=55%, list=16%, signal=65%
GO_REGULATION_OF_LIPOPOLYSACCHARIDE_MEDIATED_SIGNALING_PATHWAY	23	0.562129	1.60452	0.0378151	0.137867	0.976	5419	tags=48%, list=17%, signal=57%
GO_ADAPTIVE_IMMUNE_RESPONSE	483	0.543723	1.79308	0.0379242	0.0985528	0.817	4730	tags=40%, list=15%, signal=47%
GO_EYE_MORPHOGENESIS	145	0.362627	1.47051	0.0379242	0.188823	1	4621	tags=29%, list=14%, signal=34%
GO_NEGATIVE_REGULATION_OF_PROTEOLYSIS	306	0.341806	1.44697	0.0379747	0.20015	1	9304	tags=41%, list=29%, signal=57%
GO_POSITIVE_REGULATION_OF_DNA_BINDING_TRANSCRIPTION_FACTOR_ACTIVITY	255	0.371521	1.53625	0.0380762	0.15844	0.997	7291	tags=36%, list=23%, signal=47%
GO_SIGNAL_TRANSDUCTION_IN_ABSENCE_OF_LIGAND	68	0.41037	1.51366	0.0381356	0.168642	0.998	6205	tags=32%, list=19%, signal=40%
GO_POSITIVE_REGULATION_OF_CELL_CYCLE_PHASE_TRANSITION	90	0.48224	1.66393	0.0381526	0.120134	0.955	6664	tags=46%, list=21%, signal=57%
GO_OSSIFICATION	371	0.376511	1.55351	0.0383065	0.153977	0.995	8979	tags=44%, list=28%, signal=61%
GO_POSITIVE_REGULATION_OF_PROTEIN_SERINE_THREONINE_KINASE_ACTIVITY	325	0.342143	1.46566	0.0383838	0.190679	1	7298	tags=34%, list=23%, signal=44%
GO_ADAPTIVE_THERMOGENESIS	152	0.343423	1.43167	0.0383838	0.20709	1	7252	tags=34%, list=22%, signal=43%
GO_NEGATIVE_REGULATION_OF_LEUKOCYTE_CHEMOTAXIS	17	0.568083	1.59241	0.0384615	0.140145	0.98	6350	tags=41%, list=20%, signal=51%
GO_POSITIVE_REGULATION_OF_PEPTIDYL_TYROSINE_PHOSPHORYLATION	176	0.412138	1.56537	0.0384615	0.150051	0.991	5869	tags=34%, list=18%, signal=41%
GO_PIGMENT_GRANULE_ORGANIZATION	26	0.472563	1.53315	0.0384615	0.159739	0.997	4967	tags=38%, list=15%, signal=45%
GO_REGULATION_OF_LEUKOCYTE_APOPTOTIC_PROCESS	80	0.506773	1.67601	0.0385396	0.117335	0.949	6174	tags=49%, list=19%, signal=60%
GO_GROWTH_PLATE_CARTILAGE_CHONDROCYTE_DIFFERENTIATION	22	0.588788	1.59503	0.0385439	0.139704	0.979	10086	tags=68%, list=31%, signal=99%
GO_CARDIOBLAST_DIFFERENTIATION	18	0.575295	1.57597	0.03861	0.146375	0.988	571	tags=22%, list=2%, signal=23%
GO_PEPTIDYL_TYROSINE_AUTOPHOSPHORYLATION	36	0.478374	1.57556	0.0386179	0.146601	0.988	5529	tags=42%, list=17%, signal=50%
GO_MESENCHYMAL_CELL_DIFFERENTIATION	206	0.366092	1.49578	0.0386179	0.176139	0.999	7682	tags=40%, list=24%, signal=52%
GO_NEGATIVE_REGULATION_OF_RECEPTOR_SIGNALING_PATHWAY_VIA_JAK_STAT	21	0.54367	1.61904	0.0386965	0.134512	0.971	3532	tags=38%, list=11%, signal=43%
GO_POSITIVE_REGULATION_OF_T_CELL_MEDIATED_IMMUNITY	49	0.566991	1.7273	0.0387755	0.104397	0.901	4560	tags=43%, list=14%, signal=50%
GO_RESPONSE_TO_VITAMIN_D	34	0.483939	1.55969	0.0387755	0.152576	0.993	2862	tags=29%, list=9%, signal=32%
GO_REGULATION_OF_PROTEIN_LOCALIZATION_TO_PLASMA_MEMBRANE	93	0.431903	1.53241	0.0387931	0.160157	0.997	5742	tags=39%, list=18%, signal=47%
GO_INTRINSIC_APOPTOTIC_SIGNALING_PATHWAY_IN_RESPONSE_TO_DNA_DAMAGE	101	0.412156	1.5954	0.0389344	0.139682	0.979	7621	tags=44%, list=24%, signal=57%
GO_RENAL_FILTRATION	24	0.585405	1.57509	0.0389344	0.146857	0.988	8747	tags=67%, list=27%, signal=91%
GO_ANION_HOMEOSTASIS	53	0.379676	1.48212	0.0390947	0.183064	1	9098	tags=45%, list=28%, signal=63%
GO_MUSCLE_CELL_DIFFERENTIATION	337	0.328436	1.44237	0.0390947	0.202367	1	5344	tags=26%, list=17%, signal=31%
GO_POSITIVE_REGULATION_OF_INFLAMMATORY_RESPONSE	129	0.514077	1.69103	0.0391753	0.112189	0.932	7220	tags=47%, list=22%, signal=61%
GO_NUCLEOSIDE_MONOPHOSPHATE_KINASE_ACTIVITY	22	0.557905	1.59671	0.0392562	0.139548	0.978	6469	tags=50%, list=20%, signal=62%
GO_NEGATIVE_REGULATION_OF_RESPONSE_TO_CYTOKINE_STIMULUS	62	0.408556	1.52842	0.0392562	0.162896	0.997	8176	tags=44%, list=25%, signal=58%
GO_NEGATIVE_REGULATION_OF_EXOCYTOSIS	31	0.530682	1.61803	0.0393375	0.134609	0.971	4463	tags=52%, list=14%, signal=60%
GO_REGULATION_OF_POLYSACCHARIDE_METABOLIC_PROCESS	40	0.467464	1.56574	0.0393375	0.150248	0.991	4305	tags=43%, list=13%, signal=49%
GO_POSITIVE_REGULATION_OF_CYTOSOLIC_CALCIUM_ION_CONCENTRATION_INVOLVED_IN_PHOSPHOLIPASE_C_ACTIVATING_G_PROTEIN_COUPLED_SIGNALING_PATHWAY	33	0.532234	1.54885	0.0394191	0.156215	0.995	9746	tags=61%, list=30%, signal=87%
GO_LEUKOCYTE_CHEMOTAXIS	202	0.513751	1.69206	0.039501	0.112518	0.932	8557	tags=49%, list=26%, signal=66%
GO_REGULATION_OF_ACTIN_FILAMENT_BASED_PROCESS	363	0.388939	1.5584	0.039501	0.15269	0.994	5847	tags=34%, list=18%, signal=41%
GO_CELLULAR_RESPONSE_TO_LIGHT_STIMULUS	119	0.360115	1.44957	0.039501	0.198802	1	6704	tags=34%, list=21%, signal=42%
GO_METANEPHRIC_EPITHELIUM_DEVELOPMENT	25	0.50198	1.54728	0.0395833	0.156247	0.996	7614	tags=60%, list=24%, signal=78%
GO_POSITIVE_REGULATION_OF_CELL_CYCLE_PROCESS	266	0.431078	1.67275	0.039604	0.118026	0.952	6538	tags=40%, list=20%, signal=50%
GO_LYMPHOCYTE_MEDIATED_IMMUNITY	298	0.525441	1.72009	0.0397614	0.103396	0.909	9914	tags=57%, list=31%, signal=81%
GO_CYSTEINE_TYPE_ENDOPEPTIDASE_INHIBITOR_ACTIVITY	47	0.476052	1.5974	0.0397614	0.139263	0.978	5744	tags=40%, list=18%, signal=49%
GO_LUMENAL_SIDE_OF_ENDOPLASMIC_RETICULUM_MEMBRANE	24	0.746735	1.69358	0.039916	0.112362	0.931	4564	tags=79%, list=14%, signal=92%
GO_POSITIVE_REGULATION_OF_EPIDERMIS_DEVELOPMENT	34	0.45593	1.54431	0.039916	0.157039	0.996	7210	tags=47%, list=22%, signal=61%
GO_POSITIVE_REGULATION_OF_DNA_METABOLIC_PROCESS	184	0.385531	1.54624	0.0399202	0.156544	0.996	8441	tags=43%, list=26%, signal=59%
GO_SMOOTH_MUSCLE_CELL_PROLIFERATION	138	0.420234	1.55625	0.04	0.153104	0.995	5748	tags=35%, list=18%, signal=42%
GO_COLLAGEN_TRIMER	85	0.517031	1.54266	0.04	0.156847	0.997	11374	tags=69%, list=35%, signal=107%
GO_MATERNAL_PLACENTA_DEVELOPMENT	34	0.481466	1.52458	0.04	0.163813	0.998	7442	tags=53%, list=23%, signal=69%
GO_RESPONSE_TO_KETONE	188	0.348224	1.45831	0.0400844	0.193886	1	8471	tags=38%, list=26%, signal=52%
GO_ENDOCRINE_PANCREAS_DEVELOPMENT	42	0.449092	1.55364	0.0402414	0.153998	0.995	9214	tags=50%, list=29%, signal=70%
GO_REGULATION_OF_MESENCHYMAL_CELL_PROLIFERATION	33	0.468663	1.54376	0.0402414	0.157133	0.996	9135	tags=48%, list=28%, signal=68%
GO_ADAPTIVE_IMMUNE_RESPONSE_BASED_ON_SOMATIC_RECOMBINATION_OF_IMMUNE_RECEPTORS_BUILT_FROM_IMMUNOGLOBULIN_SUPERFAMILY_DOMAINS	300	0.525153	1.70749	0.0403226	0.106937	0.917	4687	tags=36%, list=15%, signal=42%
GO_NEGATIVE_REGULATION_OF_POSTTRANSCRIPTIONAL_GENE_SILENCING	16	0.558617	1.5332	0.0403226	0.159824	0.997	6445	tags=56%, list=20%, signal=70%
GO_BASE_CONVERSION_OR_SUBSTITUTION_EDITING	18	0.555715	1.58661	0.0403397	0.142866	0.983	6465	tags=50%, list=20%, signal=62%
GO_CELLULAR_RESPONSE_TO_EXTERNAL_STIMULUS	327	0.359712	1.51589	0.040404	0.167711	0.998	9025	tags=44%, list=28%, signal=60%
GO_OSTEOCLAST_DIFFERENTIATION	92	0.459701	1.61926	0.0404858	0.134642	0.971	6403	tags=40%, list=20%, signal=50%
GO_TYPE_2_IMMUNE_RESPONSE	35	0.605281	1.73968	0.040568	0.103568	0.893	9021	tags=71%, list=28%, signal=99%
GO_REGULATION_OF_STRIATED_MUSCLE_CELL_DIFFERENTIATION	96	0.353008	1.42664	0.0406504	0.210063	1	5258	tags=31%, list=16%, signal=37%
GO_ACTIN_FILAMENT_BINDING	183	0.371129	1.50542	0.0407725	0.171826	0.998	7370	tags=37%, list=23%, signal=48%
GO_NEGATIVE_REGULATION_OF_FIBROBLAST_PROLIFERATION	28	0.496901	1.61743	0.0409836	0.13423	0.971	5278	tags=36%, list=16%, signal=43%
GO_CIS_TRANS_ISOMERASE_ACTIVITY	40	0.463115	1.56509	0.0409836	0.150145	0.991	7299	tags=43%, list=23%, signal=55%
GO_RESPONSE_TO_INTERFERON_BETA	25	0.625628	1.67608	0.0410678	0.117442	0.949	4043	tags=52%, list=13%, signal=59%
GO_REGULATION_OF_EXTRINSIC_APOPTOTIC_SIGNALING_PATHWAY_VIA_DEATH_DOMAIN_RECEPTORS	57	0.496358	1.63389	0.0410678	0.129866	0.967	8964	tags=65%, list=28%, signal=90%
GO_INTERLEUKIN_13_PRODUCTION	22	0.539034	1.55867	0.0410678	0.152764	0.994	3922	tags=36%, list=12%, signal=41%
GO_RENAL_TUBULE_DEVELOPMENT	93	0.369446	1.47693	0.0410678	0.185343	1	4918	tags=29%, list=15%, signal=34%
GO_ACTOMYOSIN_STRUCTURE_ORGANIZATION	184	0.362162	1.46589	0.0412371	0.190683	1	5783	tags=29%, list=18%, signal=36%
GO_POSITIVE_REGULATION_OF_PEPTIDASE_ACTIVITY	186	0.400165	1.56895	0.0413223	0.148989	0.991	8662	tags=44%, list=27%, signal=59%
GO_RESPONSE_TO_MECHANICAL_STIMULUS	209	0.372931	1.50825	0.0413223	0.170606	0.998	5346	tags=31%, list=17%, signal=37%
GO_MEGAKARYOCYTE_DEVELOPMENT	17	0.563748	1.60176	0.0414079	0.138909	0.976	3405	tags=35%, list=11%, signal=39%
GO_RESPONSE_TO_REACTIVE_OXYGEN_SPECIES	218	0.35301	1.48709	0.0414201	0.180941	1	8578	tags=41%, list=27%, signal=55%
GO_RAC_GUANYL_NUCLEOTIDE_EXCHANGE_FACTOR_ACTIVITY	17	0.59198	1.6524	0.0415879	0.123483	0.957	1938	tags=35%, list=6%, signal=38%
GO_REGULATION_OF_BLOOD_PRESSURE	171	0.402667	1.49189	0.0416667	0.178477	0.999	8915	tags=43%, list=28%, signal=59%
GO_ATTACHMENT_OF_SPINDLE_MICROTUBULES_TO_KINETOCHORE	31	0.70082	1.72647	0.0417495	0.103718	0.901	5717	tags=61%, list=18%, signal=74%
GO_POSITIVE_REGULATION_OF_INTERFERON_ALPHA_PRODUCTION	21	0.637576	1.61785	0.0417537	0.134306	0.971	6826	tags=48%, list=21%, signal=60%
GO_MYOBLAST_FUSION	38	0.491353	1.59551	0.0417537	0.139894	0.979	7477	tags=53%, list=23%, signal=68%
GO_GALACTOSYLTRANSFERASE_ACTIVITY	35	0.487197	1.58089	0.0417537	0.14455	0.986	6576	tags=49%, list=20%, signal=61%
GO_CYSTEINE_TYPE_ENDOPEPTIDASE_INHIBITOR_ACTIVITY_INVOLVED_IN_APOPTOTIC_PROCESS	24	0.522213	1.52764	0.0417537	0.163267	0.997	4323	tags=42%, list=13%, signal=48%
GO_NEGATIVE_REGULATION_OF_T_HELPER_CELL_DIFFERENTIATION	15	0.611563	1.59887	0.0418327	0.139553	0.978	4176	tags=60%, list=13%, signal=69%
GO_HEART_MORPHOGENESIS	246	0.358095	1.4977	0.0419162	0.17553	0.999	9321	tags=42%, list=29%, signal=59%
GO_POSITIVE_REGULATION_OF_TUMOR_NECROSIS_FACTOR_SECRETION	19	0.584113	1.57255	0.0419287	0.147492	0.99	8919	tags=74%, list=28%, signal=102%
GO_HYDROLASE_ACTIVITY_HYDROLYZING_N_GLYCOSYL_COMPOUNDS	21	0.511616	1.5471	0.0421053	0.156282	0.996	1777	tags=29%, list=5%, signal=30%
GO_REGULATION_OF_LIPASE_ACTIVITY	94	0.436397	1.55699	0.0421687	0.152869	0.995	7092	tags=43%, list=22%, signal=54%
GO_REGULATION_OF_INTERLEUKIN_4_PRODUCTION	28	0.5756	1.62643	0.0421941	0.131385	0.969	3922	tags=43%, list=12%, signal=49%
GO_REGULATION_OF_BINDING	367	0.329613	1.4412	0.0423387	0.202747	1	5566	tags=29%, list=17%, signal=35%
GO_NEGATIVE_REGULATION_OF_CELL_CYCLE_PHASE_TRANSITION	235	0.459551	1.71861	0.0425101	0.103088	0.909	7494	tags=44%, list=23%, signal=57%
GO_ANTIGEN_PROCESSING_AND_PRESENTATION	220	0.49704	1.69811	0.0425101	0.111322	0.927	4575	tags=41%, list=14%, signal=48%
GO_CELLULAR_RESPONSE_TO_ATP	18	0.492317	1.5202	0.0425101	0.165835	0.998	3426	tags=33%, list=11%, signal=37%
GO_PLATELET_DERIVED_GROWTH_FACTOR_RECEPTOR_BINDING	15	0.614382	1.56378	0.0425963	0.150603	0.991	6878	tags=60%, list=21%, signal=76%
GO_PLASMA_MEMBRANE_SIGNALING_RECEPTOR_COMPLEX	211	0.417647	1.59918	0.0426829	0.139589	0.978	4696	tags=39%, list=15%, signal=46%
GO_RESPONSE_TO_NITRIC_OXIDE	18	0.580076	1.62844	0.042735	0.131476	0.968	6362	tags=56%, list=20%, signal=69%
GO_CORTICAL_ACTIN_CYTOSKELETON	87	0.438858	1.54052	0.0428266	0.157396	0.997	7951	tags=46%, list=25%, signal=61%
GO_HEPARAN_SULFATE_PROTEOGLYCAN_METABOLIC_PROCESS	32	0.521812	1.63448	0.0429448	0.130216	0.966	6576	tags=50%, list=20%, signal=63%
GO_MEMBRANE_PROTEIN_INTRACELLULAR_DOMAIN_PROTEOLYSIS	18	0.632771	1.62212	0.0429448	0.133094	0.971	3214	tags=44%, list=10%, signal=49%
GO_POSITIVE_REGULATION_OF_PROTEIN_KINASE_B_SIGNALING	162	0.403084	1.53449	0.0429448	0.15898	0.997	5949	tags=32%, list=18%, signal=39%
GO_CADHERIN_BINDING_INVOLVED_IN_CELL_CELL_ADHESION	18	0.614056	1.62216	0.0430108	0.133234	0.971	641	tags=33%, list=2%, signal=34%
GO_ANTIGEN_PROCESSING_AND_PRESENTATION_OF_ENDOGENOUS_ANTIGEN	23	0.707278	1.66427	0.0430328	0.12076	0.955	4564	tags=65%, list=14%, signal=76%
GO_TERTIARY_GRANULE_LUMEN	54	0.513244	1.63076	0.043299	0.130598	0.968	5845	tags=43%, list=18%, signal=52%
GO_POSITIVE_REGULATION_OF_SMOOTH_MUSCLE_CELL_MIGRATION	40	0.491744	1.57348	0.0433071	0.147687	0.989	7211	tags=55%, list=22%, signal=71%
GO_LIPID_HOMEOSTASIS	132	0.331815	1.4387	0.0433071	0.20436	1	6937	tags=34%, list=21%, signal=43%
GO_CENTRIOLE	136	0.435893	1.5971	0.0433884	0.139429	0.978	7629	tags=40%, list=24%, signal=53%
GO_POSITIVE_REGULATION_OF_MORPHOGENESIS_OF_AN_EPITHELIUM	35	0.461693	1.52179	0.0433884	0.165031	0.998	7332	tags=46%, list=23%, signal=59%
GO_REGULATION_OF_T_HELPER_1_TYPE_IMMUNE_RESPONSE	24	0.656016	1.65762	0.0434783	0.122509	0.956	4133	tags=50%, list=13%, signal=57%
GO_APOPTOTIC_DNA_FRAGMENTATION	24	0.465494	1.52169	0.0434783	0.165006	0.998	6405	tags=42%, list=20%, signal=52%
GO_RESPONSE_TO_OXIDATIVE_STRESS	427	0.339365	1.47502	0.0434783	0.18621	1	6362	tags=31%, list=20%, signal=38%
GO_POSITIVE_REGULATION_OF_MYELOID_LEUKOCYTE_MEDIATED_IMMUNITY	30	0.586314	1.72618	0.0435644	0.103722	0.901	3662	tags=43%, list=11%, signal=49%
GO_ANTIGEN_PROCESSING_AND_PRESENTATION_OF_PEPTIDE_ANTIGEN	184	0.507206	1.68123	0.0435685	0.115031	0.941	4729	tags=43%, list=15%, signal=50%
GO_HYPOTHALAMUS_DEVELOPMENT	19	0.531646	1.57162	0.0435685	0.148016	0.99	2382	tags=26%, list=7%, signal=28%
GO_ENDOTHELIAL_CELL_DEVELOPMENT	59	0.475164	1.56839	0.0435685	0.149216	0.991	7418	tags=49%, list=23%, signal=64%
GO_EMBRYONIC_PLACENTA_MORPHOGENESIS	25	0.496092	1.52225	0.043573	0.164983	0.998	7682	tags=52%, list=24%, signal=68%
GO_RECEPTOR_BIOSYNTHETIC_PROCESS	24	0.475935	1.49331	0.0440252	0.177939	0.999	6139	tags=38%, list=19%, signal=46%
GO_T_CELL_RECEPTOR_COMPLEX	46	0.644868	1.73512	0.0440882	0.103294	0.895	4605	tags=63%, list=14%, signal=73%
GO_CELLULAR_RESPONSE_TO_GLUCOSE_STARVATION	37	0.456947	1.55524	0.0442105	0.153473	0.995	5711	tags=35%, list=18%, signal=43%
GO_CELL_CELL_JUNCTION	469	0.376694	1.50801	0.0442105	0.170701	0.998	5258	tags=29%, list=16%, signal=34%
GO_EXECUTION_PHASE_OF_APOPTOSIS	81	0.358192	1.45259	0.0442105	0.19703	1	6535	tags=30%, list=20%, signal=37%
GO_REGULATION_OF_PEPTIDYL_TYROSINE_PHOSPHORYLATION	238	0.411144	1.59289	0.0443548	0.140011	0.979	5882	tags=35%, list=18%, signal=42%
GO_RESPONSE_TO_X_RAY	31	0.546583	1.57343	0.0445344	0.147572	0.989	5968	tags=39%, list=18%, signal=47%
GO_REGULATION_OF_DNA_DAMAGE_RESPONSE_SIGNAL_TRANSDUCTION_BY_P53_CLASS_MEDIATOR	33	0.508379	1.61653	0.0446247	0.134608	0.971	9304	tags=70%, list=29%, signal=98%
GO_EXTERNAL_SIDE_OF_PLASMA_MEMBRANE	353	0.478312	1.67117	0.0447154	0.118879	0.952	5921	tags=39%, list=18%, signal=47%
GO_POSITIVE_REGULATION_OF_VASCULAR_ENDOTHELIAL_CELL_PROLIFERATION	16	0.524772	1.5627	0.0447154	0.150902	0.991	6113	tags=50%, list=19%, signal=62%
GO_REGULATION_OF_TYPE_2_IMMUNE_RESPONSE	28	0.590454	1.65296	0.0448065	0.123733	0.957	9021	tags=71%, list=28%, signal=99%
GO_CONTRACTILE_ACTIN_FILAMENT_BUNDLE_ASSEMBLY	93	0.395793	1.48477	0.045082	0.181432	1	5472	tags=35%, list=17%, signal=43%
GO_SPLEEN_DEVELOPMENT	32	0.491039	1.54653	0.045098	0.156538	0.996	5995	tags=44%, list=19%, signal=54%
GO_NEGATIVE_REGULATION_OF_LIPID_TRANSPORT	28	0.464134	1.46655	0.0452675	0.190175	1	6937	tags=46%, list=21%, signal=59%
GO_REGULATION_OF_INTERLEUKIN_1_SECRETION	47	0.494748	1.57117	0.0454545	0.148177	0.99	9150	tags=53%, list=28%, signal=74%
GO_REGULATION_OF_NEUTROPHIL_MIGRATION	36	0.535771	1.60227	0.0455487	0.138723	0.976	7637	tags=53%, list=24%, signal=69%
GO_REGULATION_OF_AMYLOID_BETA_CLEARANCE	15	0.530473	1.48111	0.0455487	0.183685	1	8919	tags=53%, list=28%, signal=74%
GO_POSITIVE_REGULATION_OF_CYTOKINE_PRODUCTION_INVOLVED_IN_INFLAMMATORY_RESPONSE	15	0.666014	1.65173	0.0456349	0.123389	0.959	6184	tags=67%, list=19%, signal=82%
GO_BASAL_PART_OF_CELL	52	0.458205	1.54189	0.0456432	0.157006	0.997	5997	tags=38%, list=19%, signal=47%
GO_ACTIVATION_OF_PHOSPHOLIPASE_C_ACTIVITY	30	0.529651	1.56253	0.0457256	0.150897	0.991	8490	tags=57%, list=26%, signal=77%
GO_MATURE_B_CELL_DIFFERENTIATION	23	0.547035	1.61276	0.0458167	0.135618	0.971	6451	tags=52%, list=20%, signal=65%
GO_PTERIDINE_CONTAINING_COMPOUND_METABOLIC_PROCESS	34	0.466049	1.55894	0.0458333	0.152672	0.994	8577	tags=41%, list=27%, signal=56%
GO_POSITIVE_REGULATION_OF_RECEPTOR_MEDIATED_ENDOCYTOSIS	51	0.450754	1.56479	0.046	0.150261	0.991	4447	tags=33%, list=14%, signal=39%
GO_ENDOPLASMIC_RETICULUM_GOLGI_INTERMEDIATE_COMPARTMENT	124	0.443105	1.59627	0.0460251	0.139622	0.978	4926	tags=34%, list=15%, signal=40%
GO_VASCULAR_ENDOTHELIAL_GROWTH_FACTOR_SIGNALING_PATHWAY	36	0.520791	1.57633	0.0460251	0.146363	0.988	11231	tags=67%, list=35%, signal=102%
GO_MONOCARBOXYLIC_ACID_BINDING	61	0.439968	1.51947	0.0460251	0.165985	0.998	8256	tags=43%, list=26%, signal=57%
GO_NEGATIVE_REGULATION_OF_WOUND_HEALING	73	0.437923	1.49755	0.046371	0.175423	0.999	7143	tags=44%, list=22%, signal=56%
GO_CELL_REDOX_HOMEOSTASIS	74	0.470376	1.58995	0.0465116	0.141653	0.981	5697	tags=42%, list=18%, signal=51%
GO_G1_DNA_DAMAGE_CHECKPOINT	63	0.508456	1.66169	0.0466926	0.121122	0.955	3800	tags=40%, list=12%, signal=45%
GO_PYRIMIDINE_NUCLEOTIDE_BIOSYNTHETIC_PROCESS	45	0.408123	1.48442	0.0468085	0.181538	1	4328	tags=27%, list=13%, signal=31%
GO_NUCLEAR_REPLICATION_FORK	41	0.599181	1.65827	0.0468432	0.122428	0.956	5450	tags=54%, list=17%, signal=64%
GO_MANNOSIDASE_ACTIVITY	15	0.641328	1.63511	0.0468432	0.130012	0.966	10335	tags=73%, list=32%, signal=108%
GO_MYELOID_LEUKOCYTE_MIGRATION	192	0.479646	1.60516	0.0468432	0.137877	0.976	8557	tags=47%, list=26%, signal=63%
GO_MYELOID_CELL_HOMEOSTASIS	142	0.401814	1.56477	0.0468432	0.150146	0.991	8028	tags=44%, list=25%, signal=58%
GO_PEPTIDASE_ACTIVATOR_ACTIVITY_INVOLVED_IN_APOPTOTIC_PROCESS	19	0.535257	1.58651	0.0469083	0.14279	0.983	4086	tags=37%, list=13%, signal=42%
GO_POSITIVE_REGULATION_OF_OSTEOBLAST_DIFFERENTIATION	56	0.448213	1.57453	0.0469388	0.147249	0.988	6386	tags=39%, list=20%, signal=49%
GO_CYTOKINE_SECRETION_INVOLVED_IN_IMMUNE_RESPONSE	19	0.596631	1.60121	0.0471311	0.139265	0.976	6174	tags=47%, list=19%, signal=59%
GO_ACROSOMAL_VESICLE	96	0.319505	1.4133	0.0472279	0.216821	1	8720	tags=39%, list=27%, signal=53%
GO_EMBRYONIC_SKELETAL_SYSTEM_DEVELOPMENT	124	0.453371	1.61329	0.0472441	0.135942	0.971	7677	tags=46%, list=24%, signal=60%
GO_NEGATIVE_REGULATION_OF_APOPTOTIC_SIGNALING_PATHWAY	221	0.37341	1.5021	0.0474227	0.174047	0.999	8392	tags=44%, list=26%, signal=59%
GO_PIGMENT_GRANULE	106	0.502172	1.59317	0.0475162	0.139942	0.979	5346	tags=42%, list=17%, signal=50%
GO_V_D_J_RECOMBINATION	15	0.574247	1.5459	0.0477137	0.156563	0.996	4583	tags=40%, list=14%, signal=47%
GO_INTRINSIC_APOPTOTIC_SIGNALING_PATHWAY_IN_RESPONSE_TO_DNA_DAMAGE_BY_P53_CLASS_MEDIATOR	44	0.46165	1.54948	0.0478088	0.155891	0.995	7621	tags=48%, list=24%, signal=62%
GO_RHO_GTPASE_BINDING	173	0.383706	1.54093	0.0479042	0.15726	0.997	5669	tags=34%, list=18%, signal=41%
GO_MESENCHYMAL_CELL_PROLIFERATION	43	0.452256	1.52314	0.0479042	0.164501	0.998	9351	tags=53%, list=29%, signal=75%
GO_POSITIVE_REGULATION_OF_T_CELL_MIGRATION	30	0.581823	1.66209	0.0481928	0.120959	0.955	6727	tags=60%, list=21%, signal=76%
GO_PRODUCTION_OF_MOLECULAR_MEDIATOR_OF_IMMUNE_RESPONSE	237	0.456188	1.62826	0.0482897	0.131309	0.968	6652	tags=38%, list=21%, signal=47%
GO_NEGATIVE_REGULATION_OF_TOLL_LIKE_RECEPTOR_SIGNALING_PATHWAY	38	0.472646	1.54976	0.0482897	0.155801	0.995	8361	tags=58%, list=26%, signal=78%
GO_MACROPHAGE_DIFFERENTIATION	41	0.572542	1.65442	0.0483193	0.122994	0.957	7126	tags=59%, list=22%, signal=75%
GO_SPINDLE_MIDZONE	33	0.561261	1.64612	0.0484848	0.125534	0.959	4940	tags=45%, list=15%, signal=54%
GO_CADHERIN_BINDING	311	0.389064	1.53762	0.0484848	0.158326	0.997	5774	tags=31%, list=18%, signal=38%
GO_REGULATION_OF_CELL_PROJECTION_ASSEMBLY	167	0.352937	1.4704	0.0484848	0.188796	1	5840	tags=32%, list=18%, signal=39%
GO_CAVEOLA	80	0.412528	1.46501	0.048583	0.190526	1	6471	tags=35%, list=20%, signal=44%
GO_NUCLEOSIDE_MONOPHOSPHATE_METABOLIC_PROCESS	68	0.396506	1.49188	0.0486258	0.178353	0.999	8057	tags=38%, list=25%, signal=51%
GO_POSITIVE_REGULATION_OF_LAMELLIPODIUM_ASSEMBLY	19	0.574927	1.56897	0.0487288	0.149112	0.991	5346	tags=58%, list=17%, signal=69%
GO_NEPHRON_MORPHOGENESIS	76	0.37509	1.45541	0.0487805	0.195625	1	7332	tags=37%, list=23%, signal=48%
GO_TUMOR_NECROSIS_FACTOR_SECRETION	29	0.509655	1.55221	0.0488798	0.154457	0.995	8919	tags=55%, list=28%, signal=76%
GO_GLYCOSYL_COMPOUND_METABOLIC_PROCESS	124	0.387662	1.52913	0.0488798	0.162479	0.997	5794	tags=29%, list=18%, signal=35%
GO_PROTEIN_KINASE_B_SIGNALING	243	0.368273	1.46105	0.0489796	0.19202	1	6252	tags=32%, list=19%, signal=39%
GO_GRANULOCYTE_MIGRATION	128	0.502336	1.59263	0.0491803	0.140102	0.98	8548	tags=48%, list=26%, signal=66%
GO_REGULATION_OF_RECEPTOR_BIOSYNTHETIC_PROCESS	20	0.495806	1.52474	0.0492813	0.16381	0.998	6139	tags=40%, list=19%, signal=49%
GO_MODIFICATION_OF_MORPHOLOGY_OR_PHYSIOLOGY_OF_OTHER_ORGANISM	139	0.375558	1.47998	0.0493827	0.1843	1	6906	tags=36%, list=21%, signal=46%
GO_LYSOSOMAL_LUMEN	91	0.535558	1.62786	0.0494624	0.13118	0.968	9482	tags=62%, list=29%, signal=87%
GO_CORECEPTOR_ACTIVITY	42	0.553931	1.63439	0.0494845	0.129952	0.966	8277	tags=69%, list=26%, signal=93%
GO_FATTY_ACID_DERIVATIVE_BINDING	27	0.500681	1.57987	0.0494845	0.144921	0.986	7129	tags=56%, list=22%, signal=71%
GO_ACTIN_FILAMENT_BUNDLE_ORGANIZATION	153	0.369351	1.44715	0.0494845	0.200092	1	4716	tags=31%, list=15%, signal=36%
GO_RESPONSE_TO_OXYGEN_LEVELS	379	0.35717	1.48671	0.0495868	0.181071	1	7386	tags=36%, list=23%, signal=46%
GO_REGULATION_OF_T_CELL_MIGRATION	41	0.548494	1.63064	0.049896	0.130548	0.968	6727	tags=54%, list=21%, signal=68%

## Sheet: Table S6
Table S6. GSEA results between high-risk and low-risk phenotypes by using C2 reference gene set
NAME	SIZE	ES	NES	NOM p-val	FDR q-val	FWER p-val	RANK AT MAX	LEADING EDGE
REACTOME_GLYCOSAMINOGLYCAN_METABOLISM	124	0.490579	1.78587	0.00811359	0.0954006	0.791	6576	tags=44%, list=20%, signal=55%
BRUECKNER_TARGETS_OF_MIRLET7A3_DN	74	0.562099	1.78602	0.0159681	0.095637	0.791	5700	tags=47%, list=18%, signal=57%
LINDGREN_BLADDER_CANCER_CLUSTER_2B	378	0.531769	1.7861	0.00792079	0.0959548	0.79	6910	tags=53%, list=21%, signal=66%
REACTOME_NEUTROPHIL_DEGRANULATION	466	0.521526	1.78632	0.00972763	0.0961878	0.79	5906	tags=45%, list=18%, signal=54%
XU_RESPONSE_TO_TRETINOIN_UP	15	0.717555	1.78651	0.00184502	0.0963232	0.79	7303	tags=80%, list=23%, signal=103%
MARKEY_RB1_CHRONIC_LOF_UP	110	0.489888	1.78347	0.0186722	0.0964991	0.793	5141	tags=39%, list=16%, signal=46%
GU_PDEF_TARGETS_UP	69	0.574943	1.78657	0.00798403	0.0966614	0.79	3552	tags=43%, list=11%, signal=49%
JAEGER_METASTASIS_UP	43	0.612169	1.78354	0.0141129	0.0968111	0.793	7448	tags=65%, list=23%, signal=85%
KEGG_SYSTEMIC_LUPUS_ERYTHEMATOSUS	52	0.694395	1.78273	0.0335968	0.0968447	0.795	4707	tags=62%, list=15%, signal=72%
RODWELL_AGING_KIDNEY_NO_BLOOD_UP	215	0.531065	1.78667	0.0121704	0.0969399	0.79	7370	tags=51%, list=23%, signal=66%
KANG_AR_TARGETS_UP	17	0.747985	1.78137	0.00392157	0.0969903	0.798	3307	tags=65%, list=10%, signal=72%
SERVITJA_LIVER_HNF1A_TARGETS_UP	130	0.501277	1.8824	<0.01	0.0971135	0.578	3158	tags=32%, list=10%, signal=36%
WU_CELL_MIGRATION	176	0.530403	1.78149	0.00386847	0.0972574	0.798	7267	tags=47%, list=22%, signal=60%
BURTON_ADIPOGENESIS_3	92	0.707066	1.78679	0.043299	0.0972625	0.79	4224	tags=65%, list=13%, signal=75%
REACTOME_CASPASE_ACTIVATION_VIA_EXTRINSIC_APOPTOTIC_SIGNALLING_PATHWAY	26	0.646665	1.87942	0.0117188	0.0973548	0.587	4903	tags=58%, list=15%, signal=68%
GAUSSMANN_MLL_AF4_FUSION_TARGETS_E_UP	97	0.536421	1.88132	<0.01	0.0973636	0.58	4492	tags=39%, list=14%, signal=45%
MCBRYAN_PUBERTAL_TGFB1_TARGETS_UP	164	0.501023	1.78711	0.00788955	0.0973848	0.788	7966	tags=50%, list=25%, signal=66%
MORI_SMALL_PRE_BII_LYMPHOCYTE_DN	74	0.518998	1.78167	0.00795229	0.0974357	0.798	7155	tags=50%, list=22%, signal=64%
BOSCO_TH1_CYTOTOXIC_MODULE	103	0.570061	1.79051	0.00790514	0.0976363	0.785	8178	tags=63%, list=25%, signal=84%
KEGG_GLYCOSAMINOGLYCAN_DEGRADATION	19	0.701301	1.88	0.00396825	0.0977014	0.584	6393	tags=63%, list=20%, signal=79%
CHICAS_RB1_TARGETS_GROWING	241	0.510154	1.7896	0.0411523	0.0977638	0.785	6095	tags=47%, list=19%, signal=57%
FINETTI_BREAST_CANCER_KINOME_GREEN	16	0.762102	1.78714	0.0116054	0.0977799	0.788	3662	tags=69%, list=11%, signal=77%
ROY_WOUND_BLOOD_VESSEL_UP	48	0.597749	1.79072	0.0100402	0.0978733	0.785	7080	tags=63%, list=22%, signal=80%
KLEIN_PRIMARY_EFFUSION_LYMPHOMA_DN	54	0.575279	1.78866	0.00959693	0.0978915	0.786	6724	tags=59%, list=21%, signal=75%
HUMMERICH_SKIN_CANCER_PROGRESSION_DN	94	0.468685	1.7891	0.00988142	0.0979065	0.786	5518	tags=40%, list=17%, signal=49%
LEE_AGING_CEREBELLUM_UP	78	0.519462	1.77887	0.015625	0.0979626	0.8	8625	tags=59%, list=27%, signal=80%
REACTOME_BASIGIN_INTERACTIONS	25	0.629424	1.88267	0.00193424	0.0979818	0.578	5766	tags=56%, list=18%, signal=68%
CHIARADONNA_NEOPLASTIC_TRANSFORMATION_KRAS_CDC25_DN	51	0.654339	1.8011	0.00199601	0.0979826	0.762	6772	tags=63%, list=21%, signal=79%
LENAOUR_DENDRITIC_CELL_MATURATION_DN	126	0.577254	1.80147	0.0207156	0.0980547	0.762	5650	tags=51%, list=17%, signal=61%
NGUYEN_NOTCH1_TARGETS_UP	27	0.561015	1.78721	0.0116959	0.0980824	0.788	5258	tags=56%, list=16%, signal=66%
KEGG_VIRAL_MYOCARDITIS	67	0.578925	1.78808	0.0208333	0.0981018	0.787	6072	tags=55%, list=19%, signal=68%
KAPOSI_LIVER_CANCER_MET_UP	18	0.696068	1.78966	0.00603622	0.0981406	0.785	4697	tags=67%, list=15%, signal=78%
TANG_SENESCENCE_TP53_TARGETS_DN	54	0.731105	1.77907	0.028866	0.0982181	0.8	5530	tags=72%, list=17%, signal=87%
SCHUETZ_BREAST_CANCER_DUCTAL_INVASIVE_UP	343	0.590732	1.79077	0.012	0.0982632	0.785	6954	tags=62%, list=22%, signal=78%
TONKS_TARGETS_OF_RUNX1_RUNX1T1_FUSION_SUSTAINDED_IN_ERYTHROCYTE_UP	44	0.56215	1.77648	0.00194175	0.09836	0.801	7164	tags=59%, list=22%, signal=76%
TSAI_RESPONSE_TO_IONIZING_RADIATION	145	0.497374	1.77755	0.0056926	0.0984201	0.8	6727	tags=46%, list=21%, signal=57%
KOINUMA_COLON_CANCER_MSI_UP	16	0.690408	1.79703	0.0039604	0.0984715	0.774	4924	tags=69%, list=15%, signal=81%
FERRANDO_T_ALL_WITH_MLL_ENL_FUSION_DN	85	0.5581	1.7767	0.0207039	0.0984745	0.8	7642	tags=54%, list=24%, signal=71%
BROWNE_HCMV_INFECTION_2HR_DN	46	0.537003	1.79826	0.01002	0.0985	0.77	3088	tags=39%, list=10%, signal=43%
VERRECCHIA_EARLY_RESPONSE_TO_TGFB1	54	0.626682	1.78724	0.0161616	0.0985033	0.788	7747	tags=67%, list=24%, signal=88%
BIOCARTA_P53_PATHWAY	16	0.704113	1.80148	0.00621118	0.0985353	0.762	4191	tags=50%, list=13%, signal=57%
SHIN_B_CELL_LYMPHOMA_CLUSTER_2	29	0.554722	1.77915	0.0137525	0.0985465	0.8	6382	tags=52%, list=20%, signal=64%
NAKAMURA_CANCER_MICROENVIRONMENT_DN	41	0.657461	1.79092	0.0222222	0.0985548	0.784	8849	tags=68%, list=27%, signal=94%
BENPORATH_PROLIFERATION	142	0.631638	1.77776	0.0389344	0.0985794	0.8	5908	tags=58%, list=18%, signal=70%
GREENBAUM_E2A_TARGETS_UP	28	0.732697	1.79185	0.020284	0.0986136	0.783	4151	tags=68%, list=13%, signal=78%
KEGG_NATURAL_KILLER_CELL_MEDIATED_CYTOTOXICITY	112	0.549111	1.87286	0.0136719	0.0986306	0.6	5346	tags=50%, list=17%, signal=60%
ZHAN_EARLY_DIFFERENTIATION_GENES_DN	41	0.576532	1.7757	0.00603622	0.0986955	0.803	5649	tags=56%, list=17%, signal=68%
KEGG_LEISHMANIA_INFECTION	69	0.661535	1.8831	0.0171103	0.0987014	0.578	2646	tags=48%, list=8%, signal=52%
PID_TAP63_PATHWAY	54	0.514865	1.77686	0.0019305	0.0987067	0.8	9987	tags=57%, list=31%, signal=83%
WIELAND_UP_BY_HBV_INFECTION	100	0.747626	1.89423	0.00383142	0.0987181	0.538	5137	tags=77%, list=16%, signal=91%
REACTOME_CASPASE_ACTIVATION_VIA_DEATH_RECEPTORS_IN_THE_PRESENCE_OF_LIGAND	16	0.79985	1.80178	0.00195312	0.0987461	0.762	4903	tags=81%, list=15%, signal=96%
FOSTER_TOLERANT_MACROPHAGE_DN	396	0.481969	1.80273	0.0056391	0.0987469	0.761	7298	tags=47%, list=23%, signal=61%
MURAKAMI_UV_RESPONSE_6HR_UP	32	0.588826	1.79583	0.00403226	0.0988054	0.775	7747	tags=56%, list=24%, signal=74%
MACLACHLAN_BRCA1_TARGETS_UP	20	0.693773	1.79843	0.00819672	0.0988308	0.77	8844	tags=85%, list=27%, signal=117%
KASLER_HDAC7_TARGETS_1_UP	176	0.463587	1.79432	0.00792079	0.0988457	0.779	6385	tags=40%, list=20%, signal=50%
KOKKINAKIS_METHIONINE_DEPRIVATION_48HR_UP	128	0.508339	1.79255	0.0117878	0.0988553	0.781	6356	tags=48%, list=20%, signal=59%
DAVICIONI_MOLECULAR_ARMS_VS_ERMS_DN	177	0.487675	1.79707	0.010142	0.0988808	0.774	7318	tags=49%, list=23%, signal=62%
ONO_AML1_TARGETS_DN	36	0.655079	1.79203	0.0156556	0.098886	0.782	3542	tags=56%, list=11%, signal=62%
HE_PTEN_TARGETS_UP	17	0.668631	1.79619	0.00398406	0.0989144	0.774	5122	tags=65%, list=16%, signal=77%
VALK_AML_CLUSTER_5	31	0.703112	1.77349	0.0229008	0.0989156	0.808	3647	tags=55%, list=11%, signal=62%
LI_LUNG_CANCER	40	0.639523	1.87348	0.00198807	0.0989176	0.599	8185	tags=65%, list=25%, signal=87%
SHIN_B_CELL_LYMPHOMA_CLUSTER_8	36	0.632197	1.79104	0.00809717	0.0989252	0.784	4903	tags=53%, list=15%, signal=62%
JISON_SICKLE_CELL_DISEASE_UP	179	0.554075	1.7997	0.0232558	0.0989347	0.766	7351	tags=55%, list=23%, signal=70%
PID_SYNDECAN_4_PATHWAY	31	0.672632	1.88393	0.00196078	0.0989461	0.575	5949	tags=65%, list=18%, signal=79%
SHETH_LIVER_CANCER_VS_TXNIP_LOSS_PAM3	70	0.484813	1.77318	0.00609756	0.0989551	0.808	6197	tags=41%, list=19%, signal=51%
BROWNE_HCMV_INFECTION_8HR_DN	44	0.544856	1.81467	<0.01	0.0990039	0.734	6691	tags=50%, list=21%, signal=63%
LIEN_BREAST_CARCINOMA_METAPLASTIC_VS_DUCTAL_UP	82	0.542819	1.80195	0.00403226	0.0990199	0.762	6405	tags=51%, list=20%, signal=64%
KESHELAVA_MULTIPLE_DRUG_RESISTANCE	79	0.513074	1.79737	0.00589391	0.0990632	0.772	7031	tags=49%, list=22%, signal=63%
BURTON_ADIPOGENESIS_8	78	0.612402	1.80539	0.00408998	0.0990829	0.756	5480	tags=55%, list=17%, signal=66%
PEDERSEN_TARGETS_OF_611CTF_ISOFORM_OF_ERBB2	73	0.586392	1.81219	0.00590551	0.0991174	0.738	6250	tags=55%, list=19%, signal=68%
RHODES_UNDIFFERENTIATED_CANCER	66	0.707413	1.77491	0.0311203	0.099132	0.805	6794	tags=79%, list=21%, signal=100%
REACTOME_NON_INTEGRIN_MEMBRANE_ECM_INTERACTIONS	59	0.655155	1.87508	<0.01	0.0991689	0.597	4723	tags=59%, list=15%, signal=69%
REACTOME_DAP12_INTERACTIONS	39	0.626842	1.7985	0.0175781	0.0992016	0.77	5346	tags=59%, list=17%, signal=71%
SCHEIDEREIT_IKK_INTERACTING_PROTEINS	49	0.526836	1.774	0.00580271	0.0992041	0.807	5035	tags=39%, list=16%, signal=46%
WANG_ESOPHAGUS_CANCER_VS_NORMAL_UP	119	0.561259	1.8156	0.00195312	0.0992098	0.733	8964	tags=61%, list=28%, signal=85%
REACTOME_INTERFERON_GAMMA_SIGNALING	89	0.64483	1.80674	0.00387597	0.0992247	0.75	4512	tags=63%, list=14%, signal=73%
BIOCARTA_CASPASE_PATHWAY	22	0.721871	1.7926	0.00580271	0.0992377	0.781	4107	tags=64%, list=13%, signal=73%
STEIN_ESRRA_TARGETS_RESPONSIVE_TO_ESTROGEN_DN	41	0.683873	1.79443	0.0265849	0.0992397	0.779	5633	tags=63%, list=17%, signal=77%
LEE_EARLY_T_LYMPHOCYTE_DN	58	0.597708	1.77356	0.0117188	0.0992405	0.808	6134	tags=55%, list=19%, signal=68%
HENDRICKS_SMARCA4_TARGETS_UP	52	0.589255	1.79886	0.0158416	0.0992887	0.769	6471	tags=48%, list=20%, signal=60%
KHETCHOUMIAN_TRIM24_TARGETS_UP	46	0.667543	1.80318	0.00770713	0.0992957	0.76	5998	tags=63%, list=19%, signal=77%
HUANG_GATA2_TARGETS_DN	70	0.478822	1.79295	0.004	0.0992958	0.78	4356	tags=34%, list=13%, signal=40%
CHARAFE_BREAST_CANCER_LUMINAL_VS_MESENCHYMAL_DN	456	0.535112	1.87599	0.0039604	0.0993128	0.595	6089	tags=48%, list=19%, signal=58%
VECCHI_GASTRIC_CANCER_EARLY_UP	430	0.523601	1.84616	0.0243408	0.0993265	0.654	4880	tags=42%, list=15%, signal=49%
ICHIBA_GRAFT_VERSUS_HOST_DISEASE_D7_UP	113	0.658175	1.8081	0.0155642	0.0993362	0.748	7082	tags=69%, list=22%, signal=88%
WALLACE_PROSTATE_CANCER_RACE_UP	290	0.606165	1.8149	0.00967118	0.099343	0.733	7069	tags=62%, list=22%, signal=79%
ROZANOV_MMP14_TARGETS_SUBSET	32	0.720986	1.81661	0.0060241	0.099358	0.729	3552	tags=66%, list=11%, signal=74%
PID_FOXM1_PATHWAY	39	0.694614	1.80747	0.0165631	0.0993845	0.749	6651	tags=77%, list=21%, signal=97%
SIMBULAN_PARP1_TARGETS_DN	16	0.7989	1.80467	0.00817996	0.0993954	0.759	3744	tags=75%, list=12%, signal=85%
HENDRICKS_SMARCA4_TARGETS_DN	46	0.566145	1.77415	0.00972763	0.0994203	0.807	6134	tags=46%, list=19%, signal=56%
PARK_TRETINOIN_RESPONSE_AND_PML_RARA_FUSION	29	0.699683	1.81238	0.00922509	0.0994255	0.738	5952	tags=62%, list=18%, signal=76%
REACTOME_TP53_REGULATES_TRANSCRIPTION_OF_GENES_INVOLVED_IN_G2_CELL_CYCLE_ARREST	18	0.747953	1.86757	0.00614754	0.0994543	0.614	3473	tags=61%, list=11%, signal=68%
MORI_IMMATURE_B_LYMPHOCYTE_DN	88	0.730122	1.81811	0.0265849	0.0994669	0.728	5201	tags=72%, list=16%, signal=85%
PID_CXCR4_PATHWAY	101	0.539237	1.79464	0.0116732	0.0994708	0.779	5566	tags=52%, list=17%, signal=63%
BASAKI_YBX1_TARGETS_UP	284	0.590173	1.89123	0.0165631	0.0994952	0.547	5612	tags=51%, list=17%, signal=62%
PETROVA_ENDOTHELIUM_LYMPHATIC_VS_BLOOD_UP	129	0.552666	1.89243	0.00202429	0.0994983	0.543	5278	tags=47%, list=16%, signal=56%
DELYS_THYROID_CANCER_UP	435	0.510988	1.80544	0.00990099	0.099526	0.756	6504	tags=47%, list=20%, signal=58%
CORRE_MULTIPLE_MYELOMA_DN	56	0.532897	1.8035	0.0115607	0.0995416	0.76	7403	tags=55%, list=23%, signal=72%
ONO_FOXP3_TARGETS_DN	40	0.663953	1.88766	0.00197239	0.0995527	0.561	3542	tags=55%, list=11%, signal=62%
PROVENZANI_METASTASIS_DN	138	0.545146	1.81699	0.002079	0.0995568	0.729	7907	tags=54%, list=24%, signal=71%
CHEMNITZ_RESPONSE_TO_PROSTAGLANDIN_E2_UP	144	0.57741	1.8175	0.0456432	0.0995679	0.728	3994	tags=48%, list=12%, signal=54%
MARSON_FOXP3_CORE_DIRECT_TARGETS	17	0.722922	1.8084	0.0056926	0.0996033	0.748	6198	tags=71%, list=19%, signal=87%
LI_WILMS_TUMOR_VS_FETAL_KIDNEY_2_DN	49	0.605104	1.81847	0.00389864	0.0996147	0.728	4743	tags=51%, list=15%, signal=60%
PID_PI3KCI_PATHWAY	48	0.569857	1.8158	0.0170778	0.0996147	0.731	5346	tags=56%, list=17%, signal=67%
JOHANSSON_GLIOMAGENESIS_BY_PDGFB_UP	57	0.645556	1.90088	0.00616016	0.0996272	0.518	5100	tags=58%, list=16%, signal=69%
REACTOME_ELASTIC_FIBRE_FORMATION	44	0.662308	1.81916	0.00398406	0.0996284	0.726	4346	tags=64%, list=13%, signal=73%
MARKS_HDAC_TARGETS_UP	22	0.636143	1.793	0.00191205	0.0996973	0.78	9321	tags=73%, list=29%, signal=102%
DUNNE_TARGETS_OF_AML1_MTG8_FUSION_UP	50	0.641376	1.80876	0.00588235	0.0997129	0.747	6471	tags=62%, list=20%, signal=77%
TONKS_TARGETS_OF_RUNX1_RUNX1T1_FUSION_HSC_DN	186	0.514891	1.80993	0.0170132	0.0997226	0.746	6403	tags=49%, list=20%, signal=61%
REACTOME_HYALURONAN_METABOLISM	17	0.676898	1.86643	0.00604839	0.0997395	0.617	4908	tags=53%, list=15%, signal=62%
TARTE_PLASMA_CELL_VS_B_LYMPHOCYTE_UP	79	0.613084	1.80675	0.015873	0.0997525	0.75	6325	tags=57%, list=20%, signal=71%
BOHN_PRIMARY_IMMUNODEFICIENCY_SYNDROM_DN	38	0.622438	1.81031	0.0115607	0.0998193	0.745	5136	tags=61%, list=16%, signal=72%
KEGG_ECM_RECEPTOR_INTERACTION	83	0.608686	1.8056	0.00792079	0.0998242	0.756	4723	tags=55%, list=15%, signal=65%
FUJII_YBX1_TARGETS_UP	41	0.639046	1.91384	<0.01	0.0998556	0.483	6835	tags=61%, list=21%, signal=77%
FURUKAWA_DUSP6_TARGETS_PCI35_UP	67	0.52462	1.80931	0.00205339	0.099856	0.747	9105	tags=57%, list=28%, signal=79%
MOLENAAR_TARGETS_OF_CCND1_AND_CDK4_DN	55	0.75463	1.80365	0.0306748	0.099877	0.76	3814	tags=75%, list=12%, signal=84%
REACTOME_LAMININ_INTERACTIONS	30	0.76433	1.93634	0.00199203	0.099877	0.411	4626	tags=70%, list=14%, signal=82%
LEE_TARGETS_OF_PTCH1_AND_SUFU_UP	55	0.5439	1.76846	0.00811359	0.099887	0.815	4778	tags=51%, list=15%, signal=60%
BIOCARTA_TH1TH2_PATHWAY	19	0.776852	1.81077	0.00588235	0.0999053	0.743	3022	tags=58%, list=9%, signal=64%
PID_UPA_UPAR_PATHWAY	42	0.617338	1.81242	0.0160966	0.0999107	0.738	6362	tags=60%, list=20%, signal=74%
YANG_BCL3_TARGETS_UP	324	0.463832	1.89931	0.00197628	0.0999721	0.525	8258	tags=51%, list=26%, signal=67%
KYNG_ENVIRONMENTAL_STRESS_RESPONSE_NOT_BY_4NQO_IN_WS	35	0.617214	1.87357	<0.01	0.0999778	0.599	5505	tags=54%, list=17%, signal=65%
REACTOME_INTERLEUKIN_37_SIGNALING	20	0.701544	1.88608	<0.01	0.100035	0.568	3058	tags=55%, list=9%, signal=61%
DOANE_RESPONSE_TO_ANDROGEN_DN	236	0.449154	1.88407	<0.01	0.100045	0.575	5140	tags=35%, list=16%, signal=41%
SANA_TNF_SIGNALING_UP	81	0.631804	1.77161	0.0171429	0.100047	0.812	6403	tags=59%, list=20%, signal=74%
MULLIGHAN_MLL_SIGNATURE_2_UP	416	0.51827	1.90567	0.00769231	0.100076	0.504	6751	tags=48%, list=21%, signal=60%
LINDSTEDT_DENDRITIC_CELL_MATURATION_D	62	0.64917	1.89431	0.00787402	0.100103	0.538	5293	tags=60%, list=16%, signal=71%
GROSS_HYPOXIA_VIA_ELK3_AND_HIF1A_DN	99	0.503326	1.87626	0.00591716	0.100103	0.593	5794	tags=39%, list=18%, signal=48%
LINDGREN_BLADDER_CANCER_CLUSTER_3_UP	316	0.564026	1.84622	0.0269151	0.100113	0.654	5558	tags=49%, list=17%, signal=59%
SHIN_B_CELL_LYMPHOMA_CLUSTER_3	27	0.682849	1.81925	0.00766283	0.100143	0.726	6174	tags=70%, list=19%, signal=87%
BIOCARTA_HIVNEF_PATHWAY	56	0.572284	1.84783	0.00570342	0.100156	0.653	6158	tags=55%, list=19%, signal=68%
DIRMEIER_LMP1_RESPONSE_LATE_UP	53	0.588342	1.8131	0.00948767	0.100195	0.736	7708	tags=66%, list=24%, signal=87%
REACTOME_TP53_REGULATES_TRANSCRIPTION_OF_CELL_CYCLE_GENES	49	0.577148	1.76848	0.0184805	0.100199	0.815	3966	tags=45%, list=12%, signal=51%
PID_CASPASE_PATHWAY	51	0.519662	1.81265	0.00578035	0.100205	0.737	4560	tags=41%, list=14%, signal=48%
VERHAAK_GLIOBLASTOMA_MESENCHYMAL	216	0.772648	1.86434	0.00192308	0.100241	0.623	5558	tags=86%, list=17%, signal=103%
ROSS_LEUKEMIA_WITH_MLL_FUSIONS	80	0.55192	1.8678	0.00389105	0.100265	0.614	4800	tags=44%, list=15%, signal=51%
BENPORATH_ES_CORE_NINE_CORRELATED	98	0.600726	1.94634	0.00206186	0.100326	0.387	6802	tags=53%, list=21%, signal=67%
PID_IL12_2PATHWAY	61	0.661061	1.86323	0.00193424	0.100423	0.624	4610	tags=56%, list=14%, signal=65%
FUJII_YBX1_TARGETS_DN	192	0.613701	1.85033	0.0346232	0.100469	0.649	5530	tags=56%, list=17%, signal=67%
TONKS_TARGETS_OF_RUNX1_RUNX1T1_FUSION_ERYTHROCYTE_UP	156	0.563572	1.88952	0.00391389	0.10047	0.555	7206	tags=55%, list=22%, signal=71%
REACTOME_HEPARAN_SULFATE_HEPARIN_HS_GAG_METABOLISM	55	0.506731	1.7686	0.00408163	0.100478	0.815	7373	tags=49%, list=23%, signal=63%
BIOCARTA_DEATH_PATHWAY	29	0.641016	1.91226	0.0056926	0.100481	0.485	6773	tags=62%, list=21%, signal=78%
SESTO_RESPONSE_TO_UV_C7	67	0.567581	1.84444	0.00592885	0.100513	0.655	8161	tags=58%, list=25%, signal=78%
KLEIN_PRIMARY_EFFUSION_LYMPHOMA_UP	48	0.571901	1.88481	0.0040404	0.100535	0.573	8359	tags=58%, list=26%, signal=79%
MARSON_FOXP3_TARGETS_STIMULATED_UP	28	0.674729	1.86119	<0.01	0.100572	0.63	4755	tags=64%, list=15%, signal=75%
NOUSHMEHR_GBM_SILENCED_BY_METHYLATION	47	0.726555	1.86491	0.00380228	0.100588	0.622	8210	tags=94%, list=25%, signal=125%
ROZANOV_MMP14_TARGETS_UP	252	0.478035	1.76722	0.01002	0.100595	0.816	5538	tags=44%, list=17%, signal=52%
SANSOM_APC_TARGETS_UP	126	0.473721	1.84949	0.00199203	0.100621	0.652	6119	tags=43%, list=19%, signal=53%
REACTOME_GENERATION_OF_SECOND_MESSENGER_MOLECULES	33	0.751214	1.84801	0.0115607	0.100639	0.653	3589	tags=70%, list=11%, signal=78%
YAN_ESCAPE_FROM_ANOIKIS	23	0.734952	1.81933	0.0019305	0.100643	0.726	7864	tags=87%, list=24%, signal=115%
ZHENG_GLIOBLASTOMA_PLASTICITY_UP	244	0.493653	1.8199	0.025	0.100644	0.725	5839	tags=46%, list=18%, signal=56%
FOURNIER_ACINAR_DEVELOPMENT_LATE_DN	21	0.782923	1.84637	0.00817996	0.100833	0.654	3916	tags=67%, list=12%, signal=76%
TURASHVILI_BREAST_LOBULAR_CARCINOMA_VS_LOBULAR_NORMAL_DN	72	0.61567	1.7686	0.00988142	0.100846	0.815	8958	tags=76%, list=28%, signal=105%
BORLAK_LIVER_CANCER_EGF_UP	49	0.615257	1.88768	0.00194553	0.100898	0.561	4114	tags=49%, list=13%, signal=56%
ELVIDGE_HYPOXIA_DN	145	0.496993	1.77012	0.012024	0.100922	0.814	8021	tags=50%, list=25%, signal=67%
SASAKI_ADULT_T_CELL_LEUKEMIA	162	0.521712	1.90097	0.00398406	0.101023	0.518	5667	tags=46%, list=18%, signal=55%
NUMATA_CSF3_SIGNALING_VIA_STAT3	20	0.645212	1.89722	<0.01	0.101051	0.529	3966	tags=50%, list=12%, signal=57%
GAL_LEUKEMIC_STEM_CELL_DN	223	0.591333	2.00768	<0.01	0.101055	0.25	5720	tags=54%, list=18%, signal=65%
PEART_HDAC_PROLIFERATION_CLUSTER_DN	74	0.570919	1.86173	0.015873	0.101056	0.629	5136	tags=47%, list=16%, signal=56%
FULCHER_INFLAMMATORY_RESPONSE_LECTIN_VS_LPS_DN	437	0.541138	1.85128	0.00767754	0.101076	0.646	6129	tags=49%, list=19%, signal=59%
VANASSE_BCL2_TARGETS_DN	58	0.524742	1.7703	0.00383142	0.101085	0.814	9008	tags=59%, list=28%, signal=81%
KYNG_ENVIRONMENTAL_STRESS_RESPONSE_NOT_BY_GAMMA_IN_OLD	29	0.571566	1.81998	<0.01	0.101155	0.725	6283	tags=59%, list=19%, signal=73%
BOYLAN_MULTIPLE_MYELOMA_PCA3_DN	66	0.521256	1.85335	0.00186916	0.101171	0.643	5036	tags=42%, list=16%, signal=50%
LINDGREN_BLADDER_CANCER_CLUSTER_1_DN	368	0.526854	1.93152	0.00601202	0.101186	0.425	6910	tags=52%, list=21%, signal=65%
YU_MYC_TARGETS_DN	58	0.568756	1.76861	0.0250482	0.101205	0.815	5413	tags=52%, list=17%, signal=62%
ALCALAY_AML_BY_NPM1_LOCALIZATION_DN	181	0.533072	1.94374	0.00202429	0.101233	0.397	3959	tags=40%, list=12%, signal=46%
REACTOME_HS_GAG_BIOSYNTHESIS	31	0.60671	1.85042	0.00199601	0.101244	0.649	7882	tags=61%, list=24%, signal=81%
LEE_LIVER_CANCER_MYC_E2F1_UP	56	0.595624	1.86787	0.00399202	0.10125	0.614	6623	tags=52%, list=20%, signal=65%
LEE_DIFFERENTIATING_T_LYMPHOCYTE	191	0.539481	1.8567	0.0114723	0.101257	0.638	5955	tags=49%, list=18%, signal=60%
FURUKAWA_DUSP6_TARGETS_PCI35_DN	72	0.682873	1.90605	0.0166667	0.10128	0.502	5867	tags=61%, list=18%, signal=74%
MIKKELSEN_MEF_LCP_WITH_H3K4ME3	125	0.548361	1.82171	0.00978474	0.101325	0.722	7274	tags=59%, list=23%, signal=76%
ICHIBA_GRAFT_VERSUS_HOST_DISEASE_35D_UP	142	0.672112	1.95246	0.00568182	0.101361	0.37	7129	tags=73%, list=22%, signal=94%
GROSS_HYPOXIA_VIA_ELK3_UP	203	0.466193	1.91412	0.00398406	0.101372	0.482	4918	tags=36%, list=15%, signal=43%
CLASPER_LYMPHATIC_VESSELS_DURING_METASTASIS_UP	20	0.708379	1.75965	0.0039604	0.101436	0.824	6197	tags=70%, list=19%, signal=87%
DELASERNA_MYOD_TARGETS_DN	56	0.532079	1.84806	<0.01	0.101439	0.653	7252	tags=57%, list=22%, signal=74%
ZHONG_SECRETOME_OF_LUNG_CANCER_AND_ENDOTHELIUM	67	0.566603	1.76039	0.0122699	0.101464	0.824	5772	tags=49%, list=18%, signal=60%
GUO_HEX_TARGETS_DN	62	0.518614	1.76916	0.0118812	0.101466	0.815	6066	tags=42%, list=19%, signal=52%
KYNG_ENVIRONMENTAL_STRESS_RESPONSE_NOT_BY_GAMMA_IN_WS	30	0.617889	1.82274	<0.01	0.101467	0.721	6283	tags=60%, list=19%, signal=74%
VART_KSHV_INFECTION_ANGIOGENIC_MARKERS_UP	157	0.551719	1.90182	0.00394477	0.1015	0.515	6175	tags=49%, list=19%, signal=60%
LU_TUMOR_VASCULATURE_UP	29	0.631467	1.76868	0.018	0.101501	0.815	8662	tags=69%, list=27%, signal=94%
SHETH_LIVER_CANCER_VS_TXNIP_LOSS_PAM2	159	0.477651	1.86845	0.00196464	0.101513	0.61	3695	tags=34%, list=11%, signal=38%
VERRECCHIA_DELAYED_RESPONSE_TO_TGFB1	37	0.641199	1.82433	<0.01	0.101528	0.713	8167	tags=65%, list=25%, signal=87%
KEGG_JAK_STAT_SIGNALING_PATHWAY	124	0.506607	1.75993	0.00959693	0.101554	0.824	5952	tags=44%, list=18%, signal=54%
REACTOME_OTHER_SEMAPHORIN_INTERACTIONS	19	0.651265	1.76065	0.0118812	0.101562	0.823	3050	tags=47%, list=9%, signal=52%
HELLER_SILENCED_BY_METHYLATION_UP	263	0.529966	1.89431	0.00191571	0.101575	0.538	7591	tags=55%, list=23%, signal=71%
BIOCARTA_FAS_PATHWAY	30	0.659583	1.85154	0.00196078	0.101626	0.646	6158	tags=70%, list=19%, signal=86%
MIKKELSEN_MCV6_LCP_WITH_H3K4ME3	157	0.469618	1.76163	0.00980392	0.101654	0.822	6751	tags=45%, list=21%, signal=57%
HOFFMANN_LARGE_TO_SMALL_PRE_BII_LYMPHOCYTE_UP	148	0.647803	1.82199	0.036961	0.101695	0.721	5201	tags=59%, list=16%, signal=71%
CROONQUIST_NRAS_VS_STROMAL_STIMULATION_UP	41	0.595545	1.82005	0.00383142	0.101718	0.725	3765	tags=44%, list=12%, signal=50%
REN_ALVEOLAR_RHABDOMYOSARCOMA_DN	404	0.611892	1.90304	0.00986193	0.101738	0.51	5900	tags=54%, list=18%, signal=65%
JIANG_HYPOXIA_CANCER	58	0.573412	1.89539	<0.01	0.101801	0.535	3924	tags=40%, list=12%, signal=45%
PEDERSEN_METASTASIS_BY_ERBB2_ISOFORM_7	382	0.437329	1.85441	0.00196078	0.101823	0.639	5100	tags=38%, list=16%, signal=45%
SMIRNOV_RESPONSE_TO_IR_6HR_DN	110	0.521865	1.82059	0.00604839	0.101831	0.725	4325	tags=41%, list=13%, signal=47%
KEGG_SMALL_CELL_LUNG_CANCER	84	0.530991	1.84244	<0.01	0.101837	0.658	4560	tags=42%, list=14%, signal=48%
LIU_VAV3_PROSTATE_CARCINOGENESIS_UP	86	0.604615	1.85355	0.00776699	0.10185	0.643	6205	tags=51%, list=19%, signal=63%
SCIBETTA_KDM5B_TARGETS_DN	79	0.524812	1.76065	0.0228216	0.101906	0.823	3124	tags=37%, list=10%, signal=41%
MATSUDA_NATURAL_KILLER_DIFFERENTIATION	464	0.416336	1.76173	0.00195312	0.101909	0.822	7660	tags=42%, list=24%, signal=54%
BURTON_ADIPOGENESIS_7	46	0.623978	1.90697	<0.01	0.101912	0.499	5968	tags=59%, list=18%, signal=72%
RODWELL_AGING_KIDNEY_UP	479	0.583756	1.93679	0.00767754	0.101962	0.411	7566	tags=61%, list=23%, signal=78%
HU_GENOTOXIC_DAMAGE_4HR	32	0.653088	1.76245	0.04	0.101984	0.822	5933	tags=66%, list=18%, signal=80%
PID_TCR_PATHWAY	64	0.638963	1.92384	0.00779727	0.101988	0.451	4607	tags=53%, list=14%, signal=62%
YANG_BREAST_CANCER_ESR1_LASER_DN	46	0.59473	1.8245	0.00583658	0.102	0.713	4485	tags=46%, list=14%, signal=53%
KENNY_CTNNB1_TARGETS_UP	49	0.582153	1.93887	0.00197239	0.102019	0.407	5143	tags=51%, list=16%, signal=61%
JECHLINGER_EPITHELIAL_TO_MESENCHYMAL_TRANSITION_UP	64	0.627656	1.74127	0.00609756	0.10202	0.852	8045	tags=66%, list=25%, signal=87%
KEGG_B_CELL_RECEPTOR_SIGNALING_PATHWAY	75	0.558563	1.85692	0.0152381	0.102027	0.638	3136	tags=41%, list=10%, signal=46%
BROWN_MYELOID_CELL_DEVELOPMENT_UP	152	0.602609	1.82277	0.0114723	0.102074	0.721	7951	tags=61%, list=25%, signal=81%
REACTOME_RHO_GTPASES_ACTIVATE_IQGAPS	30	0.636006	1.82616	0.00391389	0.102086	0.708	6070	tags=60%, list=19%, signal=74%
LEE_EARLY_T_LYMPHOCYTE_UP	106	0.70226	1.8275	0.0367347	0.102097	0.704	4183	tags=68%, list=13%, signal=78%
GRAESSMANN_RESPONSE_TO_MC_AND_SERUM_DEPRIVATION_UP	204	0.488022	1.74088	0.00974659	0.102142	0.854	6929	tags=50%, list=21%, signal=63%
LANDIS_ERBB2_BREAST_PRENEOPLASTIC_UP	18	0.601454	1.76183	0.00596422	0.102157	0.822	4299	tags=44%, list=13%, signal=51%
GHO_ATF5_TARGETS_DN	16	0.723176	1.8688	0.00387597	0.102179	0.609	4035	tags=56%, list=12%, signal=64%
ODONNELL_TARGETS_OF_MYC_AND_TFRC_UP	77	0.5479	1.75477	0.0190476	0.102195	0.833	3822	tags=44%, list=12%, signal=50%
ROSS_AML_WITH_MLL_FUSIONS	79	0.564453	1.76519	0.0115385	0.102195	0.819	7067	tags=63%, list=22%, signal=81%
TORCHIA_TARGETS_OF_EWSR1_FLI1_FUSION_TOP20_DN	18	0.699528	1.9148	0.00185529	0.102202	0.479	5517	tags=56%, list=17%, signal=67%
KEGG_PANCREATIC_CANCER	70	0.481398	1.76069	0.0131332	0.102225	0.823	4191	tags=40%, list=13%, signal=46%
VALK_AML_CLUSTER_15	31	0.561219	1.74135	0.00378788	0.102269	0.852	4956	tags=52%, list=15%, signal=61%
KIM_MYCL1_AMPLIFICATION_TARGETS_DN	19	0.698353	1.93292	<0.01	0.102274	0.423	4138	tags=58%, list=13%, signal=66%
REACTOME_RIPK1_MEDIATED_REGULATED_NECROSIS	20	0.708069	1.76252	0.013834	0.10229	0.821	5895	tags=70%, list=18%, signal=86%
MCBRYAN_PUBERTAL_BREAST_6_7WK_DN	75	0.546148	1.82657	<0.01	0.102331	0.705	8252	tags=52%, list=26%, signal=70%
KATSANOU_ELAVL1_TARGETS_DN	135	0.484728	1.85165	0.006	0.102427	0.646	6349	tags=43%, list=20%, signal=53%
VALK_AML_WITH_CEBPA	37	0.592411	1.85471	0.00191205	0.102427	0.639	9084	tags=70%, list=28%, signal=98%
YAGI_AML_WITH_T_8_21_TRANSLOCATION	350	0.432198	1.73958	0.00584795	0.102462	0.857	6066	tags=38%, list=19%, signal=46%
LEE_LIVER_CANCER_ACOX1_UP	61	0.523385	1.7414	<0.01	0.102516	0.852	6736	tags=43%, list=21%, signal=54%
SENGUPTA_NASOPHARYNGEAL_CARCINOMA_UP	299	0.532357	1.75478	0.045082	0.102523	0.833	5530	tags=46%, list=17%, signal=55%
LEE_LIVER_CANCER_E2F1_UP	61	0.548158	1.75815	0.00996016	0.102524	0.83	4210	tags=34%, list=13%, signal=40%
SARRIO_EPITHELIAL_MESENCHYMAL_TRANSITION_UP	175	0.595813	1.82297	0.0371901	0.102539	0.72	5897	tags=54%, list=18%, signal=65%
REACTOME_DAP12_SIGNALING	29	0.663814	1.94689	0.00583658	0.102551	0.386	2860	tags=52%, list=9%, signal=57%
BIOCARTA_G1_PATHWAY	28	0.614127	1.72952	0.0227273	0.102551	0.873	6349	tags=57%, list=20%, signal=71%
HUTTMANN_B_CLL_POOR_SURVIVAL_UP	265	0.450591	1.82456	0.00189753	0.102583	0.713	6034	tags=40%, list=19%, signal=48%
HOFFMANN_PRE_BI_TO_LARGE_PRE_BII_LYMPHOCYTE_DN	69	0.503344	1.75587	0.016	0.102591	0.833	5077	tags=41%, list=16%, signal=48%
HADDAD_T_LYMPHOCYTE_AND_NK_PROGENITOR_DN	61	0.562393	1.75548	0.0234375	0.102593	0.833	7129	tags=59%, list=22%, signal=76%
BOYAULT_LIVER_CANCER_SUBCLASS_G5_DN	28	0.677972	1.72974	0.0255403	0.102596	0.873	4447	tags=64%, list=14%, signal=74%
SONG_TARGETS_OF_IE86_CMV_PROTEIN	54	0.691683	1.74164	0.0416667	0.102616	0.852	5530	tags=69%, list=17%, signal=83%
REACTOME_DISEASES_OF_IMMUNE_SYSTEM	24	0.707969	1.7562	0.0191205	0.102626	0.833	4610	tags=58%, list=14%, signal=68%
SATO_SILENCED_EPIGENETICALLY_IN_PANCREATIC_CANCER	43	0.519079	1.75662	0.00191939	0.102628	0.833	9780	tags=56%, list=30%, signal=80%
KORKOLA_TERATOMA	40	0.636962	1.82763	0.0122699	0.102629	0.702	5134	tags=55%, list=16%, signal=65%
FERRANDO_T_ALL_WITH_MLL_ENL_FUSION_UP	88	0.487218	1.75507	0.00579151	0.102644	0.833	7434	tags=50%, list=23%, signal=65%
REACTOME_MOLECULES_ASSOCIATED_WITH_ELASTIC_FIBRES	37	0.63124	1.76252	0.00598802	0.102647	0.821	4346	tags=59%, list=13%, signal=69%
REACTOME_MEIOTIC_RECOMBINATION	24	0.67143	1.7397	0.0271399	0.102671	0.857	7494	tags=67%, list=23%, signal=87%
HUANG_GATA2_TARGETS_UP	144	0.539005	1.73032	0.0307102	0.102683	0.872	4598	tags=46%, list=14%, signal=53%
PID_NECTIN_PATHWAY	30	0.62948	1.72998	0.011976	0.102689	0.872	5346	tags=60%, list=17%, signal=72%
LEE_LIVER_CANCER_DENA_UP	57	0.538631	1.73991	0.00994036	0.102735	0.855	2990	tags=33%, list=9%, signal=37%
HIRSCH_CELLULAR_TRANSFORMATION_SIGNATURE_UP	238	0.492503	1.74189	0.0117188	0.102744	0.852	6926	tags=47%, list=21%, signal=59%
SHEDDEN_LUNG_CANCER_POOR_SURVIVAL_A6	446	0.532267	1.75383	0.0492813	0.10281	0.833	6399	tags=48%, list=20%, signal=60%
BURTON_ADIPOGENESIS_PEAK_AT_16HR	40	0.686981	1.85708	0.023622	0.102814	0.638	5612	tags=65%, list=17%, signal=79%
LU_TUMOR_ENDOTHELIAL_MARKERS_UP	22	0.653233	1.73045	0.01	0.102827	0.872	6591	tags=64%, list=20%, signal=80%
IZADPANAH_STEM_CELL_ADIPOSE_VS_BONE_UP	125	0.5241	1.85779	0.00609756	0.102858	0.636	6382	tags=52%, list=20%, signal=65%
HELLER_HDAC_TARGETS_SILENCED_BY_METHYLATION_DN	271	0.442156	1.75674	0.00391389	0.102868	0.833	6522	tags=41%, list=20%, signal=50%
REACTOME_ANTIGEN_PROCESSING_CROSS_PRESENTATION	98	0.60967	1.75735	0.030303	0.102936	0.833	4729	tags=49%, list=15%, signal=57%
REACTOME_RHO_GTPASES_ACTIVATE_FORMINS	136	0.533802	1.76256	0.0383065	0.102939	0.82	5736	tags=47%, list=18%, signal=57%
KEGG_FOCAL_ADHESION	197	0.509918	1.83021	0.00590551	0.102939	0.695	5744	tags=46%, list=18%, signal=55%
DASU_IL6_SIGNALING_SCAR_UP	31	0.531245	1.74232	0.0113852	0.102944	0.851	7542	tags=52%, list=23%, signal=67%
BERENJENO_ROCK_SIGNALING_NOT_VIA_RHOA_DN	47	0.573703	1.74203	0.00961539	0.102947	0.852	3272	tags=43%, list=10%, signal=47%
KEGG_REGULATION_OF_ACTIN_CYTOSKELETON	205	0.483996	1.82944	0.00582524	0.10298	0.696	5949	tags=42%, list=18%, signal=52%
BASSO_CD40_SIGNALING_UP	101	0.581863	1.7346	0.0379507	0.103016	0.866	6205	tags=53%, list=19%, signal=66%
FLORIO_NEOCORTEX_BASAL_RADIAL_GLIA_DN	185	0.754078	1.95353	0.0142857	0.103018	0.365	4187	tags=72%, list=13%, signal=82%
RIGGI_EWING_SARCOMA_PROGENITOR_DN	189	0.4855	1.73575	0.00984252	0.103042	0.865	7509	tags=48%, list=23%, signal=62%
REACTOME_DISEASES_OF_METABOLISM	237	0.432796	1.73053	0.00609756	0.103047	0.872	6728	tags=40%, list=21%, signal=50%
MARKEY_RB1_ACUTE_LOF_DN	223	0.541559	1.73101	0.0458015	0.103073	0.872	7542	tags=57%, list=23%, signal=74%
GOTZMANN_EPITHELIAL_TO_MESENCHYMAL_TRANSITION_UP	68	0.580374	1.74257	0.0101626	0.10308	0.851	8146	tags=63%, list=25%, signal=84%
STEGER_ADIPOGENESIS_DN	24	0.681802	1.7569	0.0175097	0.103081	0.833	6808	tags=63%, list=21%, signal=79%
REACTOME_MET_PROMOTES_CELL_MOTILITY	41	0.636577	1.73318	0.0159046	0.103123	0.868	5346	tags=51%, list=17%, signal=61%
CHIARADONNA_NEOPLASTIC_TRANSFORMATION_KRAS_CDC25_UP	58	0.620695	1.94004	0.00398406	0.10318	0.406	4211	tags=47%, list=13%, signal=53%
HOLLERN_EMT_BREAST_TUMOR_UP	137	0.581996	1.82781	0.00998004	0.103181	0.702	7698	tags=61%, list=24%, signal=80%
KEGG_T_CELL_RECEPTOR_SIGNALING_PATHWAY	105	0.485405	1.73346	0.0207156	0.10319	0.868	6031	tags=45%, list=19%, signal=55%
SANSOM_APC_TARGETS	189	0.447693	1.92012	<0.01	0.103193	0.459	8026	tags=47%, list=25%, signal=62%
RADAEVA_RESPONSE_TO_IFNA1_UP	48	0.66899	1.75242	0.0194932	0.103201	0.833	7528	tags=71%, list=23%, signal=92%
FAELT_B_CLL_WITH_VH3_21_UP	44	0.583146	1.76331	0.0120482	0.103212	0.819	4697	tags=48%, list=15%, signal=56%
ZHOU_CELL_CYCLE_GENES_IN_IR_RESPONSE_24HR	123	0.712152	1.82461	0.0308642	0.10322	0.712	5612	tags=68%, list=17%, signal=82%
MULLIGHAN_MLL_SIGNATURE_1_UP	375	0.516696	1.85826	0.00769231	0.103225	0.634	4862	tags=42%, list=15%, signal=48%
SANA_RESPONSE_TO_IFNG_UP	72	0.741634	1.83057	0.00776699	0.103231	0.694	5389	tags=78%, list=17%, signal=93%
QI_PLASMACYTOMA_UP	252	0.594704	1.90734	0.00952381	0.103238	0.498	6129	tags=54%, list=19%, signal=67%
MCBRYAN_PUBERTAL_TGFB1_TARGETS_DN	61	0.485196	1.73493	0.00193424	0.10324	0.865	5016	tags=33%, list=16%, signal=39%
BOSCO_INTERFERON_INDUCED_ANTIVIRAL_MODULE	76	0.633418	1.73581	0.0239521	0.103249	0.865	7507	tags=70%, list=23%, signal=91%
MORI_LARGE_PRE_BII_LYMPHOCYTE_UP	84	0.675824	1.73464	0.039749	0.103257	0.866	5201	tags=63%, list=16%, signal=75%
PID_HIV_NEF_PATHWAY	35	0.556261	1.7626	0.0194175	0.103262	0.82	6158	tags=54%, list=19%, signal=67%
GRUETZMANN_PANCREATIC_CANCER_UP	351	0.500091	1.74304	0.010142	0.103278	0.851	8487	tags=56%, list=26%, signal=75%
KEGG_HOMOLOGOUS_RECOMBINATION	28	0.6272	1.74271	0.0353635	0.103281	0.851	7794	tags=64%, list=24%, signal=85%
REACTOME_INTEGRIN_CELL_SURFACE_INTERACTIONS	84	0.608001	1.73058	0.012024	0.103289	0.872	6202	tags=60%, list=19%, signal=73%
SANSOM_APC_TARGETS_DN	328	0.462139	1.72846	0.0134875	0.103294	0.876	7506	tags=45%, list=23%, signal=59%
BOYLAN_MULTIPLE_MYELOMA_PCA1_UP	114	0.533159	1.83922	0.0037594	0.103318	0.669	5704	tags=49%, list=18%, signal=59%
CHIARADONNA_NEOPLASTIC_TRANSFORMATION_CDC25_UP	119	0.520212	1.73101	0.0137255	0.103342	0.872	8441	tags=61%, list=26%, signal=82%
ACEVEDO_LIVER_CANCER_WITH_H3K9ME3_DN	89	0.491525	1.75299	0.0101833	0.103361	0.833	3775	tags=37%, list=12%, signal=42%
WIERENGA_STAT5A_TARGETS_DN	186	0.465094	1.73389	0.0134615	0.103387	0.868	7229	tags=48%, list=22%, signal=61%
GILDEA_METASTASIS	28	0.665048	1.73355	0.0159046	0.103389	0.868	7591	tags=68%, list=23%, signal=89%
WANG_RESPONSE_TO_GSK3_INHIBITOR_SB216763_DN	348	0.479643	1.76351	0.0343434	0.103398	0.819	6724	tags=45%, list=21%, signal=56%
REACTOME_COSTIMULATION_BY_THE_CD28_FAMILY	69	0.555188	1.73503	0.0301887	0.1034	0.865	6072	tags=57%, list=19%, signal=69%
GRAHAM_CML_DIVIDING_VS_NORMAL_QUIESCENT_UP	175	0.618862	1.83105	0.0367347	0.103433	0.693	5748	tags=58%, list=18%, signal=71%
MARSON_FOXP3_TARGETS_DN	51	0.551404	1.74672	0.0194553	0.103437	0.843	5330	tags=45%, list=16%, signal=54%
ZHAN_MULTIPLE_MYELOMA_HP_DN	45	0.591251	1.83966	0.00389864	0.103472	0.668	5037	tags=51%, list=16%, signal=60%
REACTOME_COLLAGEN_FORMATION	89	0.587343	1.73115	0.0199203	0.103479	0.871	7968	tags=61%, list=25%, signal=80%
HUMMEL_BURKITTS_LYMPHOMA_DN	15	0.766624	1.75249	0.00387597	0.103499	0.833	2251	tags=60%, list=7%, signal=64%
SMID_BREAST_CANCER_LUMINAL_A_DN	17	0.787828	1.73586	0.028866	0.1035	0.865	5201	tags=76%, list=16%, signal=91%
PID_INTEGRIN2_PATHWAY	27	0.674573	1.7279	0.00790514	0.103502	0.876	4882	tags=63%, list=15%, signal=74%
NAKAYAMA_SOFT_TISSUE_TUMORS_PCA2_UP	83	0.622125	1.74315	0.0468432	0.103512	0.851	4670	tags=57%, list=14%, signal=66%
KIM_WT1_TARGETS_8HR_DN	120	0.426958	1.7627	0.00596422	0.103526	0.82	6498	tags=38%, list=20%, signal=48%
BIOCARTA_P38MAPK_PATHWAY	36	0.517428	1.73828	0.00779727	0.103532	0.862	7252	tags=53%, list=22%, signal=68%
KEGG_PRIMARY_IMMUNODEFICIENCY	34	0.74077	1.92426	0.00197239	0.10357	0.449	4687	tags=68%, list=15%, signal=79%
CHIARADONNA_NEOPLASTIC_TRANSFORMATION_KRAS_UP	128	0.497316	1.7275	0.0222672	0.103577	0.876	8467	tags=53%, list=26%, signal=72%
REACTOME_EXTRACELLULAR_MATRIX_ORGANIZATION	298	0.541835	1.84023	0.00798403	0.103601	0.665	6808	tags=52%, list=21%, signal=65%
PID_CD8_TCR_PATHWAY	53	0.6457	1.9487	0.00387597	0.103612	0.383	4607	tags=55%, list=14%, signal=64%
ENK_UV_RESPONSE_EPIDERMIS_UP	288	0.431779	1.74615	0.0121951	0.103639	0.843	4238	tags=30%, list=13%, signal=34%
SEITZ_NEOPLASTIC_TRANSFORMATION_BY_8P_DELETION_UP	69	0.597309	1.74331	0.0156863	0.103661	0.851	7528	tags=57%, list=23%, signal=74%
LIM_MAMMARY_LUMINAL_MATURE_DN	93	0.497391	1.73596	0.011583	0.103666	0.865	7553	tags=45%, list=23%, signal=59%
LI_INDUCED_T_TO_NATURAL_KILLER_UP	308	0.55195	1.91513	0.00192678	0.103672	0.478	6095	tags=49%, list=19%, signal=59%
DELACROIX_RARG_BOUND_MEF	355	0.420303	1.7312	0.00582524	0.103699	0.871	8120	tags=45%, list=25%, signal=60%
DEMAGALHAES_AGING_UP	53	0.647938	1.74677	0.0325671	0.103704	0.843	4778	tags=58%, list=15%, signal=69%
KATSANOU_ELAVL1_TARGETS_UP	154	0.476715	1.73623	0.00392927	0.10371	0.865	7394	tags=48%, list=23%, signal=62%
FOSTER_TOLERANT_MACROPHAGE_UP	160	0.500717	1.74729	0.0136187	0.103781	0.841	5685	tags=46%, list=18%, signal=55%
PASINI_SUZ12_TARGETS_DN	308	0.492612	1.74697	0.0268714	0.103821	0.842	6031	tags=43%, list=19%, signal=52%
BURTON_ADIPOGENESIS_PEAK_AT_24HR	42	0.681223	1.73172	0.0463158	0.10384	0.87	2935	tags=50%, list=9%, signal=55%
PHONG_TNF_RESPONSE_NOT_VIA_P38	333	0.464423	1.74756	0.00982318	0.103853	0.841	7211	tags=46%, list=22%, signal=58%
PID_AMB2_NEUTROPHILS_PATHWAY	40	0.568387	1.72664	0.0179641	0.103861	0.878	7418	tags=65%, list=23%, signal=84%
DUTERTRE_ESTRADIOL_RESPONSE_24HR_UP	316	0.636288	1.82786	0.045738	0.10389	0.702	5612	tags=60%, list=17%, signal=72%
KARAKAS_TGFB1_SIGNALING	18	0.656022	1.72688	0.0121212	0.103898	0.878	4057	tags=61%, list=13%, signal=70%
MARTIN_VIRAL_GPCR_SIGNALING_UP	85	0.464835	1.7313	0.00384615	0.103907	0.871	7103	tags=44%, list=22%, signal=56%
HOLLMANN_APOPTOSIS_VIA_CD40_UP	201	0.457197	1.74855	0.00996016	0.103937	0.839	6063	tags=37%, list=19%, signal=45%
NAKAMURA_TUMOR_ZONE_PERIPHERAL_VS_CENTRAL_UP	272	0.464684	1.73629	0.0220884	0.103952	0.864	8696	tags=51%, list=27%, signal=69%
SU_THYMUS	20	0.693093	1.74332	0.0152964	0.103968	0.851	3600	tags=50%, list=11%, signal=56%
PID_TRAIL_PATHWAY	28	0.584297	1.74814	0.0121951	0.103969	0.841	4706	tags=57%, list=15%, signal=67%
SANSOM_WNT_PATHWAY_REQUIRE_MYC	61	0.494888	1.73187	0.00607287	0.103982	0.87	8664	tags=52%, list=27%, signal=72%
KEGG_LEUKOCYTE_TRANSENDOTHELIAL_MIGRATION	111	0.580003	1.92586	0.00394477	0.104023	0.445	5925	tags=53%, list=18%, signal=65%
PICCALUGA_ANGIOIMMUNOBLASTIC_LYMPHOMA_UP	203	0.601016	1.83117	0.00996016	0.104028	0.693	7747	tags=64%, list=24%, signal=84%
PID_EPHA_FWDPATHWAY	34	0.557624	1.73744	0.00594059	0.104076	0.863	5339	tags=47%, list=17%, signal=56%
MARCHINI_TRABECTEDIN_RESISTANCE_DN	45	0.563164	1.73676	0.014	0.104084	0.864	8857	tags=62%, list=27%, signal=86%
DELACROIX_RAR_TARGETS_DN	23	0.593151	1.74876	0.0019802	0.104088	0.839	6286	tags=48%, list=19%, signal=59%
BLALOCK_ALZHEIMERS_DISEASE_INCIPIENT_UP	369	0.448088	1.74764	0.00784314	0.104088	0.841	6905	tags=40%, list=21%, signal=51%
TING_SILENCED_BY_DICER	26	0.564964	1.74353	0.00954198	0.104106	0.85	3806	tags=42%, list=12%, signal=48%
REACTOME_INTERLEUKIN_7_SIGNALING	23	0.61663	1.75092	0.00598802	0.104107	0.837	3083	tags=48%, list=10%, signal=53%
REACTOME_GPVI_MEDIATED_ACTIVATION_CASCADE	35	0.606071	1.73643	0.0245283	0.104119	0.864	2095	tags=49%, list=6%, signal=52%
HOLLMANN_APOPTOSIS_VIA_CD40_DN	254	0.462446	1.73696	0.0100604	0.104182	0.863	5980	tags=39%, list=19%, signal=47%
MORI_IMMATURE_B_LYMPHOCYTE_UP	50	0.608517	1.74432	0.0195312	0.104253	0.847	7502	tags=62%, list=23%, signal=81%
KEGG_PATHWAYS_IN_CANCER	321	0.421125	1.74399	0.00564972	0.104291	0.849	5346	tags=35%, list=17%, signal=41%
ZHANG_PROLIFERATING_VS_QUIESCENT	49	0.575702	1.74492	0.0137525	0.104345	0.846	6252	tags=47%, list=19%, signal=58%
GUENTHER_GROWTH_SPHERICAL_VS_ADHERENT_DN	26	0.72018	1.75034	0.0140562	0.104348	0.837	6301	tags=77%, list=19%, signal=95%
QI_HYPOXIA_TARGETS_OF_HIF1A_AND_FOXA2	34	0.562707	1.74361	0.0119048	0.104371	0.85	6781	tags=47%, list=21%, signal=59%
KEGG_CELL_ADHESION_MOLECULES_CAMS	128	0.542563	1.74876	0.0156863	0.104407	0.839	4743	tags=48%, list=15%, signal=57%
BIOCARTA_TNFR2_PATHWAY	16	0.679957	1.74987	0.0176471	0.10443	0.837	5035	tags=56%, list=16%, signal=67%
DELACROIX_RAR_TARGETS_UP	46	0.571078	1.74447	0.00578035	0.10444	0.847	7854	tags=61%, list=24%, signal=80%
YAMAZAKI_TCEB3_TARGETS_UP	163	0.498404	1.74513	0.0174419	0.104449	0.846	6089	tags=44%, list=19%, signal=53%
ELVIDGE_HYPOXIA_BY_DMOG_DN	59	0.558338	1.90808	0.00200401	0.104488	0.496	7741	tags=59%, list=24%, signal=78%
VERRECCHIA_RESPONSE_TO_TGFB1_C5	21	0.690653	1.83138	0.00204918	0.104511	0.692	5149	tags=57%, list=16%, signal=68%
LU_IL4_SIGNALING	88	0.559343	1.83416	0.00566038	0.104519	0.686	7268	tags=53%, list=22%, signal=69%
COLINA_TARGETS_OF_4EBP1_AND_4EBP2	330	0.505455	1.91618	0.00200401	0.104561	0.475	7528	tags=51%, list=23%, signal=66%
REACTOME_METAL_ION_SLC_TRANSPORTERS	26	0.581623	1.72487	0.0183299	0.104621	0.881	5238	tags=46%, list=16%, signal=55%
WHITFIELD_CELL_CYCLE_G2_M	200	0.505533	1.72205	0.0472279	0.104628	0.883	3930	tags=37%, list=12%, signal=41%
PID_SYNDECAN_2_PATHWAY	32	0.5601	1.74878	0.0100604	0.104701	0.839	3330	tags=44%, list=10%, signal=49%
WEST_ADRENOCORTICAL_TUMOR_UP	289	0.484807	1.72226	0.0301205	0.104732	0.883	6896	tags=44%, list=21%, signal=56%
WUNDER_INFLAMMATORY_RESPONSE_AND_CHOLESTEROL_UP	59	0.727195	1.92711	0.00575816	0.104743	0.442	6045	tags=75%, list=19%, signal=92%
PID_ARF6_TRAFFICKING_PATHWAY	48	0.543149	1.725	0.00613497	0.10475	0.88	4743	tags=42%, list=15%, signal=49%
REACTOME_SIGNALING_BY_RHO_GTPASES	388	0.444309	1.72239	0.0121212	0.104851	0.883	3981	tags=33%, list=12%, signal=37%
XU_RESPONSE_TO_TRETINOIN_AND_NSC682994_UP	15	0.761713	1.72081	0.00587084	0.104899	0.883	2761	tags=60%, list=9%, signal=66%
HAHTOLA_SEZARY_SYNDROM_UP	96	0.583918	1.95452	<0.01	0.104969	0.364	5630	tags=48%, list=17%, signal=58%
REACTOME_INTERFERON_SIGNALING	184	0.536711	1.72505	0.0174081	0.104978	0.88	7815	tags=57%, list=24%, signal=75%
KAN_RESPONSE_TO_ARSENIC_TRIOXIDE	121	0.460845	1.72254	0.0115607	0.104979	0.883	6724	tags=42%, list=21%, signal=53%
CHIARETTI_T_ALL_RELAPSE_PROGNOSIS	18	0.691085	1.72117	0.0220884	0.105088	0.883	5362	tags=67%, list=17%, signal=80%
PID_PTP1B_PATHWAY	49	0.56301	1.72085	0.0255403	0.105112	0.883	7285	tags=65%, list=23%, signal=84%
VERHAAK_AML_WITH_NPM1_MUTATED_UP	176	0.596373	1.83153	0.00968992	0.105136	0.692	7247	tags=60%, list=22%, signal=76%
XU_AKT1_TARGETS_6HR	27	0.702221	1.83691	0.00982318	0.105139	0.674	5446	tags=59%, list=17%, signal=71%
REACTOME_DISEASES_OF_GLYCOSYLATION	141	0.467169	1.72395	0.0123203	0.10524	0.881	6728	tags=43%, list=21%, signal=54%
MORI_PRE_BI_LYMPHOCYTE_DN	80	0.552204	1.83484	0.0037594	0.105258	0.682	5104	tags=41%, list=16%, signal=49%
DACOSTA_ERCC3_ALLELE_XPCS_VS_TTD_DN	35	0.537243	1.71811	0.011194	0.105259	0.886	8359	tags=57%, list=26%, signal=77%
CROONQUIST_NRAS_SIGNALING_UP	40	0.678649	1.92022	0.00192308	0.105261	0.459	4836	tags=60%, list=15%, signal=70%
BLUM_RESPONSE_TO_SALIRASIB_DN	330	0.557517	1.83417	0.0304878	0.105305	0.686	6565	tags=50%, list=20%, signal=62%
HOFFMANN_SMALL_PRE_BII_TO_IMMATURE_B_LYMPHOCYTE_UP	63	0.520346	1.71892	0.0232558	0.105338	0.884	7371	tags=52%, list=23%, signal=68%
ZHU_CMV_8_HR_UP	39	0.67991	1.72272	0.0173077	0.105344	0.882	5933	tags=64%, list=18%, signal=78%
GAVIN_FOXP3_TARGETS_CLUSTER_P2	72	0.477687	1.71912	0.00591716	0.105421	0.884	6729	tags=43%, list=21%, signal=54%
PID_NFAT_TFPATHWAY	41	0.563592	1.71963	0.018622	0.105455	0.884	7238	tags=49%, list=22%, signal=63%
ANDERSEN_CHOLANGIOCARCINOMA_CLASS2	173	0.470959	1.72315	0.00965251	0.105476	0.881	5882	tags=36%, list=18%, signal=44%
ROSTY_CERVICAL_CANCER_PROLIFERATION_CLUSTER	138	0.741017	1.71988	0.0454545	0.105494	0.884	5612	tags=82%, list=17%, signal=99%
VANLOO_SP3_TARGETS_DN	86	0.501711	1.71935	0.010142	0.105509	0.884	6578	tags=41%, list=20%, signal=51%
OUELLET_CULTURED_OVARIAN_CANCER_INVASIVE_VS_LMP_DN	33	0.553962	1.83192	0.00392157	0.105513	0.692	4777	tags=42%, list=15%, signal=50%
LIAO_HAVE_SOX4_BINDING_SITES	40	0.51683	1.71838	0.01417	0.105545	0.885	5407	tags=38%, list=17%, signal=45%
PID_ERBB1_RECEPTOR_PROXIMAL_PATHWAY	35	0.56481	1.72283	0.0156863	0.105546	0.882	2586	tags=34%, list=8%, signal=37%
CUI_GLUCOSE_DEPRIVATION	57	0.523852	1.71346	0.0204082	0.105629	0.893	6325	tags=42%, list=20%, signal=52%
YU_BAP1_TARGETS	29	0.640011	1.71374	0.0375	0.105633	0.893	6205	tags=59%, list=19%, signal=72%
KIM_ALL_DISORDERS_CALB1_CORR_DN	32	0.550697	1.72327	0.00582524	0.105636	0.881	7681	tags=53%, list=24%, signal=70%
BOYLAN_MULTIPLE_MYELOMA_C_D_DN	272	0.526521	1.83517	0.00383142	0.105661	0.682	5909	tags=47%, list=18%, signal=58%
KOYAMA_SEMA3B_TARGETS_UP	251	0.420372	1.71234	0.0019305	0.105759	0.893	7448	tags=44%, list=23%, signal=57%
LU_TUMOR_ANGIOGENESIS_UP	25	0.600886	1.71447	0.0105263	0.105765	0.891	6878	tags=60%, list=21%, signal=76%
PID_TOLL_ENDOGENOUS_PATHWAY	24	0.662976	1.71122	0.0218254	0.105863	0.897	7129	tags=58%, list=22%, signal=75%
REACTOME_GAMMA_CARBOXYLATION_HYPUSINE_FORMATION_AND_ARYLSULFATASE_ACTIVATION	36	0.510351	1.71268	0.00990099	0.105917	0.893	5572	tags=44%, list=17%, signal=54%
MORI_LARGE_PRE_BII_LYMPHOCYTE_DN	58	0.624528	1.7145	0.0453686	0.105966	0.89	7502	tags=71%, list=23%, signal=92%
TONKS_TARGETS_OF_RUNX1_RUNX1T1_FUSION_HSC_UP	176	0.457463	1.71238	0.00772201	0.105968	0.893	7440	tags=50%, list=23%, signal=65%
PETROVA_PROX1_TARGETS_UP	25	0.632501	1.71128	0.0366599	0.106026	0.897	4720	tags=56%, list=15%, signal=66%
HOWLIN_CITED1_TARGETS_2_UP	17	0.678653	1.83555	<0.01	0.106031	0.68	5271	tags=53%, list=16%, signal=63%
HUMMERICH_SKIN_CANCER_PROGRESSION_UP	87	0.565241	1.71153	0.014	0.10604	0.896	8163	tags=54%, list=25%, signal=72%
CROONQUIST_NRAS_SIGNALING_DN	69	0.746833	1.71381	0.043299	0.106076	0.893	5612	tags=80%, list=17%, signal=96%
FOURNIER_ACINAR_DEVELOPMENT_LATE_2	277	0.584241	1.91665	0.0144928	0.106078	0.473	5736	tags=51%, list=18%, signal=62%
HOSHIDA_LIVER_CANCER_LATE_RECURRENCE_UP	61	0.524268	1.71464	0.00984252	0.106105	0.89	7510	tags=54%, list=23%, signal=70%
GOTTWEIN_TARGETS_OF_KSHV_MIR_K12_11	62	0.486737	1.71597	0.0133333	0.106114	0.888	5803	tags=40%, list=18%, signal=49%
CROMER_TUMORIGENESIS_UP	56	0.600477	1.7157	0.0199601	0.10612	0.889	6623	tags=54%, list=20%, signal=67%
OISHI_CHOLANGIOMA_STEM_CELL_LIKE_DN	265	0.488893	1.71507	0.0119284	0.106148	0.89	8045	tags=51%, list=25%, signal=67%
CROONQUIST_IL6_DEPRIVATION_DN	94	0.759564	1.83199	0.0241935	0.106214	0.692	5612	tags=79%, list=17%, signal=95%
REACTOME_SIGNALING_BY_PDGF	58	0.547053	1.71472	0.0117647	0.106263	0.89	6362	tags=48%, list=20%, signal=60%
AMIT_EGF_RESPONSE_480_HELA	159	0.480876	1.71675	0.0237154	0.106266	0.887	6250	tags=45%, list=19%, signal=56%
BIOCARTA_TOB1_PATHWAY	17	0.719723	1.71605	0.014	0.10631	0.888	2790	tags=53%, list=9%, signal=58%
COULOUARN_TEMPORAL_TGFB1_SIGNATURE_UP	106	0.493606	1.7151	0.0119522	0.106379	0.889	5087	tags=38%, list=16%, signal=45%
DANG_REGULATED_BY_MYC_DN	239	0.490095	1.7161	0.0200401	0.106526	0.888	7094	tags=48%, list=22%, signal=61%
QI_PLASMACYTOMA_DN	95	0.463007	1.69914	0.0163265	0.106644	0.904	5615	tags=40%, list=17%, signal=48%
REACTOME_RHO_GTPASE_EFFECTORS	259	0.460939	1.69928	0.0238569	0.106715	0.904	3358	tags=33%, list=10%, signal=36%
PID_AURORA_B_PATHWAY	38	0.644613	1.69878	0.0486815	0.106729	0.904	5612	tags=58%, list=17%, signal=70%
MAHADEVAN_IMATINIB_RESISTANCE_DN	20	0.601359	1.69945	0.00963391	0.106786	0.904	6387	tags=55%, list=20%, signal=69%
BOYLAN_MULTIPLE_MYELOMA_C_CLUSTER_UP	35	0.601293	2.00893	0.00193798	0.106821	0.246	2664	tags=34%, list=8%, signal=37%
MARSON_FOXP3_TARGETS_UP	66	0.530389	1.70447	0.0410959	0.106859	0.902	6408	tags=48%, list=20%, signal=60%
BOQUEST_STEM_CELL_UP	257	0.516165	1.69682	0.00393701	0.106865	0.904	7951	tags=53%, list=25%, signal=69%
KEGG_ANTIGEN_PROCESSING_AND_PRESENTATION	65	0.621581	1.69624	0.0452756	0.106876	0.905	4575	tags=55%, list=14%, signal=64%
KRIEG_HYPOXIA_VIA_KDM3A	52	0.529813	1.69967	0.0174081	0.106884	0.904	6034	tags=42%, list=19%, signal=52%
KIM_MYC_AMPLIFICATION_TARGETS_DN	96	0.488168	1.70172	0.0157171	0.106898	0.902	4779	tags=38%, list=15%, signal=44%
LIANG_HEMATOPOIESIS_STEM_CELL_NUMBER_SMALL_VS_HUGE_UP	36	0.532041	1.69697	0.0233918	0.106923	0.904	5608	tags=42%, list=17%, signal=50%
WANG_LSD1_TARGETS_UP	24	0.564745	1.69717	0.0155945	0.10696	0.904	5090	tags=46%, list=16%, signal=54%
KOKKINAKIS_METHIONINE_DEPRIVATION_48HR_DN	60	0.486174	1.70456	0.0165631	0.10703	0.902	4198	tags=35%, list=13%, signal=40%
MORI_MATURE_B_LYMPHOCYTE_DN	72	0.518669	1.69975	0.0404858	0.107039	0.904	5362	tags=44%, list=17%, signal=53%
REACTOME_GAP_FILLING_DNA_REPAIR_SYNTHESIS_AND_LIGATION_IN_GG_NER	25	0.681747	1.70717	0.034413	0.107065	0.9	8727	tags=84%, list=27%, signal=115%
REACTOME_ZINC_TRANSPORTERS	17	0.617637	1.70741	0.0146751	0.107065	0.9	2558	tags=35%, list=8%, signal=38%
REACTOME_SMOOTH_MUSCLE_CONTRACTION	35	0.606817	1.69627	0.0298805	0.107076	0.905	7105	tags=49%, list=22%, signal=62%
REACTOME_INTERLEUKIN_2_FAMILY_SIGNALING	40	0.601388	1.7058	0.0426357	0.107076	0.9	3752	tags=52%, list=12%, signal=59%
FLORIO_HUMAN_NEOCORTEX	29	0.530998	1.69761	0.00775194	0.107079	0.904	4174	tags=31%, list=13%, signal=36%
ELVIDGE_HIF1A_TARGETS_UP	66	0.535988	1.70178	0.0302419	0.107093	0.902	7741	tags=53%, list=24%, signal=70%
ZHONG_SECRETOME_OF_LUNG_CANCER_AND_FIBROBLAST	128	0.537393	1.70203	0.0223124	0.1071	0.902	8741	tags=56%, list=27%, signal=77%
LEE_RECENT_THYMIC_EMIGRANT	221	0.432554	1.70373	0.0234375	0.107106	0.902	7528	tags=44%, list=23%, signal=57%
BIOCARTA_STRESS_PATHWAY	24	0.568936	1.69721	0.0218688	0.107146	0.904	4560	tags=46%, list=14%, signal=53%
MCBRYAN_PUBERTAL_BREAST_4_5WK_UP	259	0.429003	1.69804	0.00967118	0.107148	0.904	8356	tags=42%, list=26%, signal=57%
FERRANDO_TAL1_NEIGHBORS	20	0.710973	1.69774	0.0199601	0.107171	0.904	8577	tags=85%, list=27%, signal=116%
REACTOME_NOTCH3_ACTIVATION_AND_TRANSMISSION_OF_SIGNAL_TO_THE_NUCLEUS	25	0.544894	1.70392	0.0196464	0.107176	0.902	6844	tags=56%, list=21%, signal=71%
KEGG_TOLL_LIKE_RECEPTOR_SIGNALING_PATHWAY	89	0.505054	1.70025	0.0437262	0.107208	0.904	6031	tags=47%, list=19%, signal=58%
WANG_CISPLATIN_RESPONSE_AND_XPC_UP	175	0.443007	1.70213	0.00821355	0.107215	0.902	5530	tags=37%, list=17%, signal=45%
PID_FCER1_PATHWAY	59	0.522092	1.70487	0.0287356	0.107216	0.902	2747	tags=34%, list=8%, signal=37%
REACTOME_DISEASES_OF_PROGRAMMED_CELL_DEATH	24	0.561312	1.70463	0.0121212	0.107224	0.902	6095	tags=58%, list=19%, signal=72%
BIOCARTA_TNFR1_PATHWAY	29	0.555861	1.70048	0.0271318	0.107252	0.904	4583	tags=55%, list=14%, signal=64%
CHIBA_RESPONSE_TO_TSA_DN	21	0.670364	1.69976	0.00392157	0.107254	0.904	8185	tags=67%, list=25%, signal=89%
TAKEDA_TARGETS_OF_NUP98_HOXA9_FUSION_10D_UP	187	0.476489	1.70609	0.0217391	0.1073	0.9	6015	tags=43%, list=19%, signal=52%
HELLER_HDAC_TARGETS_DN	283	0.426822	1.70742	0.0116959	0.107302	0.9	8964	tags=49%, list=28%, signal=67%
AUNG_GASTRIC_CANCER	48	0.475622	1.70326	<0.01	0.10731	0.902	7360	tags=46%, list=23%, signal=59%
AMIT_EGF_RESPONSE_480_MCF10A	43	0.515565	1.70059	0.0197239	0.107383	0.904	9063	tags=56%, list=28%, signal=77%
THEILGAARD_NEUTROPHIL_AT_SKIN_WOUND_DN	223	0.448741	1.70759	0.0116732	0.107404	0.9	6164	tags=39%, list=19%, signal=48%
OUELLET_OVARIAN_CANCER_INVASIVE_VS_LMP_UP	111	0.535235	1.70493	0.033195	0.107408	0.902	8576	tags=54%, list=27%, signal=73%
NABA_ECM_GLYCOPROTEINS	184	0.471794	1.70625	0.0101215	0.107411	0.9	10145	tags=63%, list=31%, signal=91%
KEGG_CYTOKINE_CYTOKINE_RECEPTOR_INTERACTION	223	0.526705	1.70216	0.0235756	0.107423	0.902	8923	tags=55%, list=28%, signal=76%
REACTOME_CELL_EXTRACELLULAR_MATRIX_INTERACTIONS	18	0.697975	1.70643	0.0224949	0.107435	0.9	3167	tags=56%, list=10%, signal=62%
REACTOME_DDX58_IFIH1_MEDIATED_INDUCTION_OF_INTERFERON_ALPHA_BETA	65	0.502197	1.69979	0.0197239	0.107436	0.904	7528	tags=45%, list=23%, signal=58%
YU_MYC_TARGETS_UP	42	0.700002	1.7029	0.0473251	0.107438	0.902	4400	tags=69%, list=14%, signal=80%
PID_ANTHRAX_PATHWAY	17	0.605289	1.70254	0.0151229	0.10751	0.902	1349	tags=29%, list=4%, signal=31%
TAKEDA_TARGETS_OF_NUP98_HOXA9_FUSION_16D_UP	173	0.488136	1.70771	0.0194932	0.107538	0.9	6046	tags=43%, list=19%, signal=52%
YANG_BREAST_CANCER_ESR1_DN	25	0.557448	1.70502	0.00978474	0.107544	0.902	4346	tags=44%, list=13%, signal=51%
BURTON_ADIPOGENESIS_PEAK_AT_0HR	62	0.521531	1.70065	0.0141129	0.107567	0.904	8163	tags=58%, list=25%, signal=78%
SA_B_CELL_RECEPTOR_COMPLEXES	24	0.608955	1.7008	0.00594059	0.107625	0.904	1885	tags=42%, list=6%, signal=44%
DAVIES_MULTIPLE_MYELOMA_VS_MGUS_DN	26	0.688253	1.7087	0.0315582	0.107719	0.899	2718	tags=50%, list=8%, signal=55%
MARSHALL_VIRAL_INFECTION_RESPONSE_DN	26	0.603764	1.70796	0.015873	0.107808	0.9	7608	tags=65%, list=24%, signal=85%
KORKOLA_TERATOMA_UP	17	0.716211	1.70812	0.0302419	0.107913	0.899	4531	tags=59%, list=14%, signal=68%
RADMACHER_AML_PROGNOSIS	78	0.479998	1.69369	0.0116054	0.108242	0.908	5949	tags=38%, list=18%, signal=47%
PID_INTEGRIN5_PATHWAY	16	0.674542	1.69111	0.0193424	0.108245	0.912	4882	tags=69%, list=15%, signal=81%
TAVOR_CEBPA_TARGETS_UP	50	0.582059	1.68913	0.0192678	0.108386	0.915	8967	tags=68%, list=28%, signal=94%
KEGG_GLUTATHIONE_METABOLISM	44	0.534059	1.69371	0.0193798	0.10844	0.908	7684	tags=52%, list=24%, signal=68%
KEGG_STARCH_AND_SUCROSE_METABOLISM	33	0.528288	1.69114	0.0210728	0.108441	0.912	6301	tags=48%, list=19%, signal=60%
THUM_SYSTOLIC_HEART_FAILURE_UP	422	0.48827	1.69139	0.0290135	0.108443	0.912	5517	tags=42%, list=17%, signal=50%
OUYANG_PROSTATE_CANCER_MARKERS	20	0.684631	1.95467	<0.01	0.108464	0.363	3966	tags=50%, list=12%, signal=57%
PID_PRL_SIGNALING_EVENTS_PATHWAY	23	0.583963	1.68948	0.018	0.108467	0.915	7418	tags=57%, list=23%, signal=73%
BIOCARTA_NFKB_PATHWAY	21	0.65144	1.69393	0.0333988	0.108474	0.908	6356	tags=62%, list=20%, signal=77%
KEGG_INTESTINAL_IMMUNE_NETWORK_FOR_IGA_PRODUCTION	43	0.671068	1.68925	0.0460653	0.108477	0.915	4550	tags=58%, list=14%, signal=68%
BIOCARTA_ERAD_PATHWAY	19	0.612903	1.6915	0.02	0.108555	0.912	6454	tags=58%, list=20%, signal=72%
CAIRO_LIVER_DEVELOPMENT_DN	216	0.441143	1.68957	0.0191205	0.108602	0.915	6083	tags=37%, list=19%, signal=45%
REACTOME_TRANSCRIPTIONAL_REGULATION_OF_GRANULOPOIESIS	30	0.606754	1.68703	0.0196464	0.108681	0.917	7112	tags=60%, list=22%, signal=77%
KUMAR_TARGETS_OF_MLL_AF9_FUSION	386	0.406633	1.69295	0.00767754	0.108683	0.91	5824	tags=35%, list=18%, signal=42%
MARIADASON_RESPONSE_TO_BUTYRATE_SULINDAC_4	16	0.638865	1.69037	0.0302419	0.108748	0.915	5867	tags=63%, list=18%, signal=76%
MANN_RESPONSE_TO_AMIFOSTINE_UP	19	0.606098	1.6884	0.0209125	0.1088	0.915	2704	tags=37%, list=8%, signal=40%
SMID_BREAST_CANCER_NORMAL_LIKE_UP	468	0.497453	1.6917	0.0277228	0.108813	0.912	6356	tags=46%, list=20%, signal=56%
ALTEMEIER_RESPONSE_TO_LPS_WITH_MECHANICAL_VENTILATION	115	0.630505	1.68711	0.0297619	0.108818	0.917	7840	tags=67%, list=24%, signal=88%
RIZ_ERYTHROID_DIFFERENTIATION_APOBEC2	24	0.53286	1.68645	0.00598802	0.108825	0.917	4229	tags=50%, list=13%, signal=57%
LE_NEURONAL_DIFFERENTIATION_DN	19	0.672476	1.6862	0.0489796	0.108833	0.917	4501	tags=58%, list=14%, signal=67%
BIOCARTA_INFLAM_PATHWAY	21	0.700079	1.68659	0.0155642	0.108888	0.917	2353	tags=48%, list=7%, signal=51%
BIOCARTA_NKT_PATHWAY	23	0.693439	1.68743	0.0290135	0.108919	0.916	5858	tags=65%, list=18%, signal=80%
KEGG_CYTOSOLIC_DNA_SENSING_PATHWAY	40	0.542076	1.68722	0.0212766	0.10892	0.917	3939	tags=38%, list=12%, signal=43%
RASHI_RESPONSE_TO_IONIZING_RADIATION_2	121	0.478227	1.66742	0.0254403	0.108924	0.931	5744	tags=36%, list=18%, signal=44%
REACTOME_SIGNALING_BY_INTERLEUKINS	422	0.456906	1.68757	0.0194932	0.108957	0.916	6403	tags=40%, list=20%, signal=49%
REACTOME_INTERFERON_ALPHA_BETA_SIGNALING	57	0.674817	1.68966	0.0289575	0.108971	0.915	7082	tags=68%, list=22%, signal=87%
KANG_DOXORUBICIN_RESISTANCE_UP	54	0.808373	1.67637	0.0375783	0.108985	0.923	4011	tags=85%, list=12%, signal=97%
XU_HGF_SIGNALING_NOT_VIA_AKT1_48HR_UP	34	0.581343	1.67818	0.0318725	0.109009	0.921	7294	tags=62%, list=23%, signal=80%
BERTUCCI_MEDULLARY_VS_DUCTAL_BREAST_CANCER_UP	198	0.455528	1.66751	0.0204082	0.10902	0.931	6313	tags=42%, list=20%, signal=52%
GAJATE_RESPONSE_TO_TRABECTEDIN_UP	62	0.545225	1.69171	0.01417	0.109025	0.912	9608	tags=63%, list=30%, signal=89%
ELVIDGE_HIF1A_AND_HIF2A_TARGETS_UP	40	0.544842	1.68982	0.0183299	0.109036	0.915	7741	tags=55%, list=24%, signal=72%
KEGG_MISMATCH_REPAIR	23	0.682468	1.6819	0.0390144	0.109041	0.918	8727	tags=78%, list=27%, signal=107%
REACTOME_NICOTINATE_METABOLISM	31	0.502264	1.6794	0.00590551	0.109066	0.921	4429	tags=39%, list=14%, signal=45%
REACTOME_RESPONSE_TO_ELEVATED_PLATELET_CYTOSOLIC_CA2	129	0.505616	1.69194	0.0253411	0.10907	0.912	4658	tags=38%, list=14%, signal=44%
SA_MMP_CYTOKINE_CONNECTION	15	0.755768	1.68213	0.030888	0.109071	0.918	3854	tags=67%, list=12%, signal=76%
BASSO_B_LYMPHOCYTE_NETWORK	143	0.459525	1.67649	0.027668	0.109072	0.922	6946	tags=42%, list=21%, signal=53%
PID_FRA_PATHWAY	37	0.615823	1.67766	0.0250965	0.109075	0.921	7029	tags=62%, list=22%, signal=79%
REACTOME_SYNTHESIS_OF_LEUKOTRIENES_LT_AND_EOXINS_EX	20	0.630816	1.68762	0.0195695	0.109115	0.916	6624	tags=60%, list=20%, signal=75%
REACTOME_ZBP1_DAI_MEDIATED_INDUCTION_OF_TYPE_I_IFNS	21	0.615714	1.67954	0.0214844	0.10915	0.921	2749	tags=43%, list=9%, signal=47%
DE_YY1_TARGETS_DN	92	0.545219	1.67657	0.0350877	0.109153	0.921	5190	tags=42%, list=16%, signal=50%
VALK_AML_WITH_FLT3_ITD	41	0.499813	1.67734	0.0141988	0.109155	0.921	7247	tags=49%, list=22%, signal=63%
NABA_BASEMENT_MEMBRANES	40	0.589292	1.67709	0.0259481	0.109178	0.921	4626	tags=50%, list=14%, signal=58%
KEGG_N_GLYCAN_BIOSYNTHESIS	46	0.558733	1.66753	0.0346232	0.109178	0.931	6454	tags=52%, list=20%, signal=65%
SMID_BREAST_CANCER_RELAPSE_IN_BONE_DN	302	0.420907	1.68082	0.00395257	0.10918	0.92	7890	tags=41%, list=24%, signal=54%
JAATINEN_HEMATOPOIETIC_STEM_CELL_DN	228	0.521307	1.6799	0.0261044	0.109184	0.921	8279	tags=56%, list=26%, signal=74%
FARMER_BREAST_CANCER_CLUSTER_1	47	0.716213	1.66771	0.0175439	0.109197	0.93	6079	tags=64%, list=19%, signal=79%
MIYAGAWA_TARGETS_OF_EWSR1_ETS_FUSIONS_UP	259	0.42738	1.68099	0.00572519	0.109209	0.919	7655	tags=45%, list=24%, signal=59%
REACTOME_SIGNALING_BY_SCF_KIT	43	0.547315	1.67969	0.0177165	0.109215	0.921	6544	tags=49%, list=20%, signal=61%
CERVERA_SDHB_TARGETS_2	108	0.47106	1.68771	0.00779727	0.109221	0.916	6063	tags=40%, list=19%, signal=49%
WU_HBX_TARGETS_3_UP	18	0.623496	1.68149	0.0303644	0.109229	0.919	4903	tags=61%, list=15%, signal=72%
HUANG_FOXA2_TARGETS_DN	37	0.591389	1.67675	0.0192308	0.10923	0.921	7716	tags=57%, list=24%, signal=74%
KANG_FLUOROURACIL_RESISTANCE_UP	20	0.587064	1.6805	0.0204082	0.109245	0.921	7509	tags=60%, list=23%, signal=78%
ZHAN_MULTIPLE_MYELOMA_PR_UP	44	0.806201	1.68216	0.0452675	0.109248	0.918	4151	tags=82%, list=13%, signal=94%
REACTOME_SYNDECAN_INTERACTIONS	27	0.690596	1.68022	0.00604839	0.109284	0.921	4316	tags=67%, list=13%, signal=77%
SENESE_HDAC2_TARGETS_UP	110	0.524115	1.68541	0.0214844	0.109289	0.917	9244	tags=57%, list=29%, signal=80%
SENESE_HDAC1_AND_HDAC2_TARGETS_UP	230	0.471629	1.68115	0.0234834	0.109298	0.919	7332	tags=46%, list=23%, signal=59%
KEGG_O_GLYCAN_BIOSYNTHESIS	29	0.55988	1.66791	0.0252427	0.109374	0.929	5551	tags=52%, list=17%, signal=62%
DER_IFN_GAMMA_RESPONSE_UP	71	0.57275	1.68219	0.0365385	0.109425	0.918	8662	tags=69%, list=27%, signal=94%
RUTELLA_RESPONSE_TO_CSF2RB_AND_IL4_DN	312	0.487658	1.67836	0.0330097	0.109439	0.921	7216	tags=50%, list=22%, signal=64%
GAUSSMANN_MLL_AF4_FUSION_TARGETS_F_UP	178	0.433676	1.66798	0.0093985	0.109508	0.929	8930	tags=49%, list=28%, signal=68%
FERNANDEZ_BOUND_BY_MYC	178	0.418875	1.6684	0.012	0.109536	0.929	6064	tags=35%, list=19%, signal=43%
BOYAULT_LIVER_CANCER_SUBCLASS_G1_DN	39	0.562003	1.67398	0.0252918	0.109536	0.928	4128	tags=38%, list=13%, signal=44%
REACTOME_DEGRADATION_OF_THE_EXTRACELLULAR_MATRIX	139	0.509542	1.66929	0.0259481	0.109549	0.929	9482	tags=58%, list=29%, signal=81%
REACTOME_METABOLISM_OF_CARBOHYDRATES	288	0.403431	1.67869	0.0118812	0.10955	0.921	8621	tags=44%, list=27%, signal=60%
SWEET_KRAS_TARGETS_UP	77	0.535039	1.66997	0.0222222	0.10956	0.929	7842	tags=55%, list=24%, signal=72%
WEBER_METHYLATED_IN_COLON_CANCER	18	0.613059	1.66857	0.0180723	0.109579	0.929	2739	tags=44%, list=8%, signal=49%
WIERENGA_STAT5A_TARGETS_GROUP2	52	0.561178	1.66813	0.0288462	0.109582	0.929	10002	tags=67%, list=31%, signal=97%
MARKEY_RB1_CHRONIC_LOF_DN	115	0.523483	1.68295	0.0331384	0.10959	0.918	6401	tags=48%, list=20%, signal=59%
REACTOME_DISEASES_ASSOCIATED_WITH_GLYCOSAMINOGLYCAN_METABOLISM	41	0.564667	1.68271	0.018	0.1096	0.918	7373	tags=56%, list=23%, signal=73%
DOANE_BREAST_CANCER_CLASSES_DN	32	0.542412	1.6784	0.0115163	0.109607	0.921	4882	tags=47%, list=15%, signal=55%
PARK_APL_PATHOGENESIS_DN	48	0.570819	1.66966	0.0276134	0.109624	0.929	7448	tags=56%, list=23%, signal=73%
IGLESIAS_E2F_TARGETS_UP	133	0.544515	1.67011	0.0299401	0.10963	0.929	9084	tags=68%, list=28%, signal=94%
LAU_APOPTOSIS_CDKN2A_UP	55	0.49602	1.68481	0.0225873	0.109651	0.917	5035	tags=38%, list=16%, signal=45%
DARWICHE_PAPILLOMA_RISK_HIGH_UP	135	0.444342	1.67517	0.00621118	0.109664	0.924	7437	tags=44%, list=23%, signal=57%
REACTOME_REGULATION_OF_TNFR1_SIGNALING	33	0.504041	1.67493	0.0214425	0.109665	0.924	5895	tags=36%, list=18%, signal=44%
NABA_ECM_REGULATORS	209	0.450689	1.68236	0.0196464	0.109669	0.918	9631	tags=51%, list=30%, signal=72%
DANG_MYC_TARGETS_DN	30	0.568559	1.66934	0.0338645	0.109689	0.929	5305	tags=43%, list=16%, signal=52%
REACTOME_REGULATION_OF_INSULIN_LIKE_GROWTH_FACTOR_IGF_TRANSPORT_AND_UPTAKE_BY_INSULIN_LIKE_GROWTH_FACTOR_BINDING_PROTEINS_IGFBPS	117	0.515754	1.67426	0.0205339	0.109691	0.927	6577	tags=43%, list=20%, signal=53%
JOHNSTONE_PARVB_TARGETS_3_UP	422	0.475011	1.68376	0.0341365	0.109698	0.918	7379	tags=47%, list=23%, signal=60%
MA_MYELOID_DIFFERENTIATION_DN	41	0.511924	1.67402	0.0131579	0.109699	0.928	8258	tags=56%, list=26%, signal=75%
PID_ILK_PATHWAY	45	0.516121	1.67022	0.0218688	0.109703	0.928	8191	tags=58%, list=25%, signal=77%
BOSCO_ALLERGEN_INDUCED_TH2_ASSOCIATED_MODULE	144	0.459098	1.68424	0.00757576	0.109724	0.918	7298	tags=44%, list=23%, signal=56%
HEIDENBLAD_AMPLICON_8Q24_DN	39	0.500756	1.66862	0.015625	0.109726	0.929	8035	tags=56%, list=25%, signal=75%
CAVARD_LIVER_CANCER_MALIGNANT_VS_BENIGN	29	0.576041	1.68297	0.0192308	0.109786	0.918	6787	tags=52%, list=21%, signal=65%
LIU_CDX2_TARGETS_UP	32	0.55067	1.67457	0.0218254	0.109787	0.926	5901	tags=41%, list=18%, signal=50%
KIM_GLIS2_TARGETS_UP	83	0.651743	1.66584	0.0281125	0.109797	0.933	6623	tags=70%, list=20%, signal=88%
KYNG_ENVIRONMENTAL_STRESS_RESPONSE_DN	17	0.654065	1.66604	0.0288462	0.109812	0.933	5505	tags=53%, list=17%, signal=64%
DER_IFN_ALPHA_RESPONSE_UP	74	0.605351	1.68384	0.037182	0.109827	0.918	7794	tags=66%, list=24%, signal=87%
PID_CMYB_PATHWAY	82	0.440138	1.68312	0.0114723	0.109833	0.918	6623	tags=39%, list=20%, signal=49%
REACTOME_RIP_MEDIATED_NFKB_ACTIVATION_VIA_ZBP1	17	0.647812	1.67027	0.0212355	0.109845	0.928	5754	tags=59%, list=18%, signal=72%
FLORIO_NEOCORTEX_BASAL_RADIAL_GLIA_UP	337	0.431718	1.67426	0.01341	0.109879	0.927	7527	tags=40%, list=23%, signal=52%
SUNG_METASTASIS_STROMA_DN	53	0.53894	1.6843	0.0400802	0.1099	0.918	7350	tags=55%, list=23%, signal=71%
SHAFFER_IRF4_TARGETS_IN_PLASMA_CELL_VS_MATURE_B_LYMPHOCYTE	65	0.514035	1.66862	0.0294695	0.10991	0.929	7298	tags=45%, list=23%, signal=58%
KEGG_FC_GAMMA_R_MEDIATED_PHAGOCYTOSIS	96	0.488762	1.68325	0.0342205	0.109919	0.918	4235	tags=41%, list=13%, signal=47%
KORKOLA_YOLK_SAC_TUMOR	61	0.489666	1.67335	0.0170455	0.109922	0.928	7464	tags=51%, list=23%, signal=66%
BOYLAN_MULTIPLE_MYELOMA_D_CLUSTER_DN	35	0.523145	1.66546	0.0230326	0.109954	0.933	4782	tags=40%, list=15%, signal=47%
PID_DELTA_NP63_PATHWAY	46	0.514386	1.6703	0.0160643	0.110015	0.928	10288	tags=67%, list=32%, signal=99%
KEGG_APOPTOSIS	86	0.476721	1.67049	0.0254403	0.110079	0.928	6356	tags=48%, list=20%, signal=59%
PID_RHOA_REG_PATHWAY	46	0.484745	1.66486	0.0228571	0.110083	0.933	5669	tags=46%, list=18%, signal=55%
DUTTA_APOPTOSIS_VIA_NFKB	31	0.597252	1.6709	0.0194175	0.110088	0.928	9304	tags=71%, list=29%, signal=100%
CHYLA_CBFA2T3_TARGETS_UP	364	0.421667	1.67065	0.0155039	0.110126	0.928	6004	tags=39%, list=19%, signal=47%
REACTOME_RHO_GTPASE_CYCLE	139	0.43782	1.671	0.018797	0.110192	0.928	5669	tags=37%, list=18%, signal=45%
BIOCARTA_IL2RB_PATHWAY	37	0.56496	1.66424	0.0309478	0.110397	0.933	3532	tags=41%, list=11%, signal=45%
KEGG_ALLOGRAFT_REJECTION	33	0.734514	1.67109	0.0445736	0.110493	0.928	6072	tags=76%, list=19%, signal=93%
SHARMA_PILOCYTIC_ASTROCYTOMA_LOCATION_UP	27	0.579724	1.67152	0.0213178	0.110524	0.928	6351	tags=59%, list=20%, signal=74%
KEGG_ACUTE_MYELOID_LEUKEMIA	57	0.485513	1.67235	0.019802	0.110565	0.928	2586	tags=30%, list=8%, signal=32%
MAGRANGEAS_MULTIPLE_MYELOMA_IGG_VS_IGA_DN	27	0.544025	1.67168	0.0346821	0.110575	0.928	5257	tags=41%, list=16%, signal=49%
LINDSTEDT_DENDRITIC_CELL_MATURATION_C	60	0.515344	1.67208	0.0272374	0.110611	0.928	4523	tags=43%, list=14%, signal=50%
GAVIN_FOXP3_TARGETS_CLUSTER_P6	90	0.668724	1.95546	0.0179283	0.110627	0.358	4700	tags=60%, list=15%, signal=70%
HOSHIDA_LIVER_CANCER_SUBCLASS_S1	231	0.627122	1.96038	0.00596422	0.110662	0.349	6835	tags=63%, list=21%, signal=79%
BASSO_HAIRY_CELL_LEUKEMIA_UP	75	0.487793	1.6611	0.0268199	0.110686	0.934	5173	tags=45%, list=16%, signal=54%
REACTOME_TNF_RECEPTOR_SUPERFAMILY_TNFSF_MEMBERS_MEDIATING_NON_CANONICAL_NF_KB_PATHWAY	17	0.673664	1.66183	0.0328185	0.110724	0.934	6338	tags=65%, list=20%, signal=80%
KEGG_AUTOIMMUNE_THYROID_DISEASE	36	0.717128	1.66134	0.0343434	0.110785	0.934	6072	tags=72%, list=19%, signal=89%
REICHERT_MITOSIS_LIN9_TARGETS	27	0.792484	1.66117	0.048583	0.110794	0.934	4498	tags=81%, list=14%, signal=95%
DEBIASI_APOPTOSIS_BY_REOVIRUS_INFECTION_DN	268	0.399765	1.66313	0.019685	0.110848	0.934	4199	tags=30%, list=13%, signal=34%
MIKKELSEN_NPC_LCP_WITH_H3K4ME3	57	0.466691	1.66352	0.0135922	0.110865	0.934	4724	tags=39%, list=15%, signal=45%
GRAHAM_CML_QUIESCENT_VS_NORMAL_QUIESCENT_UP	88	0.491291	1.66184	0.045738	0.110902	0.934	8806	tags=56%, list=27%, signal=76%
NAKAYAMA_SOFT_TISSUE_TUMORS_PCA1_UP	80	0.706379	1.66199	0.038	0.110946	0.934	5257	tags=74%, list=16%, signal=88%
BENNETT_SYSTEMIC_LUPUS_ERYTHEMATOSUS	28	0.747791	1.66135	0.0354331	0.110958	0.934	7536	tags=89%, list=23%, signal=116%
REACTOME_GRB2_SOS_PROVIDES_LINKAGE_TO_MAPK_SIGNALING_FOR_INTEGRINS	15	0.681174	1.66273	0.024952	0.111024	0.934	3339	tags=47%, list=10%, signal=52%
REACTOME_INTERLEUKIN_4_AND_INTERLEUKIN_13_SIGNALING	106	0.515714	1.66204	0.026975	0.111081	0.934	9661	tags=59%, list=30%, signal=84%
REACTOME_SIGNALING_BY_ERBB2_ECD_MUTANTS	16	0.605221	1.66223	0.0203252	0.111112	0.934	2234	tags=38%, list=7%, signal=40%
REACTOME_MET_ACTIVATES_PTK2_SIGNALING	30	0.666657	1.66232	0.0285714	0.111208	0.934	3307	tags=50%, list=10%, signal=56%
REACTOME_INTERLEUKIN_20_FAMILY_SIGNALING	19	0.618436	1.65973	0.026465	0.111258	0.935	4585	tags=58%, list=14%, signal=67%
TSAI_RESPONSE_TO_RADIATION_THERAPY	30	0.654265	1.65837	0.023622	0.111665	0.935	3581	tags=57%, list=11%, signal=64%
SHEPARD_BMYB_MORPHOLINO_DN	192	0.515937	1.95719	<0.01	0.111778	0.354	5201	tags=43%, list=16%, signal=51%
KEGG_BLADDER_CANCER	42	0.477472	1.65839	0.0200803	0.111818	0.935	6095	tags=43%, list=19%, signal=53%
WU_HBX_TARGETS_1_DN	22	0.569388	1.65867	0.0211132	0.111963	0.935	3199	tags=36%, list=10%, signal=40%
HOFMANN_MYELODYSPLASTIC_SYNDROM_RISK_DN	21	0.760118	1.96209	<0.01	0.111968	0.347	4693	tags=67%, list=15%, signal=78%
REACTOME_PLATELET_ACTIVATION_SIGNALING_AND_AGGREGATION	255	0.449785	1.65839	0.0273973	0.111995	0.935	8149	tags=48%, list=25%, signal=64%
REACTOME_METABOLISM_OF_FAT_SOLUBLE_VITAMINS	47	0.488805	1.65683	0.0157171	0.112356	0.935	7373	tags=47%, list=23%, signal=61%
KYNG_ENVIRONMENTAL_STRESS_RESPONSE_NOT_BY_UV_IN_OLD	23	0.534698	1.65704	0.0189753	0.112373	0.935	6283	tags=57%, list=19%, signal=70%
REACTOME_INTERCONVERSION_OF_NUCLEOTIDE_DI_AND_TRIPHOSPHATES	29	0.568508	1.65619	0.0330578	0.112434	0.936	7444	tags=55%, list=23%, signal=72%
MEISSNER_BRAIN_HCP_WITH_H3K4ME2_AND_H3K27ME3	58	0.500401	1.6563	0.0116505	0.112513	0.936	6175	tags=43%, list=19%, signal=53%
WEIGEL_OXIDATIVE_STRESS_BY_HNE_AND_H2O2	36	0.644321	2.01658	<0.01	0.113166	0.234	6031	tags=61%, list=19%, signal=75%
HOFFMANN_SMALL_PRE_BII_TO_IMMATURE_B_LYMPHOCYTE_DN	36	0.620218	2.01055	<0.01	0.113313	0.246	5229	tags=53%, list=16%, signal=63%
REACTOME_DEATH_RECEPTOR_SIGNALLING	141	0.416776	1.6546	0.0117188	0.113568	0.937	5990	tags=37%, list=19%, signal=45%
RUTELLA_RESPONSE_TO_HGF_VS_CSF2RB_AND_IL4_UP	401	0.4865	1.65402	0.0353635	0.113892	0.937	7213	tags=49%, list=22%, signal=62%
GUTIERREZ_CHRONIC_LYMPHOCYTIC_LEUKEMIA_DN	54	0.473982	1.65377	0.0113852	0.113914	0.937	6202	tags=43%, list=19%, signal=53%
HUANG_DASATINIB_RESISTANCE_UP	78	0.689722	2.0215	0.00195695	0.114093	0.232	5529	tags=67%, list=17%, signal=80%
YORDY_RECIPROCAL_REGULATION_BY_ETS1_AND_SP100_DN	62	0.464492	1.65324	0.011976	0.114197	0.937	6856	tags=40%, list=21%, signal=51%
LINDGREN_BLADDER_CANCER_HIGH_RECURRENCE	47	0.567448	1.65191	0.0382294	0.11422	0.938	7434	tags=55%, list=23%, signal=72%
NABA_ECM_AFFILIATED	155	0.410364	1.65171	0.0135397	0.114247	0.938	8590	tags=44%, list=27%, signal=59%
REACTOME_TNFS_BIND_THEIR_PHYSIOLOGICAL_RECEPTORS	28	0.608184	1.65203	0.0316832	0.114273	0.938	8906	tags=61%, list=28%, signal=84%
DUTERTRE_ESTRADIOL_RESPONSE_6HR_UP	222	0.423644	1.65265	0.0325866	0.114302	0.938	5723	tags=37%, list=18%, signal=45%
WANG_METHYLATED_IN_BREAST_CANCER	34	0.613082	1.65274	0.0441767	0.1144	0.937	8244	tags=65%, list=26%, signal=87%
CHIARADONNA_NEOPLASTIC_TRANSFORMATION_CDC25_DN	145	0.504605	1.65226	0.0241449	0.114476	0.938	7790	tags=49%, list=24%, signal=64%
NAKAMURA_METASTASIS_MODEL_DN	43	0.61799	2.0338	<0.01	0.114499	0.206	2971	tags=44%, list=9%, signal=49%
ROSS_AML_WITH_CBFB_MYH11_FUSION	50	0.584137	1.65106	0.0409357	0.114684	0.938	7129	tags=62%, list=22%, signal=79%
BIOCARTA_CSK_PATHWAY	20	0.671947	1.64987	0.0343511	0.115008	0.94	2790	tags=55%, list=9%, signal=60%
PANGAS_TUMOR_SUPPRESSION_BY_SMAD1_AND_SMAD5_UP	123	0.434195	1.65001	0.0216963	0.115034	0.939	4839	tags=37%, list=15%, signal=43%
VANTVEER_BREAST_CANCER_ESR1_DN	264	0.55849	2.04059	0.00199203	0.11504	0.19	6498	tags=50%, list=20%, signal=62%
REACTOME_SIGNALING_BY_ERYTHROPOIETIN	25	0.599776	1.65015	0.0473485	0.115093	0.939	4642	tags=48%, list=14%, signal=56%
YAMAZAKI_TCEB3_TARGETS_DN	188	0.421539	1.64939	0.0169133	0.115095	0.94	6802	tags=40%, list=21%, signal=50%
DITTMER_PTHLH_TARGETS_UP	107	0.464453	1.65034	0.0294695	0.115122	0.938	6247	tags=38%, list=19%, signal=47%
REACTOME_COLLAGEN_BIOSYNTHESIS_AND_MODIFYING_ENZYMES	67	0.583465	1.64885	0.0263158	0.115348	0.941	6728	tags=55%, list=21%, signal=70%
ALCALAY_AML_BY_NPM1_LOCALIZATION_UP	133	0.460466	1.64628	0.015873	0.115997	0.945	4968	tags=38%, list=15%, signal=44%
REACTOME_NOTCH2_ACTIVATION_AND_TRANSMISSION_OF_SIGNAL_TO_THE_NUCLEUS	22	0.541337	1.64599	0.0322581	0.116075	0.945	6844	tags=50%, list=21%, signal=63%
REACTOME_PD_1_SIGNALING	23	0.796784	1.64635	0.0235294	0.116114	0.945	5185	tags=87%, list=16%, signal=103%
VART_KSHV_INFECTION_ANGIOGENIC_MARKERS_DN	126	0.456427	1.64775	0.0160643	0.116177	0.943	8880	tags=50%, list=27%, signal=69%
COLIN_PILOCYTIC_ASTROCYTOMA_VS_GLIOBLASTOMA_DN	28	0.590041	1.64675	0.0343434	0.116181	0.945	9380	tags=71%, list=29%, signal=101%
NOJIMA_SFRP2_TARGETS_DN	24	0.577364	1.64726	0.027451	0.116217	0.945	8918	tags=58%, list=28%, signal=81%
WIKMAN_ASBESTOS_LUNG_CANCER_DN	29	0.546597	1.64644	0.0323194	0.116218	0.945	5615	tags=52%, list=17%, signal=63%
KEGG_PATHOGENIC_ESCHERICHIA_COLI_INFECTION	54	0.53176	1.64744	0.0273973	0.116251	0.945	8723	tags=56%, list=27%, signal=76%
LIANG_SILENCED_BY_METHYLATION_2	49	0.606215	1.64686	0.0335306	0.116262	0.945	9390	tags=65%, list=29%, signal=92%
CHARAFE_BREAST_CANCER_LUMINAL_VS_BASAL_DN	444	0.56977	1.96224	0.0019802	0.116327	0.347	5529	tags=46%, list=17%, signal=55%
MORI_PRE_BI_LYMPHOCYTE_UP	77	0.696942	1.98606	0.00804829	0.116361	0.291	5201	tags=65%, list=16%, signal=77%
CHUNG_BLISTER_CYTOTOXICITY_UP	135	0.478354	1.64544	0.0318725	0.116419	0.947	6946	tags=46%, list=21%, signal=58%
DEURIG_T_CELL_PROLYMPHOCYTIC_LEUKEMIA_UP	338	0.360735	1.64464	0.00795229	0.116902	0.948	7322	tags=36%, list=23%, signal=47%
CASORELLI_APL_SECONDARY_VS_DE_NOVO_UP	36	0.529182	1.63996	0.0153257	0.117233	0.95	3746	tags=36%, list=12%, signal=41%
VERHAAK_GLIOBLASTOMA_CLASSICAL	158	0.694722	1.96774	0.00402414	0.117258	0.332	7004	tags=73%, list=22%, signal=92%
YAO_TEMPORAL_RESPONSE_TO_PROGESTERONE_CLUSTER_6	75	0.477632	1.63997	0.0135659	0.117393	0.95	6212	tags=40%, list=19%, signal=49%
REACTOME_EPH_EPHRIN_MEDIATED_REPULSION_OF_CELLS	51	0.501845	1.64024	0.0357853	0.117517	0.95	5736	tags=43%, list=18%, signal=52%
KUROZUMI_RESPONSE_TO_ONCOCYTIC_VIRUS	40	0.681297	1.64003	0.0477099	0.117519	0.95	8321	tags=75%, list=26%, signal=101%
REACTOME_TRIGLYCERIDE_CATABOLISM	22	0.552379	1.64345	0.0334646	0.117576	0.948	5529	tags=36%, list=17%, signal=44%
RAY_TUMORIGENESIS_BY_ERBB2_CDC25A_UP	177	0.370903	1.6437	<0.01	0.117585	0.948	5438	tags=31%, list=17%, signal=37%
BURTON_ADIPOGENESIS_9	80	0.48404	1.64031	0.0300188	0.117624	0.95	7492	tags=50%, list=23%, signal=65%
WANG_SMARCE1_TARGETS_UP	282	0.467422	1.63907	0.0179641	0.117658	0.953	6880	tags=46%, list=21%, signal=58%
XU_HGF_TARGETS_REPRESSED_BY_AKT1_DN	78	0.404833	1.6392	0.00753296	0.117726	0.952	8279	tags=40%, list=26%, signal=53%
GAVIN_FOXP3_TARGETS_CLUSTER_P7	88	0.467099	1.64033	0.0191939	0.117784	0.95	6281	tags=45%, list=19%, signal=56%
MARTIN_NFKB_TARGETS_UP	44	0.509632	1.63519	0.028169	0.117802	0.953	5467	tags=45%, list=17%, signal=55%
KONDO_EZH2_TARGETS	217	0.421836	1.64049	0.00968992	0.117821	0.949	7937	tags=46%, list=25%, signal=61%
HERNANDEZ_MITOTIC_ARREST_BY_DOCETAXEL_2_UP	58	0.470904	1.63371	0.0210728	0.117856	0.953	9112	tags=59%, list=28%, signal=81%
KUROZUMI_RESPONSE_TO_ONCOCYTIC_VIRUS_AND_CYCLIC_RGD	16	0.686178	1.63471	0.0415094	0.11786	0.953	8321	tags=69%, list=26%, signal=93%
REACTOME_TRAF6_MEDIATED_NF_KB_ACTIVATION	24	0.552033	1.63754	0.031746	0.11788	0.953	6613	tags=46%, list=20%, signal=58%
VALK_AML_CLUSTER_4	29	0.547246	1.63832	0.0300601	0.117939	0.953	7443	tags=62%, list=23%, signal=81%
REACTOME_GROWTH_HORMONE_RECEPTOR_SIGNALING	20	0.619881	1.64059	0.0253411	0.117941	0.949	7082	tags=70%, list=22%, signal=90%
BOHN_PRIMARY_IMMUNODEFICIENCY_SYNDROM_UP	45	0.512774	1.63523	0.0435644	0.117948	0.953	3553	tags=36%, list=11%, signal=40%
REACTOME_RUNX2_REGULATES_OSTEOBLAST_DIFFERENTIATION	24	0.521983	1.63378	0.0290135	0.117974	0.953	5757	tags=46%, list=18%, signal=56%
VALK_AML_CLUSTER_12	30	0.502698	1.63436	0.0233918	0.117976	0.953	5296	tags=53%, list=16%, signal=64%
MISHRA_CARCINOMA_ASSOCIATED_FIBROBLAST_UP	24	0.61339	1.63851	0.027833	0.117986	0.953	7487	tags=63%, list=23%, signal=81%
PID_GLYPICAN_1PATHWAY	27	0.557258	1.63334	0.0389864	0.117995	0.953	7220	tags=52%, list=22%, signal=67%
STANELLE_E2F1_TARGETS	28	0.507938	1.63533	0.0177866	0.118009	0.953	8354	tags=57%, list=26%, signal=77%
GAVIN_PDE3B_TARGETS	22	0.691577	1.64275	0.0298211	0.118023	0.948	7756	tags=86%, list=24%, signal=114%
HONRADO_BREAST_CANCER_BRCA1_VS_BRCA2	15	0.663374	1.63798	0.0186335	0.118037	0.953	5061	tags=53%, list=16%, signal=63%
ZHANG_BREAST_CANCER_PROGENITORS_DN	130	0.403833	1.63775	0.00982318	0.118041	0.953	6482	tags=38%, list=20%, signal=47%
ONO_AML1_TARGETS_UP	23	0.627054	1.64065	0.0210325	0.118056	0.949	7378	tags=65%, list=23%, signal=84%
BROCKE_APOPTOSIS_REVERSED_BY_IL6	144	0.482649	1.63704	0.034749	0.118099	0.953	6772	tags=43%, list=21%, signal=54%
RUTELLA_RESPONSE_TO_HGF_UP	414	0.46899	1.63382	0.0342742	0.118105	0.953	7327	tags=45%, list=23%, signal=58%
BIOCARTA_CERAMIDE_PATHWAY	21	0.548075	1.64243	0.0286299	0.118107	0.948	4560	tags=43%, list=14%, signal=50%
SERVITJA_LIVER_HNF1A_TARGETS_DN	150	0.394576	1.64075	0.00578035	0.118149	0.949	6356	tags=33%, list=20%, signal=41%
GERHOLD_ADIPOGENESIS_DN	58	0.530295	1.64219	0.036961	0.118168	0.948	8163	tags=59%, list=25%, signal=78%
KEGG_HEMATOPOIETIC_CELL_LINEAGE	81	0.56183	1.64089	0.0484496	0.118194	0.949	5257	tags=46%, list=16%, signal=54%
SMID_BREAST_CANCER_RELAPSE_IN_BRAIN_UP	40	0.5178	1.63566	0.0139721	0.118221	0.953	8577	tags=55%, list=27%, signal=75%
VECCHI_GASTRIC_CANCER_ADVANCED_VS_EARLY_UP	166	0.508335	1.63385	0.0202429	0.118259	0.953	8271	tags=59%, list=26%, signal=79%
MARTENS_BOUND_BY_PML_RARA_FUSION	433	0.390607	1.63582	0.0272374	0.118269	0.953	6025	tags=38%, list=19%, signal=46%
SMIRNOV_CIRCULATING_ENDOTHELIOCYTES_IN_CANCER_UP	156	0.512158	1.6354	0.0338645	0.118271	0.953	7143	tags=47%, list=22%, signal=61%
ALONSO_METASTASIS_EMT_UP	34	0.553159	1.63625	0.0318725	0.118288	0.953	4316	tags=47%, list=13%, signal=54%
CHIARETTI_ACUTE_LYMPHOBLASTIC_LEUKEMIA_ZAP70	65	0.421646	1.64094	0.019305	0.11835	0.949	5230	tags=31%, list=16%, signal=37%
CHIARADONNA_NEOPLASTIC_TRANSFORMATION_KRAS_DN	137	0.46231	1.63071	0.0271845	0.118399	0.953	7968	tags=50%, list=25%, signal=67%
WIEDERSCHAIN_TARGETS_OF_BMI1_AND_PCGF2	56	0.523919	1.63263	0.0301811	0.118403	0.953	7919	tags=63%, list=25%, signal=83%
ABBUD_LIF_SIGNALING_1_UP	39	0.558756	1.64106	0.0277228	0.118413	0.949	7612	tags=56%, list=24%, signal=74%
MONNIER_POSTRADIATION_TUMOR_ESCAPE_DN	368	0.390924	1.64146	0.0172745	0.118446	0.949	6105	tags=35%, list=19%, signal=43%
KIM_LRRC3B_TARGETS	30	0.696392	1.63241	0.0461538	0.118447	0.953	5446	tags=67%, list=17%, signal=80%
RICKMAN_TUMOR_DIFFERENTIATED_MODERATELY_VS_POORLY_UP	120	0.45465	1.6304	0.0183299	0.118523	0.954	5942	tags=38%, list=18%, signal=47%
INGRAM_SHH_TARGETS_UP	121	0.462311	1.63078	0.0196078	0.118526	0.953	10139	tags=60%, list=31%, signal=88%
RIZ_ERYTHROID_DIFFERENTIATION_6HR	34	0.499947	1.63211	0.0211538	0.11854	0.953	6555	tags=41%, list=20%, signal=52%
WELCSH_BRCA1_TARGETS_UP	191	0.450202	1.62942	0.031746	0.118551	0.954	4148	tags=34%, list=13%, signal=39%
NATSUME_RESPONSE_TO_INTERFERON_BETA_UP	69	0.455655	1.63142	0.0191205	0.118641	0.953	7769	tags=49%, list=24%, signal=65%
MORI_EMU_MYC_LYMPHOMA_BY_ONSET_TIME_DN	17	0.67077	1.629	0.0294695	0.118642	0.956	6301	tags=71%, list=19%, signal=88%
MILI_PSEUDOPODIA_CHEMOTAXIS_DN	417	0.421	1.63104	0.0363636	0.118643	0.953	5960	tags=37%, list=18%, signal=44%
REACTOME_GLYCOGEN_METABOLISM	27	0.559508	1.63121	0.0392157	0.118662	0.953	6602	tags=52%, list=20%, signal=65%
REACTOME_TERMINATION_OF_TRANSLESION_DNA_SYNTHESIS	32	0.593315	1.62874	0.0407332	0.118674	0.956	9203	tags=72%, list=28%, signal=100%
VILIMAS_NOTCH1_TARGETS_UP	51	0.591182	1.62985	0.0414201	0.118676	0.954	6205	tags=57%, list=19%, signal=70%
KUNINGER_IGF1_VS_PDGFB_TARGETS_DN	44	0.513153	1.62943	0.0293542	0.118706	0.954	7029	tags=55%, list=22%, signal=70%
BUCKANOVICH_T_LYMPHOCYTE_HOMING_ON_TUMOR_UP	21	0.550531	1.62825	0.0281426	0.118763	0.957	5865	tags=57%, list=18%, signal=70%
KIM_MYCN_AMPLIFICATION_TARGETS_DN	105	0.437032	1.62957	0.0158416	0.118764	0.954	5538	tags=36%, list=17%, signal=44%
BEGUM_TARGETS_OF_PAX3_FOXO1_FUSION_DN	43	0.523742	1.6284	0.0275591	0.118784	0.957	7261	tags=44%, list=22%, signal=57%
BIOCARTA_TID_PATHWAY	18	0.618118	1.62991	0.0368932	0.118799	0.954	4542	tags=50%, list=14%, signal=58%
FIGUEROA_AML_METHYLATION_CLUSTER_6_DN	32	0.467566	1.62613	0.011257	0.119382	0.957	5020	tags=28%, list=16%, signal=33%
LEE_AGING_NEOCORTEX_UP	73	0.500536	1.62589	0.0356436	0.119428	0.957	7315	tags=51%, list=23%, signal=65%
REACTOME_SIGNALING_BY_NOTCH3	49	0.473202	1.62615	0.0313112	0.119521	0.957	6132	tags=43%, list=19%, signal=53%
BIOCARTA_COMP_PATHWAY	17	0.719907	1.62709	0.034	0.119536	0.957	3906	tags=59%, list=12%, signal=67%
TOMLINS_PROSTATE_CANCER_DN	38	0.549889	1.62636	0.0265655	0.119679	0.957	8086	tags=55%, list=25%, signal=74%
KANG_CISPLATIN_RESISTANCE_UP	19	0.593283	1.62533	0.0355805	0.11972	0.957	7253	tags=47%, list=22%, signal=61%
PUIFFE_INVASION_INHIBITED_BY_ASCITES_UP	75	0.575624	1.98833	0.00398406	0.119776	0.286	4404	tags=39%, list=14%, signal=45%
RUIZ_TNC_TARGETS_DN	141	0.649482	1.96925	0.0104603	0.11992	0.325	5529	tags=59%, list=17%, signal=71%
MARTIN_INTERACT_WITH_HDAC	39	0.479233	1.62458	0.0372671	0.120243	0.958	1990	tags=23%, list=6%, signal=25%
REACTOME_HS_GAG_DEGRADATION	22	0.692662	1.96284	<0.01	0.120339	0.343	5019	tags=64%, list=16%, signal=75%
RICKMAN_TUMOR_DIFFERENTIATED_WELL_VS_POORLY_DN	367	0.439515	1.62414	0.0338645	0.120502	0.958	7442	tags=40%, list=23%, signal=52%
CHIANG_LIVER_CANCER_SUBCLASS_PROLIFERATION_UP	173	0.656908	1.97267	0.00626305	0.120583	0.321	4498	tags=57%, list=14%, signal=66%
LINDSTEDT_DENDRITIC_CELL_MATURATION_B	48	0.562623	1.62352	0.0354331	0.120712	0.958	6656	tags=56%, list=21%, signal=71%
KEGG_ADHERENS_JUNCTION	73	0.470925	1.62355	0.0268199	0.120844	0.958	5949	tags=38%, list=18%, signal=47%
HINATA_NFKB_TARGETS_KERATINOCYTE_UP	84	0.537842	1.62309	0.038835	0.120913	0.958	9338	tags=67%, list=29%, signal=94%
BIOCARTA_NO2IL12_PATHWAY	15	0.765374	1.62284	0.025641	0.12096	0.958	4538	tags=80%, list=14%, signal=93%
ZHU_CMV_ALL_DN	116	0.498293	1.62251	0.0306748	0.121083	0.959	8163	tags=51%, list=25%, signal=68%
YIH_RESPONSE_TO_ARSENITE_C1	22	0.560302	1.6221	0.0220884	0.121308	0.959	7391	tags=50%, list=23%, signal=65%
PID_IL27_PATHWAY	23	0.617349	1.62128	0.0389864	0.1217	0.959	4585	tags=48%, list=14%, signal=56%
KEGG_NOTCH_SIGNALING_PATHWAY	47	0.50146	1.62084	0.030426	0.121759	0.959	4918	tags=38%, list=15%, signal=45%
MOREIRA_RESPONSE_TO_TSA_DN	18	0.587587	1.62136	0.031185	0.121811	0.959	7238	tags=56%, list=22%, signal=72%
MCBRYAN_PUBERTAL_BREAST_3_4WK_UP	201	0.416663	1.62093	0.00779727	0.121829	0.959	7660	tags=42%, list=24%, signal=54%
SARTIPY_BLUNTED_BY_INSULIN_RESISTANCE_UP	17	0.657797	1.62004	0.0121704	0.121957	0.959	5909	tags=65%, list=18%, signal=79%
NAKAJIMA_MAST_CELL	45	0.538121	1.62018	0.0423077	0.122006	0.959	8445	tags=60%, list=26%, signal=81%
LI_WILMS_TUMOR_VS_FETAL_KIDNEY_1_UP	178	0.478204	1.61895	0.0362595	0.122269	0.959	7509	tags=50%, list=23%, signal=65%
SWEET_LUNG_CANCER_KRAS_UP	458	0.420032	1.61941	0.0238095	0.122373	0.959	7509	tags=41%, list=23%, signal=53%
GENTLES_LEUKEMIC_STEM_CELL_UP	28	0.534244	1.6186	0.0316832	0.122421	0.962	5934	tags=50%, list=18%, signal=61%
KOKKINAKIS_METHIONINE_DEPRIVATION_96HR_DN	72	0.573859	1.97795	<0.01	0.122609	0.304	5011	tags=47%, list=16%, signal=56%
ZHAN_LATE_DIFFERENTIATION_GENES_UP	32	0.559952	1.6179	0.0361446	0.122879	0.962	8880	tags=56%, list=27%, signal=77%
REACTOME_GLYCOGEN_BREAKDOWN_GLYCOGENOLYSIS	15	0.606749	1.61749	0.0395257	0.122941	0.962	7654	tags=67%, list=24%, signal=87%
RAY_TUMORIGENESIS_BY_ERBB2_CDC25A_DN	253	0.423221	1.61767	0.0268714	0.122954	0.962	6762	tags=43%, list=21%, signal=54%
ZHAN_MULTIPLE_MYELOMA_CD1_UP	45	0.438981	1.6172	0.0238095	0.123043	0.962	5685	tags=38%, list=18%, signal=46%
CONCANNON_APOPTOSIS_BY_EPOXOMICIN_UP	233	0.435315	1.61606	0.0359168	0.123317	0.962	8709	tags=48%, list=27%, signal=65%
KIM_WT1_TARGETS_12HR_DN	208	0.407851	1.61618	0.0217391	0.123381	0.962	6475	tags=38%, list=20%, signal=48%
REACTOME_MISMATCH_REPAIR	15	0.720189	1.61429	0.037422	0.123664	0.962	6863	tags=73%, list=21%, signal=93%
MUNSHI_MULTIPLE_MYELOMA_UP	75	0.48748	1.61524	0.0382294	0.123703	0.962	6403	tags=44%, list=20%, signal=55%
BERTUCCI_MEDULLARY_VS_DUCTAL_BREAST_CANCER_DN	171	0.443505	1.61478	0.0284553	0.123736	0.962	5538	tags=37%, list=17%, signal=44%
TORCHIA_TARGETS_OF_EWSR1_FLI1_FUSION_DN	308	0.396667	1.61499	0.00564972	0.123751	0.962	5136	tags=34%, list=16%, signal=40%
PID_INTEGRIN_CS_PATHWAY	26	0.76316	1.97417	<0.01	0.123958	0.315	3082	tags=69%, list=10%, signal=76%
POOLA_INVASIVE_BREAST_CANCER_UP	281	0.655426	2.02264	0.00194932	0.124096	0.232	6205	tags=63%, list=19%, signal=78%
BIOCARTA_TCR_PATHWAY	44	0.490983	1.61054	0.0224719	0.124767	0.963	2790	tags=36%, list=9%, signal=40%
HAN_JNK_SINGALING_DN	38	0.554016	1.61086	0.027833	0.124817	0.963	8466	tags=58%, list=26%, signal=78%
PID_MYC_REPRESS_PATHWAY	62	0.465834	1.61172	0.0402299	0.124867	0.962	6623	tags=45%, list=20%, signal=57%
KEGG_COMPLEMENT_AND_COAGULATION_CASCADES	65	0.57931	1.61204	0.0300601	0.124912	0.962	9790	tags=66%, list=30%, signal=95%
WESTON_VEGFA_TARGETS	98	0.492424	1.61182	0.0219124	0.12493	0.962	9197	tags=60%, list=28%, signal=84%
SUNG_METASTASIS_STROMA_UP	107	0.471307	1.60996	0.0308285	0.124935	0.964	5517	tags=38%, list=17%, signal=46%
BROWNE_HCMV_INFECTION_8HR_UP	97	0.422079	1.6109	0.0318949	0.124939	0.963	5472	tags=35%, list=17%, signal=42%
REACTOME_CELL_CELL_COMMUNICATION	124	0.440435	1.61236	0.0273973	0.124943	0.962	4779	tags=31%, list=15%, signal=37%
TONKS_TARGETS_OF_RUNX1_RUNX1T1_FUSION_MONOCYTE_UP	201	0.419822	1.611	0.0343434	0.124992	0.963	6898	tags=39%, list=21%, signal=49%
GRAHAM_CML_QUIESCENT_VS_NORMAL_QUIESCENT_DN	42	0.564757	1.61116	0.0391389	0.12501	0.963	5731	tags=52%, list=18%, signal=64%
AZARE_NEOPLASTIC_TRANSFORMATION_BY_STAT3_UP	124	0.480188	1.61132	0.0321285	0.125022	0.963	3383	tags=34%, list=10%, signal=38%
REACTOME_APOPTOTIC_CLEAVAGE_OF_CELLULAR_PROTEINS	38	0.491782	1.60901	0.0175781	0.125498	0.966	4743	tags=34%, list=15%, signal=40%
RASHI_NFKB1_TARGETS	17	0.678183	1.60793	0.0318091	0.125697	0.966	6403	tags=71%, list=20%, signal=88%
FONTAINE_THYROID_TUMOR_UNCERTAIN_MALIGNANCY_UP	37	0.45382	1.60802	0.0306513	0.125755	0.966	6911	tags=41%, list=21%, signal=52%
PID_P73PATHWAY	78	0.435979	1.60765	0.0263158	0.125766	0.966	6752	tags=44%, list=21%, signal=55%
WEIGEL_OXIDATIVE_STRESS_BY_TBH_AND_H2O2	35	0.649911	1.98954	<0.01	0.12597	0.284	2967	tags=46%, list=9%, signal=50%
JACKSON_DNMT1_TARGETS_DN	21	0.596499	1.60716	0.0306748	0.126052	0.966	8178	tags=62%, list=25%, signal=83%
REACTOME_ACTIVATION_OF_IRF3_IRF7_MEDIATED_BY_TBK1_IKK_EPSILON	17	0.594343	1.60637	0.0400763	0.126452	0.968	5895	tags=47%, list=18%, signal=58%
PID_SYNDECAN_1_PATHWAY	46	0.577999	1.60553	0.0298211	0.126999	0.968	7646	tags=63%, list=24%, signal=82%
REACTOME_O_LINKED_GLYCOSYLATION_OF_MUCINS	59	0.478382	1.60417	0.024	0.127305	0.968	5551	tags=41%, list=17%, signal=49%
SASAI_RESISTANCE_TO_NEOPLASTIC_TRANSFROMATION	48	0.555478	1.60423	0.031746	0.127388	0.968	7646	tags=56%, list=24%, signal=74%
RORIE_TARGETS_OF_EWSR1_FLI1_FUSION_UP	27	0.54829	1.60486	0.0160966	0.127455	0.968	5519	tags=44%, list=17%, signal=54%
BILD_HRAS_ONCOGENIC_SIGNATURE	242	0.431378	1.60424	0.0194553	0.127531	0.968	8258	tags=45%, list=26%, signal=59%
KYNG_ENVIRONMENTAL_STRESS_RESPONSE_UP	51	0.486129	1.60441	0.046875	0.127558	0.968	7094	tags=49%, list=22%, signal=63%
NABA_CORE_MATRISOME	259	0.452974	1.6032	0.0280561	0.127775	0.968	10316	tags=61%, list=32%, signal=88%
NEWMAN_ERCC6_TARGETS_UP	24	0.556208	1.6003	0.0450098	0.128204	0.969	5685	tags=46%, list=18%, signal=56%
GAVIN_FOXP3_TARGETS_CLUSTER_P4	99	0.457365	1.60064	0.0277778	0.128215	0.968	6624	tags=40%, list=20%, signal=51%
CUI_TCF21_TARGETS_2_UP	419	0.396189	1.60219	0.0366599	0.128288	0.968	6046	tags=36%, list=19%, signal=43%
REACTOME_ASSEMBLY_OF_COLLAGEN_FIBRILS_AND_OTHER_MULTIMERIC_STRUCTURES	60	0.57723	1.60037	0.028	0.128295	0.969	6677	tags=55%, list=21%, signal=69%
PID_A6B1_A6B4_INTEGRIN_PATHWAY	46	0.46993	1.60067	0.0245283	0.128501	0.968	5947	tags=41%, list=18%, signal=51%
LEE_METASTASIS_AND_ALTERNATIVE_SPLICING_UP	73	0.418146	1.59968	0.0169492	0.128592	0.969	4706	tags=34%, list=15%, signal=40%
CASTELLANO_NRAS_TARGETS_UP	68	0.493767	1.60143	0.0318091	0.128621	0.968	7914	tags=51%, list=24%, signal=68%
FLOTHO_PEDIATRIC_ALL_THERAPY_RESPONSE_DN	29	0.487542	1.60069	0.0266393	0.128642	0.968	5487	tags=41%, list=17%, signal=50%
CHEOK_RESPONSE_TO_MERCAPTOPURINE_DN	21	0.579111	1.60102	0.0237624	0.12868	0.968	6348	tags=62%, list=20%, signal=77%
BECKER_TAMOXIFEN_RESISTANCE_DN	54	0.455699	1.60154	0.0222222	0.128691	0.968	4636	tags=33%, list=14%, signal=39%
LI_PROSTATE_CANCER_EPIGENETIC	29	0.511603	1.60116	0.0480769	0.1287	0.968	11789	tags=69%, list=36%, signal=108%
REACTOME_OTHER_INTERLEUKIN_SIGNALING	23	0.577896	1.60074	0.0474308	0.128761	0.968	5257	tags=52%, list=16%, signal=62%
REACTOME_DISEASES_OF_CARBOHYDRATE_METABOLISM	34	0.50027	1.59923	0.0397614	0.128815	0.969	6602	tags=44%, list=20%, signal=55%
PID_EPO_PATHWAY	33	0.571325	1.59883	0.0487329	0.12886	0.969	5304	tags=48%, list=16%, signal=58%
INGRAM_SHH_TARGETS_DN	59	0.462346	1.59899	0.0273973	0.128886	0.969	9578	tags=51%, list=30%, signal=72%
LINDVALL_IMMORTALIZED_BY_TERT_DN	70	0.509881	1.59751	0.0377734	0.128923	0.969	8359	tags=53%, list=26%, signal=71%
HUMMERICH_MALIGNANT_SKIN_TUMOR_DN	17	0.613038	1.59765	0.0383142	0.128954	0.969	6887	tags=53%, list=21%, signal=67%
VARELA_ZMPSTE24_TARGETS_DN	41	0.472638	1.5985	0.0176125	0.129004	0.969	6004	tags=44%, list=19%, signal=54%
MARTORIATI_MDM4_TARGETS_NEUROEPITHELIUM_UP	174	0.401557	1.59771	0.0141129	0.129056	0.969	7448	tags=37%, list=23%, signal=48%
APPIERTO_RESPONSE_TO_FENRETINIDE_UP	37	0.487332	1.59718	0.0102881	0.129059	0.969	4531	tags=41%, list=14%, signal=47%
REACTOME_SIGNALING_BY_MET	79	0.483715	1.59777	0.0298805	0.129173	0.969	4642	tags=34%, list=14%, signal=40%
REACTOME_GLYCOSPHINGOLIPID_METABOLISM	42	0.516922	1.59631	0.0410156	0.129303	0.969	5572	tags=45%, list=17%, signal=55%
HUPER_BREAST_BASAL_VS_LUMINAL_DN	55	0.525816	1.59641	0.0321932	0.129374	0.969	7858	tags=55%, list=24%, signal=72%
WOO_LIVER_CANCER_RECURRENCE_UP	102	0.462075	1.59557	0.0330739	0.129514	0.969	7689	tags=48%, list=24%, signal=63%
SPIELMAN_LYMPHOBLAST_EUROPEAN_VS_ASIAN_2FC_DN	21	0.571277	1.5957	0.0294695	0.129538	0.969	7434	tags=52%, list=23%, signal=68%
BHATI_G2M_ARREST_BY_2METHOXYESTRADIOL_UP	115	0.567376	2.04247	<0.01	0.129784	0.185	6246	tags=43%, list=19%, signal=53%
JACKSON_DNMT1_TARGETS_UP	81	0.46141	1.59443	0.0277228	0.12985	0.969	8467	tags=52%, list=26%, signal=70%
BURTON_ADIPOGENESIS_2	71	0.462951	1.59445	0.0396825	0.129996	0.969	6356	tags=41%, list=20%, signal=51%
ZWANG_EGF_PERSISTENTLY_DN	60	0.43249	1.59452	0.0198413	0.130089	0.969	7294	tags=48%, list=23%, signal=62%
WANG_IMMORTALIZED_BY_HOXA9_AND_MEIS1_UP	30	0.534803	1.59353	0.0189394	0.130166	0.969	3752	tags=37%, list=12%, signal=41%
REACTOME_TNFR1_INDUCED_NFKAPPAB_SIGNALING_PATHWAY	30	0.48443	1.59327	0.0354331	0.130228	0.969	5990	tags=33%, list=19%, signal=41%
BECKER_TAMOXIFEN_RESISTANCE_UP	51	0.511272	1.59305	0.0340681	0.130239	0.969	8625	tags=53%, list=27%, signal=72%
OUILLETTE_CLL_13Q14_DELETION_DN	52	0.431552	1.59356	0.01	0.130299	0.969	7746	tags=44%, list=24%, signal=58%
KOKKINAKIS_METHIONINE_DEPRIVATION_96HR_UP	115	0.457913	1.59236	0.0300601	0.130389	0.969	6356	tags=43%, list=20%, signal=53%
REACTOME_DEFECTIVE_B4GALT7_CAUSES_EDS_PROGEROID_TYPE	20	0.567618	1.59364	0.0411523	0.130408	0.969	4004	tags=45%, list=12%, signal=51%
WESTON_VEGFA_TARGETS_3HR	67	0.478181	1.59245	0.0338645	0.130602	0.969	8857	tags=57%, list=27%, signal=78%
KYNG_DNA_DAMAGE_DN	179	0.419069	1.59089	0.0316206	0.130767	0.969	5309	tags=35%, list=16%, signal=41%
ZHU_CMV_24_HR_DN	82	0.522185	1.59018	0.048583	0.13118	0.969	8163	tags=54%, list=25%, signal=72%
VERRECCHIA_RESPONSE_TO_TGFB1_C1	19	0.563281	1.58929	0.0462428	0.131655	0.97	4420	tags=47%, list=14%, signal=55%
LIU_PROSTATE_CANCER_DN	480	0.399093	1.58833	0.0193424	0.132306	0.97	7286	tags=40%, list=23%, signal=51%
REACTOME_DISEASES_ASSOCIATED_WITH_N_GLYCOSYLATION_OF_PROTEINS	17	0.626337	1.58803	0.0439331	0.132405	0.97	7852	tags=65%, list=24%, signal=85%
REACTOME_ECM_PROTEOGLYCANS	76	0.522405	1.58753	0.0430528	0.132496	0.97	4723	tags=45%, list=15%, signal=52%
WATANABE_ULCERATIVE_COLITIS_WITH_CANCER_DN	15	0.718196	1.58674	0.0267176	0.133065	0.97	3161	tags=67%, list=10%, signal=74%
REACTOME_TP53_REGULATES_TRANSCRIPTION_OF_CELL_DEATH_GENES	44	0.463083	1.58529	0.0215686	0.133267	0.97	5133	tags=36%, list=16%, signal=43%
REACTOME_COLLAGEN_DEGRADATION	63	0.567858	1.58596	0.048583	0.133414	0.97	8958	tags=65%, list=28%, signal=90%
PASQUALUCCI_LYMPHOMA_BY_GC_STAGE_DN	164	0.403712	1.58543	0.0195695	0.133421	0.97	4401	tags=32%, list=14%, signal=37%
KEGG_PANTOTHENATE_AND_COA_BIOSYNTHESIS	16	0.593853	1.58556	0.0362173	0.133459	0.97	7928	tags=63%, list=25%, signal=83%
KEGG_ARRHYTHMOGENIC_RIGHT_VENTRICULAR_CARDIOMYOPATHY_ARVC	74	0.469068	1.58604	0.0200803	0.133481	0.97	4723	tags=42%, list=15%, signal=49%
TURASHVILI_BREAST_LOBULAR_CARCINOMA_VS_DUCTAL_NORMAL_UP	66	0.566446	1.58449	0.0381526	0.133877	0.97	9495	tags=73%, list=29%, signal=103%
REACTOME_CROSSLINKING_OF_COLLAGEN_FIBRILS	18	0.68147	1.58411	0.0279441	0.134043	0.97	2956	tags=50%, list=9%, signal=55%
ZHU_CMV_ALL_UP	105	0.498324	1.57977	0.0459082	0.135381	0.972	7624	tags=50%, list=24%, signal=66%
HAN_SATB1_TARGETS_DN	372	0.378904	1.57955	0.015534	0.135399	0.972	7951	tags=41%, list=25%, signal=54%
HAHTOLA_CTCL_CUTANEOUS	24	0.532884	1.57992	0.0314961	0.135527	0.972	6969	tags=54%, list=22%, signal=69%
CHIANG_LIVER_CANCER_SUBCLASS_CTNNB1_DN	169	0.477117	1.58123	0.0356436	0.135548	0.971	6735	tags=44%, list=21%, signal=55%
VALK_AML_CLUSTER_1	29	0.521928	1.57772	0.030303	0.135601	0.972	6031	tags=45%, list=19%, signal=55%
TONKS_TARGETS_OF_RUNX1_RUNX1T1_FUSION_GRANULOCYTE_UP	51	0.426787	1.57775	0.0136719	0.135721	0.972	5284	tags=37%, list=16%, signal=44%
HERNANDEZ_ABERRANT_MITOSIS_BY_DOCETACEL_2NM_UP	73	0.443724	1.57864	0.0191571	0.135743	0.972	7124	tags=42%, list=22%, signal=54%
BIOCARTA_MAPK_PATHWAY	81	0.415794	1.57835	0.0441459	0.135806	0.972	4635	tags=32%, list=14%, signal=37%
GOLDRATH_IMMUNE_MEMORY	64	0.45306	1.57777	0.0288462	0.135851	0.972	7541	tags=50%, list=23%, signal=65%
BERENJENO_TRANSFORMED_BY_RHOA_FOREVER_UP	20	0.560726	1.57794	0.0489237	0.135994	0.972	7252	tags=55%, list=22%, signal=71%
ZWANG_CLASS_2_TRANSIENTLY_INDUCED_BY_EGF	48	0.487576	1.57679	0.045977	0.135996	0.972	9738	tags=67%, list=30%, signal=95%
PRAMOONJAGO_SOX4_TARGETS_DN	47	0.493643	1.57684	0.0462185	0.136097	0.972	4887	tags=38%, list=15%, signal=45%
BIOCARTA_KERATINOCYTE_PATHWAY	46	0.474179	1.57613	0.0444015	0.136187	0.972	6113	tags=41%, list=19%, signal=51%
KORKOLA_EMBRYONIC_CARCINOMA_VS_SEMINOMA_DN	23	0.492527	1.57639	0.0236686	0.136234	0.972	5373	tags=35%, list=17%, signal=42%
ACOSTA_PROLIFERATION_INDEPENDENT_MYC_TARGETS_DN	113	0.463248	1.57623	0.0480962	0.136241	0.972	7267	tags=46%, list=22%, signal=59%
PID_FGF_PATHWAY	52	0.462012	1.57498	0.0392927	0.13642	0.975	6031	tags=42%, list=19%, signal=52%
VANHARANTA_UTERINE_FIBROID_UP	43	0.512143	1.57432	0.044	0.136579	0.975	7891	tags=56%, list=24%, signal=74%
HOLLERN_SOLID_NODULAR_BREAST_TUMOR_DN	30	0.497085	1.57454	0.0383065	0.136684	0.975	5456	tags=40%, list=17%, signal=48%
FLECHNER_PBL_KIDNEY_TRANSPLANT_OK_VS_DONOR_DN	41	0.541057	1.5733	0.0483559	0.137207	0.975	7643	tags=51%, list=24%, signal=67%
DARWICHE_SKIN_TUMOR_PROMOTER_UP	132	0.410257	1.5704	0.0224033	0.137306	0.976	7129	tags=40%, list=22%, signal=51%
HANN_RESISTANCE_TO_BCL2_INHIBITOR_DN	45	0.483142	1.56913	0.0338645	0.137341	0.976	4643	tags=31%, list=14%, signal=36%
REACTOME_APOPTOTIC_EXECUTION_PHASE	46	0.472894	1.56862	0.0254403	0.137342	0.976	4743	tags=33%, list=15%, signal=38%
PLASARI_NFIC_TARGETS_BASAL_DN	19	0.586754	1.57014	0.0415842	0.137398	0.976	5374	tags=53%, list=17%, signal=63%
REACTOME_SIGNALING_BY_ERBB2_IN_CANCER	26	0.491505	1.57218	0.036965	0.137404	0.976	2234	tags=27%, list=7%, signal=29%
LIANG_HEMATOPOIESIS_STEM_CELL_NUMBER_SMALL_VS_HUGE_DN	33	0.444112	1.57166	0.023166	0.137404	0.976	2694	tags=30%, list=8%, signal=33%
CADWELL_ATG16L1_TARGETS_DN	58	0.4364	1.57179	0.0304878	0.13744	0.976	5579	tags=33%, list=17%, signal=40%
REACTOME_SENESCENCE_ASSOCIATED_SECRETORY_PHENOTYPE_SASP	51	0.456486	1.57221	0.0436508	0.137532	0.976	6386	tags=37%, list=20%, signal=46%
LA_MEN1_TARGETS	25	0.541622	1.57073	0.0375494	0.13762	0.976	5768	tags=48%, list=18%, signal=58%
YAO_TEMPORAL_RESPONSE_TO_PROGESTERONE_CLUSTER_9	74	0.446705	1.56781	0.0498155	0.137818	0.976	5390	tags=39%, list=17%, signal=47%
MASRI_RESISTANCE_TO_TAMOXIFEN_AND_AROMATASE_INHIBITORS_UP	20	0.561124	1.56701	0.0433071	0.13836	0.976	4754	tags=45%, list=15%, signal=53%
WANG_METASTASIS_OF_BREAST_CANCER_ESR1_DN	31	0.472523	1.56678	0.0358566	0.1384	0.976	5136	tags=39%, list=16%, signal=46%
KEGG_FC_EPSILON_RI_SIGNALING_PATHWAY	74	0.416498	1.56595	0.0380228	0.138972	0.976	3014	tags=30%, list=9%, signal=33%
SAKAI_CHRONIC_HEPATITIS_VS_LIVER_CANCER_DN	33	0.473629	1.56565	0.0410959	0.139088	0.976	8696	tags=58%, list=27%, signal=79%
WINTER_HYPOXIA_METAGENE	236	0.438863	1.56513	0.0434783	0.139091	0.976	9402	tags=52%, list=29%, signal=73%
JIANG_TIP30_TARGETS_UP	44	0.483626	1.56409	0.0409357	0.139363	0.976	5909	tags=39%, list=18%, signal=47%
PID_ECADHERIN_KERATINOCYTE_PATHWAY	21	0.58695	1.56432	0.0363636	0.139459	0.976	5554	tags=62%, list=17%, signal=75%
MEISSNER_BRAIN_HCP_WITH_H3K27ME3	262	0.42622	1.56316	0.0237154	0.139776	0.977	11156	tags=60%, list=35%, signal=91%
LIAN_NEUTROPHIL_GRANULE_CONSTITUENTS	24	0.578431	1.56095	0.0467836	0.140065	0.977	7914	tags=58%, list=24%, signal=77%
ZHAN_MULTIPLE_MYELOMA_CD1_DN	45	0.475404	1.56073	0.0406977	0.14012	0.978	7644	tags=56%, list=24%, signal=73%
MATTHEWS_AP1_TARGETS	15	0.624671	1.56103	0.0314342	0.140123	0.977	5529	tags=53%, list=17%, signal=64%
KYNG_DNA_DAMAGE_BY_4NQO_OR_GAMMA_RADIATION	15	0.519954	1.56116	0.0302457	0.140145	0.977	5061	tags=33%, list=16%, signal=40%
MOOTHA_GLYCOGEN_METABOLISM	20	0.530754	1.56214	0.0407767	0.140191	0.977	6301	tags=50%, list=19%, signal=62%
TENEDINI_MEGAKARYOCYTE_MARKERS	62	0.449103	1.56229	0.0338983	0.14022	0.977	4512	tags=34%, list=14%, signal=39%
REACTOME_SHC_MEDIATED_CASCADE_FGFR3	16	0.531359	1.56035	0.0266667	0.140314	0.978	4089	tags=31%, list=13%, signal=36%
REACTOME_SIGNAL_REGULATORY_PROTEIN_FAMILY_INTERACTIONS	15	0.600211	1.56159	0.0331384	0.140363	0.977	3490	tags=33%, list=11%, signal=37%
JIANG_VHL_TARGETS	84	0.446822	1.56143	0.0416667	0.140366	0.977	5742	tags=37%, list=18%, signal=45%
REACTOME_METABOLISM_OF_VITAMINS_AND_COFACTORS	186	0.378352	1.55726	0.0262097	0.140554	0.98	6392	tags=34%, list=20%, signal=42%
PLASARI_TGFB1_TARGETS_10HR_UP	190	0.461549	1.55748	0.0478088	0.140668	0.98	9395	tags=56%, list=29%, signal=78%
TARTE_PLASMA_CELL_VS_PLASMABLAST_UP	371	0.390233	1.55856	0.0451866	0.140694	0.978	5822	tags=35%, list=18%, signal=42%
HALMOS_CEBPA_TARGETS_DN	40	0.484858	1.55584	0.0310078	0.140826	0.98	7356	tags=52%, list=23%, signal=68%
KEGG_PROSTATE_CANCER	88	0.424467	1.55857	0.0460922	0.140827	0.978	4417	tags=32%, list=14%, signal=37%
TURASHVILI_BREAST_LOBULAR_CARCINOMA_VS_DUCTAL_NORMAL_DN	89	0.437374	1.556	0.0373281	0.14085	0.98	4743	tags=33%, list=15%, signal=38%
BROWNE_HCMV_INFECTION_48HR_DN	461	0.35564	1.55881	0.00604839	0.140894	0.978	7919	tags=39%, list=25%, signal=51%
REACTOME_TRAF6_MEDIATED_IRF7_ACTIVATION	16	0.629208	1.55668	0.044	0.140919	0.98	4560	tags=50%, list=14%, signal=58%
BIOCARTA_CHEMICAL_PATHWAY	18	0.530736	1.55484	0.0368932	0.141027	0.98	2222	tags=33%, list=7%, signal=36%
BIOCARTA_LAIR_PATHWAY	17	0.677444	1.5527	0.0474308	0.141058	0.981	10002	tags=82%, list=31%, signal=119%
THUM_MIR21_TARGETS_HEART_DISEASE_UP	17	0.715437	1.54845	0.048	0.141104	0.983	7646	tags=82%, list=24%, signal=108%
ZHANG_ANTIVIRAL_RESPONSE_TO_RIBAVIRIN_DN	44	0.482557	1.54781	0.0484496	0.141108	0.983	7294	tags=48%, list=23%, signal=62%
FIGUEROA_AML_METHYLATION_CLUSTER_3_DN	35	0.459432	1.55602	0.045977	0.141108	0.98	6034	tags=43%, list=19%, signal=53%
REACTOME_PLASMA_LIPOPROTEIN_ASSEMBLY	17	0.592052	1.54907	0.0423892	0.141114	0.983	4446	tags=41%, list=14%, signal=48%
ZHU_CMV_8_HR_DN	49	0.45994	1.54786	0.0433071	0.141205	0.983	5982	tags=37%, list=19%, signal=45%
SANA_TNF_SIGNALING_DN	80	0.464313	1.54935	0.0490196	0.141278	0.983	8174	tags=50%, list=25%, signal=67%
REACTOME_SIGNALING_BY_NOTCH2	33	0.480643	1.55399	0.0461847	0.141311	0.98	7378	tags=45%, list=23%, signal=59%
AIYAR_COBRA1_TARGETS_DN	29	0.477137	1.54699	0.0486815	0.141391	0.983	6736	tags=45%, list=21%, signal=57%
LANDIS_ERBB2_BREAST_TUMORS_324_UP	147	0.416342	1.54682	0.0410156	0.141394	0.983	3619	tags=28%, list=11%, signal=31%
KEGG_NICOTINATE_AND_NICOTINAMIDE_METABOLISM	24	0.50284	1.54938	0.0337972	0.141395	0.983	2522	tags=33%, list=8%, signal=36%
PEPPER_CHRONIC_LYMPHOCYTIC_LEUKEMIA_UP	31	0.494586	1.55296	0.0346821	0.141397	0.981	7257	tags=45%, list=22%, signal=58%
PID_P53_DOWNSTREAM_PATHWAY	136	0.423909	1.54657	0.027451	0.14147	0.983	9853	tags=58%, list=30%, signal=83%
BOYAULT_LIVER_CANCER_SUBCLASS_G6_DN	18	0.551597	1.54941	0.0356436	0.141487	0.983	4918	tags=50%, list=15%, signal=59%
REACTOME_APOPTOTIC_FACTOR_MEDIATED_RESPONSE	17	0.540395	1.55076	0.048583	0.141567	0.982	4138	tags=35%, list=13%, signal=40%
RUTELLA_RESPONSE_TO_CSF2RB_AND_IL4_UP	332	0.406557	1.54599	0.0298805	0.141598	0.983	8359	tags=43%, list=26%, signal=57%
FONTAINE_THYROID_TUMOR_UNCERTAIN_MALIGNANCY_DN	25	0.520081	1.55115	0.0459082	0.141654	0.982	3529	tags=44%, list=11%, signal=49%
DOANE_BREAST_CANCER_ESR1_DN	45	0.464773	1.55116	0.0397727	0.141786	0.982	7890	tags=42%, list=24%, signal=56%
REACTOME_PRE_NOTCH_PROCESSING_IN_GOLGI	18	0.547669	1.54525	0.0392562	0.141794	0.983	5416	tags=50%, list=17%, signal=60%
HOFFMANN_LARGE_TO_SMALL_PRE_BII_LYMPHOCYTE_DN	60	0.432625	1.55143	0.0342205	0.141849	0.981	3218	tags=28%, list=10%, signal=31%
KYNG_DNA_DAMAGE_BY_UV	55	0.451063	1.55154	0.0314342	0.141886	0.981	8244	tags=47%, list=26%, signal=63%
REACTOME_NEPHRIN_FAMILY_INTERACTIONS	21	0.514303	1.54399	0.0433071	0.142333	0.984	1615	tags=24%, list=5%, signal=25%
TOOKER_GEMCITABINE_RESISTANCE_DN	119	0.442463	1.54427	0.0347648	0.142363	0.984	8530	tags=42%, list=26%, signal=57%
NAKAMURA_ADIPOGENESIS_EARLY_UP	58	0.473806	1.54332	0.044316	0.142367	0.984	7284	tags=50%, list=23%, signal=64%
RUTELLA_RESPONSE_TO_HGF_VS_CSF2RB_AND_IL4_DN	243	0.381182	1.54246	0.0292969	0.142431	0.984	4217	tags=27%, list=13%, signal=31%
FONTAINE_PAPILLARY_THYROID_CARCINOMA_UP	64	0.432241	1.5429	0.0298211	0.142437	0.984	4385	tags=31%, list=14%, signal=36%
OKUMURA_INFLAMMATORY_RESPONSE_LPS	177	0.366825	1.54006	0.00573614	0.14333	0.984	6989	tags=37%, list=22%, signal=47%
TRAYNOR_RETT_SYNDROM_DN	15	0.612245	1.54055	0.0493097	0.143431	0.984	4199	tags=53%, list=13%, signal=61%
DELLA_RESPONSE_TO_TSA_AND_BUTYRATE	20	0.546523	1.53817	0.0494071	0.144132	0.984	5111	tags=45%, list=16%, signal=53%
LEE_LIVER_CANCER_CIPROFIBRATE_UP	57	0.443904	1.53743	0.037182	0.144138	0.985	7997	tags=44%, list=25%, signal=58%
HOFFMANN_PRE_BI_TO_LARGE_PRE_BII_LYMPHOCYTE_UP	27	0.460264	1.53754	0.027833	0.144159	0.985	4396	tags=37%, list=14%, signal=43%
HAHTOLA_MYCOSIS_FUNGOIDES_DN	17	0.622975	1.53707	0.0494297	0.144285	0.985	5630	tags=65%, list=17%, signal=78%
CERVERA_SDHB_TARGETS_1_UP	118	0.422125	1.53622	0.0277228	0.144673	0.985	5632	tags=36%, list=17%, signal=44%
WAKABAYASHI_ADIPOGENESIS_PPARG_RXRA_BOUND_36HR	147	0.383013	1.53631	0.028169	0.144721	0.985	5036	tags=31%, list=16%, signal=37%
WANG_MLL_TARGETS	288	0.395548	1.53473	0.0348837	0.145012	0.986	5925	tags=37%, list=18%, signal=45%
HU_GENOTOXIN_ACTION_DIRECT_VS_INDIRECT_4HR	37	0.445362	1.53415	0.0475248	0.145248	0.986	5940	tags=41%, list=18%, signal=50%
MCGARVEY_SILENCED_BY_METHYLATION_IN_COLON_CANCER	40	0.472054	1.53334	0.043222	0.145261	0.986	7183	tags=43%, list=22%, signal=55%
PASQUALUCCI_LYMPHOMA_BY_GC_STAGE_UP	278	0.394502	1.53323	0.034	0.145262	0.987	4138	tags=28%, list=13%, signal=32%
SMIRNOV_RESPONSE_TO_IR_2HR_DN	55	0.450763	1.53355	0.0481928	0.145337	0.986	5411	tags=33%, list=17%, signal=39%
WESTON_VEGFA_TARGETS_6HR	52	0.521067	1.53369	0.0437376	0.14537	0.986	10852	tags=75%, list=34%, signal=113%
REACTOME_TRIGLYCERIDE_METABOLISM	35	0.461758	1.53253	0.0465116	0.145602	0.987	6639	tags=34%, list=21%, signal=43%
GARGALOVIC_RESPONSE_TO_OXIDIZED_PHOSPHOLIPIDS_GREY_DN	77	0.392462	1.53206	0.0292969	0.145861	0.987	4716	tags=31%, list=15%, signal=36%
MULLIGHAN_NPM1_MUTATED_SIGNATURE_2_UP	122	0.394331	1.5317	0.0419287	0.146072	0.987	6349	tags=34%, list=20%, signal=42%
PLASARI_TGFB1_SIGNALING_VIA_NFIC_1HR_UP	30	0.499356	1.52982	0.0492126	0.146268	0.987	4068	tags=40%, list=13%, signal=46%
OUYANG_PROSTATE_CANCER_PROGRESSION_UP	21	0.527368	1.52948	0.0446927	0.146408	0.987	2222	tags=29%, list=7%, signal=31%
NAKAMURA_METASTASIS	46	0.44933	1.53007	0.0377359	0.146447	0.987	6461	tags=41%, list=20%, signal=52%
VERHAAK_AML_WITH_NPM1_MUTATED_DN	237	0.399018	1.53017	0.0396825	0.146494	0.987	5949	tags=37%, list=18%, signal=45%
FIGUEROA_AML_METHYLATION_CLUSTER_1_DN	41	0.413142	1.53042	0.0196464	0.146565	0.987	4893	tags=37%, list=15%, signal=43%
LI_INDUCED_T_TO_NATURAL_KILLER_DN	132	0.358771	1.52835	0.0329457	0.147105	0.987	7067	tags=41%, list=22%, signal=52%
AMBROSINI_FLAVOPIRIDOL_TREATMENT_TP53	106	0.37319	1.52514	0.028169	0.147913	0.987	6242	tags=33%, list=19%, signal=41%
REACTOME_NICOTINAMIDE_SALVAGING	19	0.507669	1.52547	0.0469388	0.148165	0.987	4429	tags=37%, list=14%, signal=43%
DUTERTRE_ESTRADIOL_RESPONSE_6HR_DN	90	0.421485	1.5225	0.0484171	0.149265	0.989	4183	tags=32%, list=13%, signal=37%
MULLIGHAN_NPM1_SIGNATURE_3_UP	313	0.364075	1.52034	0.0298805	0.150348	0.99	7494	tags=38%, list=23%, signal=49%
RIZ_ERYTHROID_DIFFERENTIATION_HEMGN	26	0.490263	1.51965	0.0394477	0.150667	0.99	3313	tags=27%, list=10%, signal=30%
LEE_CALORIE_RESTRICTION_NEOCORTEX_DN	53	0.407189	1.51925	0.0429688	0.150736	0.99	5346	tags=36%, list=17%, signal=43%
ZHAN_MULTIPLE_MYELOMA_CD2_DN	45	0.418456	1.5185	0.0345528	0.150756	0.99	7701	tags=49%, list=24%, signal=64%
REACTOME_SLC_TRANSPORTER_DISORDERS	93	0.410619	1.51928	0.034413	0.150844	0.99	9946	tags=45%, list=31%, signal=65%
GAVIN_FOXP3_TARGETS_CLUSTER_P3	157	0.391197	1.51874	0.0367505	0.150925	0.99	8252	tags=45%, list=26%, signal=60%
KYNG_DNA_DAMAGE_BY_GAMMA_AND_UV_RADIATION	78	0.399853	1.51606	0.0279441	0.152382	0.99	4671	tags=31%, list=14%, signal=36%
KANG_IMMORTALIZED_BY_TERT_UP	85	0.423746	1.51504	0.0354331	0.153006	0.99	10139	tags=59%, list=31%, signal=85%
KYNG_WERNER_SYNDROM_AND_NORMAL_AGING_DN	189	0.36636	1.51361	0.0334646	0.153578	0.99	7950	tags=40%, list=25%, signal=52%
LEIN_CEREBELLUM_MARKERS	82	0.400074	1.51105	0.0232558	0.153992	0.991	4659	tags=28%, list=14%, signal=33%
DITTMER_PTHLH_TARGETS_DN	69	0.433721	1.5118	0.0494297	0.153994	0.99	6863	tags=38%, list=21%, signal=48%
PID_SMAD2_3NUCLEAR_PATHWAY	81	0.440186	1.51084	0.0363636	0.154045	0.991	6877	tags=41%, list=21%, signal=52%
BOQUEST_STEM_CELL_CULTURED_VS_FRESH_UP	414	0.406796	1.51065	0.038835	0.154088	0.991	6808	tags=39%, list=21%, signal=48%
LEE_CALORIE_RESTRICTION_NEOCORTEX_UP	63	0.398165	1.50973	0.021611	0.154252	0.991	6112	tags=35%, list=19%, signal=43%
PID_AVB3_INTEGRIN_PATHWAY	74	0.485874	1.50732	0.0469388	0.155026	0.991	8958	tags=59%, list=28%, signal=82%
PARK_HSC_MARKERS	44	0.428814	1.50711	0.0383838	0.1551	0.991	6725	tags=36%, list=21%, signal=46%
VANTVEER_BREAST_CANCER_BRCA1_UP	42	0.625618	2.04265	<0.01	0.15514	0.185	4213	tags=48%, list=13%, signal=55%
BROWNE_HCMV_INFECTION_30MIN_DN	133	0.36978	1.50486	0.026	0.155463	0.993	4213	tags=28%, list=13%, signal=32%
VALK_AML_CLUSTER_2	28	0.461037	1.50581	0.0493097	0.155651	0.992	8336	tags=43%, list=26%, signal=58%
SATO_SILENCED_BY_METHYLATION_IN_PANCREATIC_CANCER_1	384	0.36027	1.50544	0.0394477	0.155846	0.992	9390	tags=47%, list=29%, signal=65%
GOLDRATH_ANTIGEN_RESPONSE	347	0.605623	2.07074	0.00199601	0.158354	0.134	7461	tags=61%, list=23%, signal=78%
LOPEZ_TRANSLATION_VIA_FN1_SIGNALING	35	0.470732	1.49717	0.0483871	0.158461	0.993	5669	tags=43%, list=18%, signal=52%
ODONNELL_TFRC_TARGETS_UP	370	0.346611	1.49349	0.0250482	0.1605	0.995	7559	tags=36%, list=23%, signal=47%
MCBRYAN_PUBERTAL_BREAST_5_6WK_UP	114	0.386593	1.49359	0.0250965	0.160547	0.995	7747	tags=38%, list=24%, signal=49%
BROWNE_HCMV_INFECTION_48HR_UP	174	0.354346	1.49211	0.0466019	0.161101	0.995	5514	tags=30%, list=17%, signal=37%
WIERENGA_STAT5A_TARGETS_UP	197	0.390392	1.48986	0.0480962	0.161848	0.995	7698	tags=40%, list=24%, signal=52%
PURBEY_TARGETS_OF_CTBP1_NOT_SATB1_UP	281	0.334048	1.49019	0.022541	0.161954	0.995	4851	tags=26%, list=15%, signal=31%
UEDA_PERIFERAL_CLOCK	161	0.376819	1.48826	0.0476191	0.162555	0.995	7749	tags=41%, list=24%, signal=54%
FARMER_BREAST_CANCER_BASAL_VS_LULMINAL	319	0.358079	1.485	0.030426	0.16337	0.995	6543	tags=34%, list=20%, signal=42%
COATES_MACROPHAGE_M1_VS_M2_DN	79	0.399211	1.48394	0.0466418	0.163641	0.995	2896	tags=24%, list=9%, signal=26%
GOTZMANN_EPITHELIAL_TO_MESENCHYMAL_TRANSITION_DN	202	0.394837	1.48311	0.0433071	0.16386	0.995	7260	tags=37%, list=22%, signal=47%
OHM_METHYLATED_IN_ADULT_CANCERS	27	0.491922	1.48063	0.0483559	0.164876	0.996	6095	tags=41%, list=19%, signal=50%
REACTOME_TRANSPORT_OF_BILE_SALTS_AND_ORGANIC_ACIDS_METAL_IONS_AND_AMINE_COMPOUNDS	83	0.411752	1.48075	0.0383142	0.164878	0.996	6493	tags=34%, list=20%, signal=42%
SHETH_LIVER_CANCER_VS_TXNIP_LOSS_PAM1	242	0.349294	1.48002	0.0342052	0.165072	0.996	5054	tags=30%, list=16%, signal=35%
LEE_LIVER_CANCER_MYC_DN	59	0.410799	1.47969	0.0415842	0.165119	0.996	9608	tags=56%, list=30%, signal=79%
GAZDA_DIAMOND_BLACKFAN_ANEMIA_ERYTHROID_DN	434	0.315336	1.47949	0.030426	0.1652	0.996	4566	tags=24%, list=14%, signal=28%
DELACROIX_RAR_BOUND_ES	441	0.317872	1.47615	0.0177866	0.165583	0.996	7398	tags=35%, list=23%, signal=45%
XU_GH1_EXOGENOUS_TARGETS_DN	98	0.343015	1.47136	0.0211946	0.167933	0.997	6208	tags=31%, list=19%, signal=38%
REACTOME_O_LINKED_GLYCOSYLATION	108	0.389992	1.46517	0.0464646	0.170694	0.998	6332	tags=36%, list=20%, signal=45%
KOYAMA_SEMA3B_TARGETS_DN	351	0.317123	1.46486	0.0307692	0.170817	0.998	7134	tags=33%, list=22%, signal=42%
SU_PANCREAS	41	0.389254	1.46443	0.0314961	0.171082	0.998	7118	tags=39%, list=22%, signal=50%
KUMAR_AUTOPHAGY_NETWORK	63	0.383001	1.4633	0.044	0.171422	0.998	3275	tags=27%, list=10%, signal=30%
ZHOU_INFLAMMATORY_RESPONSE_LPS_UP	369	0.344496	1.46074	0.0485437	0.172469	0.998	7314	tags=35%, list=23%, signal=45%
KEGG_MELANOMA	67	0.405897	1.46088	0.0437376	0.172578	0.998	6095	tags=39%, list=19%, signal=48%
SCHAEFFER_PROSTATE_DEVELOPMENT_48HR_UP	432	0.358672	1.45808	0.0491159	0.174123	0.999	7349	tags=35%, list=23%, signal=45%
SENESE_HDAC1_TARGETS_DN	248	0.322757	1.44612	0.039604	0.178822	1	5538	tags=29%, list=17%, signal=35%
BROWNE_HCMV_INFECTION_14HR_DN	275	0.33428	1.44033	0.0241449	0.179889	1	6796	tags=33%, list=21%, signal=42%
REACTOME_METABOLISM_OF_WATER_SOLUBLE_VITAMINS_AND_COFACTORS	121	0.359053	1.44089	0.0497925	0.180081	1	6392	tags=32%, list=20%, signal=40%
OHGUCHI_LIVER_HNF4A_TARGETS_DN	149	0.363036	1.43914	0.0472441	0.180208	1	10494	tags=51%, list=32%, signal=75%
PEDRIOLI_MIR31_TARGETS_DN	393	0.349231	1.43832	0.0497018	0.180869	1	6763	tags=34%, list=21%, signal=42%
TURASHVILI_BREAST_DUCTAL_CARCINOMA_VS_DUCTAL_NORMAL_DN	190	0.372283	1.43787	0.0464217	0.180936	1	8503	tags=41%, list=26%, signal=55%
CHIANG_LIVER_CANCER_SUBCLASS_POLYSOMY7_UP	73	0.365815	1.43421	0.0473373	0.182287	1	6863	tags=30%, list=21%, signal=38%
WANG_CLIM2_TARGETS_UP	243	0.316117	1.42649	0.0491159	0.186062	1	7872	tags=37%, list=24%, signal=48%
SHEPARD_BMYB_MORPHOLINO_UP	205	0.340117	1.42591	0.0468432	0.186232	1	8585	tags=40%, list=27%, signal=53%
BARIS_THYROID_CANCER_DN	58	0.616069	2.04296	<0.01	0.192631	0.184	3358	tags=45%, list=10%, signal=50%
ZHOU_INFLAMMATORY_RESPONSE_FIMA_UP	472	0.31846	1.40838	0.0444015	0.196103	1	7867	tags=37%, list=24%, signal=48%
HERNANDEZ_MITOTIC_ARREST_BY_DOCETAXEL_1_DN	37	0.725213	2.11773	<0.01	0.198722	0.081	3325	tags=54%, list=10%, signal=60%
ROPERO_HDAC2_TARGETS	106	0.321099	1.39206	0.0388548	0.203731	1	7750	tags=37%, list=24%, signal=48%
NUTT_GBM_VS_AO_GLIOMA_UP	46	0.805286	2.07646	<0.01	0.215249	0.127	4396	tags=78%, list=14%, signal=90%

## Sheet: Table S7
Table S7. DEGs between high-risk and low-risk phenotypes
ID	logFC	logCPM	PValue	FDR
SEMG2	-4.89633	-2.54724	1.8344e-23	4.78444e-22
SEMG1	-4.871	-1.90988	1.18894e-20	2.23361e-19
FAM159B	-2.19703	0.0244509	1.45729e-22	3.40338e-21
OTOG	-2.13013	1.84467	1.25446e-18	1.86924e-17
SCGN	-2.06715	0.615751	4.60293e-19	7.23271e-18
MYOD1	-2.0257	-0.169212	2.23674e-18	3.24891e-17
SPRR2E	-1.97033	-3.96889	2.29944e-06	7.0782e-06
CD300LG	-1.97027	0.831598	4.05464e-37	4.31192e-35
OR52E8	-1.9163	-4.06784	3.25757e-06	9.77654e-06
SPRR1B	-1.91606	-3.1213	7.44404e-06	2.11271e-05
G6PC2	-1.89809	-0.0157316	4.06485e-21	7.98929e-20
CARTPT	-1.8739	1.0632	2.69044e-09	1.24069e-08
BPIFB1	-1.78998	-3.15937	4.22945e-13	3.21409e-12
FOXR2	-1.77679	-4.18385	3.70769e-06	1.10403e-05
MUCL1	-1.76516	-3.75669	3.2599e-12	2.22295e-11
KRT6B	-1.75998	-1.98286	8.31091e-07	2.74257e-06
FGFBP1	-1.75932	-3.42792	2.18902e-06	6.75925e-06
KRT14	-1.7448	-0.26581	4.04743e-07	1.39436e-06
KRT6C	-1.73691	-3.21363	2.47357e-05	6.44773e-05
LCN9	-1.72298	-0.84879	8.5758e-17	1.01872e-15
RNF17	-1.70903	-2.7582	1.08086e-17	1.44433e-16
NPS	-1.66728	-3.0715	6.46238e-06	1.85146e-05
CD1A	-1.65925	-3.48557	6.65124e-09	2.89973e-08
CCL1	-1.65754	-2.99058	3.18398e-13	2.46255e-12
NPBWR2	-1.62184	-3.24476	9.8078e-10	4.78107e-09
PLN	-1.58764	2.40154	4.16474e-18	5.84044e-17
SLC6A18	-1.58291	-3.09562	2.20287e-08	8.98138e-08
HTR3B	-1.58126	-1.09077	3.86637e-11	2.2873e-10
TESPA1	-1.56625	3.91833	5.4798e-11	3.17143e-10
NKX6-3	-1.56025	-2.31682	3.6214e-22	8.04725e-21
ZFR2	-1.54956	3.00914	8.34095e-22	1.76109e-20
BARHL1	-1.53124	-0.36461	3.83054e-12	2.58837e-11
CEACAM6	-1.52507	-2.35408	1.48613e-06	4.711e-06
SPRR1A	-1.48568	-3.69119	7.60075e-06	2.15308e-05
C10orf120	-1.48016	-3.69967	3.37793e-12	2.29817e-11
CEACAM5	-1.46922	-2.15166	6.80344e-05	0.000165667
TMC3	-1.45883	-0.108558	1.35775e-09	6.4912e-09
SYCE1	-1.42908	0.387787	1.36491e-14	1.26896e-13
ASPG	-1.40334	-1.71503	1.10744e-16	1.30082e-15
SPRR2D	-1.40271	-3.98568	3.98919e-05	0.000100907
LPO	-1.39752	0.565135	3.58507e-24	9.96126e-23
AGXT2	-1.39023	-3.37671	2.86267e-07	1.00559e-06
KRT6A	-1.38577	-0.384409	0.000106604	0.000251896
GRIN3A	-1.36666	4.02085	2.0344e-19	3.33149e-18
CORO6	-1.36053	3.38408	3.62174e-23	9.10071e-22
NMUR2	-1.35113	0.293869	8.82719e-16	9.42094e-15
LHX5	-1.34456	2.10126	4.8742e-09	2.16569e-08
PIP	-1.3417	-4.17059	0.000560596	0.00117771
INSM2	-1.33615	0.994181	4.05152e-15	4.00124e-14
GFRA3	-1.32956	-1.58198	4.05164e-11	2.38663e-10
ABCC8	-1.31804	5.43318	3.0681e-26	1.0623e-24
DUOXA2	-1.29131	-2.72966	7.2553e-11	4.13735e-10
SLC14A2	-1.28466	1.25612	3.5768e-14	3.13866e-13
OR6B3	-1.27086	-4.16478	1.71289e-06	5.3745e-06
SPRR2A	-1.27062	-3.71536	0.000207051	0.000467008
KCNJ11	-1.26956	4.78819	1.3481e-25	4.3241e-24
LHX3	-1.25972	-0.358671	2.13138e-10	1.13976e-09
SPINK6	-1.25341	-3.96339	1.03831e-11	6.65843e-11
DGKK	-1.24677	2.83693	6.1837e-12	4.09178e-11
NGB	-1.2326	1.65357	8.95215e-09	3.84747e-08
MYH1	-1.22871	-3.79331	1.02929e-06	3.34411e-06
KCNS1	-1.21615	3.04063	6.70372e-08	2.56684e-07
DUSP9	-1.21405	2.63207	1.56353e-21	3.21081e-20
NEFM	-1.2122	5.8207	3.92226e-09	1.76511e-08
NPAS4	-1.20635	1.2905	6.26754e-06	1.80083e-05
RBBP8NL	-1.20311	-3.68799	2.31792e-06	7.12526e-06
CACNG2	-1.20277	3.35251	5.58901e-14	4.79461e-13
CRISP3	-1.20025	-3.91892	0.000266587	0.00059173
KRT4	-1.19302	-3.49781	0.00171533	0.00331344
ALOX12B	-1.19252	-0.300972	3.66982e-18	5.18711e-17
NEUROD4	-1.18345	0.586752	2.07626e-09	9.69028e-09
MUC7	-1.17637	-4.17403	5.95373e-05	0.000146434
THEG	-1.17615	-3.11177	7.51024e-08	2.8585e-07
SOWAHB	-1.15402	0.786455	5.30368e-09	2.34022e-08
DUSP13	-1.1503	-2.38043	1.18589e-13	9.75015e-13
MCHR2	-1.14731	0.202519	6.80115e-06	1.93919e-05
GJD2	-1.14147	1.33654	3.36529e-09	1.52793e-08
SPRR2G	-1.13428	-3.78351	6.96911e-10	3.4828e-09
GABRB2	-1.13042	4.93269	4.30872e-09	1.93076e-08
L1CAM	-1.12268	6.64684	1.00236e-11	6.44715e-11
TEX19	-1.11468	-2.51655	3.37834e-11	2.01192e-10
CTXN3	-1.11391	0.539854	2.64376e-05	6.8494e-05
GABRG2	-1.10621	5.17366	1.48098e-10	8.07423e-10
CALB1	-1.10235	3.51422	3.56412e-11	2.1148e-10
CBLN2	-1.09622	3.21705	5.29665e-12	3.52308e-11
ROS1	-1.08621	-1.51198	2.24982e-06	6.93499e-06
XKR7	-1.08617	3.57333	4.57568e-11	2.68118e-10
F5	-1.08474	5.00771	1.46331e-08	6.13123e-08
NPBWR1	-1.08402	-2.92204	7.18423e-05	0.000174393
RTP5	-1.08306	5.11388	3.89967e-16	4.31938e-15
ALAS2	-1.08204	-1.00162	1.52087e-08	6.35302e-08
LGALS7B	-1.07802	-4.11244	3.57248e-05	9.09331e-05
SELL	-1.07409	6.69455	1.47109e-10	8.02518e-10
CALML5	-1.07034	-3.94754	0.00524969	0.00931021
MYT1L	-1.06958	5.13378	7.92623e-10	3.92816e-09
AMER3	-1.06552	3.75045	2.44716e-12	1.69461e-11
BLK	-1.06539	-0.808771	1.65295e-08	6.87162e-08
TMEM132D	-1.06534	3.14247	2.13673e-08	8.72966e-08
STAT4	-1.06199	1.5144	1.52652e-10	8.31488e-10
CPNE9	-1.05455	1.46167	2.04369e-11	1.25258e-10
KCNS2	-1.05178	1.71267	1.71007e-07	6.18337e-07
INA	-1.05158	6.49449	1.14147e-13	9.40657e-13
SYT4	-1.0451	5.11863	7.44107e-10	3.70519e-09
ATOH8	-1.04508	6.30996	2.0631e-23	5.33421e-22
ANKRD55	-1.0383	0.950234	2.91625e-12	2.00546e-11
SCRT1	-1.0351	4.87992	7.09235e-13	5.21663e-12
KCNIP2	-1.03403	5.98132	1.6712e-15	1.72289e-14
RGR	-1.03023	4.19641	1.28884e-13	1.05626e-12
KRTDAP	-1.02924	-3.593	2.53488e-07	8.9804e-07
GLRA1	-1.02874	-1.5736	1.67241e-08	6.94707e-08
SVOP	-1.02782	5.30593	2.10717e-10	1.12782e-09
FADS6	-1.01886	0.0599559	1.11962e-06	3.61918e-06
PVALB	-1.01783	1.50122	2.043e-06	6.33686e-06
ASIC4	-1.01724	6.87487	1.37906e-15	1.43787e-14
CLVS2	-1.01593	4.69291	7.68322e-13	5.62575e-12
GLP1R	-1.0148	0.959343	3.29854e-07	1.15011e-06
NOG	-1.01433	4.09466	5.66403e-20	9.82462e-19
WNT7B	-1.01269	4.80517	6.13275e-14	5.23746e-13
GPR148	-1.01142	-4.23101	8.50176e-09	3.66094e-08
HTR1A	-1.01133	0.904544	9.51723e-08	3.57141e-07
TPSD1	-1.00213	-2.52409	0.000139728	0.000323995
CABP1	-1.00129	4.63322	6.07571e-12	4.02628e-11
T	1.00045	-4.0015	4.66493e-06	1.36808e-05
CD48	1.00086	0.934882	2.7545e-11	1.66144e-10
LTBP2	1.00118	3.75587	3.90145e-27	1.47676e-25
ADAM19	1.00215	3.57988	1.22986e-25	3.95904e-24
ITGA3	1.00222	5.3683	7.73102e-25	2.29439e-23
OLFML1	1.00289	0.975754	4.18175e-23	1.04491e-21
SP100	1.00304	4.04729	2.52675e-33	1.74972e-31
MAB21L1	1.00435	0.186081	6.9597e-13	5.12683e-12
DNAI2	1.00435	-0.711729	1.85941e-13	1.48504e-12
MGARP	1.00516	0.385574	6.0917e-22	1.31442e-20
APOBEC3F	1.00565	0.581375	2.7057e-27	1.04632e-25
TMEM171	1.00647	-0.892395	4.61989e-08	1.80689e-07
IL1R1	1.00671	3.58587	2.81577e-15	2.82145e-14
MYB	1.00677	-0.518324	1.85029e-14	1.68488e-13
ONECUT1	1.00729	-2.19458	2.63928e-09	1.21843e-08
IFI44L	1.00734	6.29704	2.5052e-14	2.23678e-13
VWA3B	1.009	1.68211	8.65659e-19	1.31737e-17
SNAI1	1.00931	0.383127	4.12894e-16	4.55637e-15
FOSL1	1.00941	1.42902	3.19962e-13	2.47358e-12
PTGFRN	1.01009	5.73067	8.18659e-32	4.89169e-30
CASP1	1.01035	3.22313	1.02756e-26	3.73138e-25
MYO1G	1.01089	1.08897	1.53757e-19	2.55063e-18
MORN3	1.0112	1.68232	4.41891e-15	4.34259e-14
MORN5	1.0124	1.10006	2.24772e-17	2.88076e-16
CD8B	1.01402	-2.03948	2.92184e-12	2.00853e-11
NOS2	1.01405	2.42225	4.38366e-13	3.32139e-12
B3GNT5	1.0147	3.0304	6.31903e-23	1.5444e-21
CFAP65	1.01592	0.405414	8.68612e-14	7.26632e-13
MAN1C1	1.01799	5.62958	6.8289e-22	1.45939e-20
LGALS3	1.01819	5.06151	2.77224e-19	4.49445e-18
TFPI	1.01992	3.97268	5.75292e-13	4.28972e-12
NDNF	1.01996	2.72316	2.63742e-10	1.39657e-09
CDC6	1.02007	2.15823	4.83701e-23	1.19858e-21
GJA3	1.02041	-0.396109	5.55614e-06	1.61068e-05
PLA2R1	1.0206	1.19311	1.03278e-15	1.0944e-14
DNAJB13	1.02119	-1.29624	4.69237e-20	8.19491e-19
KYNU	1.02125	0.839224	2.33898e-23	5.99544e-22
TSPAN2	1.02318	0.339126	1.666e-13	1.34257e-12
CXCL14	1.02383	5.28364	5.5762e-09	2.45078e-08
IQGAP1	1.02404	6.25338	8.08012e-45	2.06228e-42
CAPG	1.02417	5.5842	3.07048e-21	6.13616e-20
SCIN	1.02509	4.90863	2.05305e-13	1.63239e-12
ERCC6L	1.0254	-0.0226243	1.04557e-18	1.56319e-17
C17orf105	1.02544	-2.53915	2.68609e-11	1.62237e-10
TMEM252	1.02582	-1.91818	1.3161e-13	1.07662e-12
ANO9	1.02779	-1.96866	2.00529e-15	2.04139e-14
C3	1.02806	9.09162	8.16682e-19	1.24495e-17
EPSTI1	1.02827	2.6777	1.31991e-21	2.72618e-20
DEPDC1B	1.02842	1.25752	4.3022e-18	6.00962e-17
KIFC1	1.02842	3.45521	1.60254e-14	1.47052e-13
NCAPH	1.02905	2.46272	1.11113e-17	1.48035e-16
WWTR1	1.02953	6.24481	3.18691e-24	8.92435e-23
FOXM1	1.02955	4.32426	3.43628e-14	3.0198e-13
HRASLS2	1.02968	-3.01044	6.00225e-16	6.53083e-15
SLC16A4	1.0297	3.73157	2.59132e-28	1.12644e-26
SH2D1A	1.03015	-1.92439	1.56123e-15	1.61418e-14
CCNA2	1.03045	2.56843	4.89958e-21	9.57723e-20
CCL2	1.0311	4.71103	1.09736e-10	6.08866e-10
LATS2	1.0324	2.91716	1.12911e-34	9.25349e-33
TBX1	1.03247	-0.537032	1.8876e-13	1.50486e-12
GJC1	1.03284	3.42685	5.27872e-29	2.4496e-27
ZBP1	1.03479	-0.361215	7.05223e-14	5.97984e-13
ST6GALNAC2	1.03512	1.86429	5.07887e-18	7.06141e-17
LGI2	1.03583	3.28878	1.10786e-11	7.06138e-11
C22orf15	1.03609	-2.77953	2.29626e-14	2.06675e-13
LMX1B	1.03626	-1.07093	4.81972e-08	1.88135e-07
AQP2	1.03674	-3.84916	6.81167e-09	2.96606e-08
TNNI1	1.03689	-3.65035	5.05001e-09	2.23436e-08
DAW1	1.03728	-0.577439	2.50314e-06	7.65905e-06
ECEL1	1.03757	2.46889	4.82326e-06	1.41081e-05
FCER1A	1.03804	-0.713824	4.80105e-09	2.13531e-08
CYTL1	1.03842	2.3207	8.23014e-22	1.74011e-20
IFI30	1.03861	-1.14051	2.16618e-16	2.46503e-15
SNX20	1.03876	1.53923	5.65511e-21	1.10059e-19
FPR2	1.0393	-1.19965	1.00499e-11	6.45869e-11
CDC25C	1.04038	0.680928	1.52679e-15	1.5804e-14
SECTM1	1.04104	1.83114	7.08147e-17	8.56005e-16
SLC5A9	1.04215	0.18101	3.64881e-18	5.16149e-17
BATF	1.04229	-0.583169	3.92168e-15	3.87955e-14
RAD54L	1.04283	1.46366	4.20459e-21	8.25487e-20
CLEC1B	1.04287	-3.96208	3.25459e-08	1.30024e-07
LRRC46	1.04313	1.1134	2.12057e-27	8.29019e-26
CLNK	1.04323	-2.13941	1.7991e-10	9.69031e-10
CYP1B1	1.04486	3.6742	1.4977e-14	1.38209e-13
FBLIM1	1.04702	2.92689	7.96016e-23	1.92705e-21
EGFR	1.04713	9.4818	4.59479e-14	3.98304e-13
CYP4F2	1.04742	-2.35702	4.62175e-10	2.36664e-09
FGL2	1.04765	4.03501	1.88407e-23	4.89256e-22
ACSS3	1.04844	4.35796	2.86197e-20	5.13374e-19
GALP	1.04885	-4.16452	1.05952e-05	2.93389e-05
NTSR1	1.04887	0.290268	1.67629e-08	6.95833e-08
CCL18	1.04891	-0.134175	0.000337004	0.000736684
VCAM1	1.04987	5.68003	5.56255e-14	4.77561e-13
HLA-DMB	1.04991	4.94868	1.66017e-23	4.37472e-22
ASPN	1.05158	0.352231	1.69909e-17	2.21577e-16
NUF2	1.05162	2.2908	1.23318e-19	2.06873e-18
PLA2G2C	1.05268	-3.32053	7.55901e-10	3.75868e-09
ADGRG5	1.05357	0.319746	6.36979e-19	9.83601e-18
ADH1A	1.0548	-4.17678	1.2057e-07	4.44602e-07
PBK	1.0553	2.98529	2.54048e-12	1.75651e-11
P2RY6	1.05572	0.7057	4.99521e-22	1.08835e-20
ANKRD53	1.05696	0.327645	7.36214e-27	2.72323e-25
CIDEB	1.05742	-2.26123	6.0143e-30	3.08769e-28
CFHR1	1.05798	-4.186	7.65497e-06	2.16741e-05
SKAP2	1.05812	4.69742	8.93288e-26	2.90701e-24
GPR15	1.05834	-4.18183	3.75842e-06	1.1182e-05
CDK4	1.05852	6.72847	1.88141e-25	5.94925e-24
SLC6A14	1.05856	-3.42303	1.53632e-05	4.14622e-05
ESPN	1.05876	-0.0237052	2.7e-10	1.42675e-09
F2RL1	1.05891	2.5848	1.53472e-14	1.41264e-13
TEAD2	1.06035	3.06594	9.04357e-35	7.48021e-33
SLC11A1	1.06178	4.532	1.4638e-15	1.52313e-14
MCM10	1.06181	1.9774	5.41985e-13	4.06e-12
ADIG	1.06221	-2.27132	6.80281e-11	3.89299e-10
ADAMTS16	1.06253	0.777489	4.7436e-15	4.64125e-14
IL20RA	1.06268	1.43425	2.90179e-11	1.74381e-10
TREML2	1.06305	-3.14325	6.16915e-11	3.55198e-10
NOX4	1.06354	0.441209	2.90093e-18	4.15289e-17
TPX2	1.06426	4.41138	7.61037e-18	1.03712e-16
C8orf4	1.06862	3.96088	3.65506e-17	4.57613e-16
CAV2	1.06955	3.56751	2.91128e-28	1.25939e-26
PCLAF	1.06961	2.11002	1.59486e-15	1.64703e-14
LAMC1	1.06998	5.87014	1.07938e-40	1.73732e-38
ECHDC2	1.07008	3.89844	3.3335e-25	1.02683e-23
MAT1A	1.07036	-2.94447	7.13412e-09	3.09665e-08
MMP3	1.0704	-1.72914	1.28941e-05	3.53322e-05
IL1RAP	1.07074	4.57953	3.66429e-20	6.48823e-19
TUBA1C	1.07091	3.94384	1.62681e-31	9.40601e-30
AVP	1.07194	-3.8262	1.79367e-05	4.78723e-05
FKBP9	1.07255	5.48422	4.17534e-34	3.21537e-32
SP5	1.07263	-0.282196	4.25714e-13	3.23376e-12
TGIF1	1.07359	4.1847	1.34457e-36	1.31989e-34
FAM114A1	1.07481	3.66796	5.2231e-38	6.02038e-36
IGF2BP1	1.0751	-4.02258	7.47021e-08	2.84387e-07
RDH5	1.07561	0.695473	3.51137e-29	1.6509e-27
TLR8	1.07733	0.620459	5.47861e-17	6.70417e-16
COLEC12	1.07827	4.71885	2.29771e-23	5.90661e-22
ENO4	1.07845	-0.828452	7.07362e-16	7.64071e-15
CASP4	1.0787	2.76352	1.88209e-34	1.49446e-32
IKZF3	1.08141	-0.130346	7.15896e-17	8.64787e-16
SERPINA12	1.08197	-4.16903	2.9115e-06	8.8224e-06
LAMP3	1.08228	-0.460166	1.38143e-16	1.59745e-15
CCDC89	1.08235	0.396557	7.21174e-22	1.53753e-20
FAM180B	1.0829	-0.278089	8.55159e-12	5.55776e-11
GSG2	1.08309	-0.0981319	6.29871e-18	8.62319e-17
TTLL10	1.08314	-2.8248	1.341e-14	1.24783e-13
INSL5	1.0836	-3.24604	1.12661e-10	6.23931e-10
SLC5A7	1.0843	-3.58633	1.39726e-05	3.79962e-05
TREML4	1.08432	-3.24583	5.10022e-07	1.73332e-06
CCL5	1.08518	1.51584	1.26665e-15	1.32728e-14
AP000781.2	1.0861	-4.00848	1.0226e-10	5.70314e-10
RBM47	1.08714	2.99469	1.77706e-24	5.07172e-23
TKTL1	1.0872	1.84402	1.7017e-11	1.05711e-10
C5orf49	1.08752	2.37942	1.03737e-11	6.65479e-11
VNN2	1.08763	0.207084	1.12766e-18	1.68171e-17
FPR3	1.0884	2.30092	4.08562e-14	3.56067e-13
EFEMP2	1.0897	4.88338	2.71959e-23	6.92139e-22
PABPC4L	1.08978	-0.524572	5.39176e-28	2.24021e-26
C2orf66	1.09014	-1.26742	1.03318e-19	1.74468e-18
SSC5D	1.09135	2.36165	2.6871e-25	8.33467e-24
DENND2D	1.09136	1.65322	8.38854e-26	2.73985e-24
PPIC	1.09179	2.79569	8.19648e-34	6.10159e-32
VWA3A	1.09235	2.5649	1.88628e-13	1.50447e-12
AGTR1	1.09407	-1.88659	2.99409e-17	3.7911e-16
AK7	1.09558	-0.00765765	2.34464e-12	1.62677e-11
LAX1	1.09608	-1.75646	3.69551e-21	7.30353e-20
E2F2	1.0978	2.06536	2.86637e-14	2.54224e-13
TRH	1.0988	2.80689	6.78002e-07	2.26711e-06
CD5	1.09897	-0.708377	8.16549e-23	1.97141e-21
NAMPT	1.09996	6.31608	1.19882e-33	8.74211e-32
OSR1	1.10064	1.33606	9.14891e-11	5.14008e-10
CD274	1.10105	1.65185	1.80866e-28	8.03819e-27
POLQ	1.10112	0.990292	5.75052e-20	9.9553e-19
KCNE1B	1.10206	-4.15605	4.30476e-07	1.47703e-06
GBP3	1.10322	4.4128	7.20506e-19	1.10305e-17
CD93	1.10376	4.69301	4.87479e-22	1.06471e-20
TPRG1	1.10383	-0.577627	8.93366e-27	3.25069e-25
TWIST1	1.104	0.944499	4.58582e-19	7.21852e-18
DNAH5	1.10407	2.04992	3.88601e-20	6.84689e-19
LCK	1.10511	-0.483107	3.51204e-18	4.97589e-17
SLC7A3	1.10577	1.06447	1.43715e-12	1.01889e-11
C11orf86	1.10584	-3.0756	2.25922e-10	1.20487e-09
RNASE2	1.10632	1.11392	7.6944e-14	6.49047e-13
HFE	1.10836	1.96632	1.70822e-36	1.64968e-34
NUSAP1	1.10839	4.18209	1.54513e-17	2.02534e-16
ANKRD45	1.11011	1.47034	8.66973e-22	1.81232e-20
ATOH1	1.11061	-3.74834	1.6745e-07	6.06236e-07
HTRA4	1.11193	-2.57325	5.40943e-10	2.74637e-09
PODNL1	1.11265	1.58591	3.22097e-10	1.68361e-09
DNAJC22	1.11508	1.69975	2.39962e-29	1.15557e-27
EPHX3	1.11607	-1.15908	1.68316e-22	3.87018e-21
TCEA3	1.1169	2.2924	3.29147e-17	4.15293e-16
KNL1	1.11881	2.52805	2.37927e-16	2.70235e-15
GUCY2C	1.11937	-1.49798	3.6499e-22	8.10051e-21
ELSPBP1	1.12074	-2.19038	2.07612e-05	5.47241e-05
MS4A15	1.12167	-3.87197	2.34693e-07	8.35263e-07
DKKL1	1.12208	-1.82572	7.86071e-17	9.42546e-16
RARRES2	1.12223	3.49981	1.1765e-09	5.67016e-09
PPP1R36	1.12238	-0.361097	6.01514e-26	2.00497e-24
GPR18	1.1227	-3.07762	2.72265e-16	3.07283e-15
C11orf21	1.12307	-0.849651	1.1646e-22	2.74738e-21
ITLN2	1.12324	-3.83882	4.92623e-07	1.67765e-06
CISH	1.12384	1.02944	1.30049e-27	5.1863e-26
CAVIN1	1.12391	6.24296	1.84407e-32	1.18939e-30
FGFRL1	1.12502	4.85552	2.0071e-28	8.85405e-27
SGO1	1.12648	0.856733	7.26804e-17	8.76186e-16
RSAD2	1.1269	3.93379	6.52132e-17	7.91507e-16
IQUB	1.12767	0.343662	2.35243e-29	1.13591e-27
XKR8	1.12862	2.56453	6.63758e-26	2.20013e-24
CDC45	1.12903	1.91002	2.8137e-17	3.58045e-16
BUB1	1.12921	2.78267	5.99002e-19	9.25759e-18
FAM111B	1.12966	1.75166	3.39436e-15	3.37096e-14
C5orf67	1.13009	-2.89275	2.22645e-14	2.01e-13
NTF3	1.13009	-2.90428	4.05359e-09	1.82192e-08
SCN4A	1.1301	-2.02508	4.00177e-17	4.98575e-16
ACTN1	1.13041	6.62379	3.68716e-27	1.40159e-25
TEAD3	1.13109	2.01351	1.30334e-28	5.92507e-27
SHCBP1	1.13116	2.17006	3.35768e-28	1.43513e-26
KLHDC7B	1.13128	-0.834039	5.01557e-17	6.17561e-16
SEMA3E	1.13503	2.93145	1.1684e-08	4.95598e-08
MUC3A	1.13512	-1.89389	1.05807e-12	7.6009e-12
RAB38	1.13513	-1.11542	4.41303e-25	1.34315e-23
CLIC1	1.13522	5.60829	4.8813e-33	3.31594e-31
FZD6	1.13694	2.69891	3.66689e-35	3.22722e-33
GTSE1	1.13728	2.45958	3.2588e-18	4.64658e-17
IL15	1.13747	-0.195198	7.23151e-25	2.1533e-23
S100A11	1.13838	5.198	4.75504e-28	1.99891e-26
CD109	1.13841	3.51045	4.00136e-30	2.09643e-28
SMC4	1.13849	3.94639	3.99988e-35	3.48594e-33
SPINK8	1.14062	-0.213088	3.20559e-23	8.10057e-22
SPATA3	1.1412	-2.16784	4.58941e-15	4.49531e-14
TFAP2C	1.14132	-0.855873	2.287e-13	1.80229e-12
PARP15	1.14135	-0.390169	1.11079e-27	4.45962e-26
EVC	1.14214	2.84505	6.56756e-21	1.2644e-19
ORC1	1.1441	1.11977	2.41171e-23	6.17302e-22
TRIM61	1.14427	-2.32507	4.11135e-22	9.07952e-21
ROR1	1.14511	1.15553	4.33026e-28	1.82895e-26
RSPH1	1.14544	3.49271	6.37603e-21	1.22885e-19
OAS1	1.14587	4.22421	2.37675e-21	4.80895e-20
OCA2	1.14655	-0.203716	6.22175e-08	2.39017e-07
KCNN4	1.14726	0.839558	2.05105e-21	4.16884e-20
FAM20A	1.14943	1.72351	1.70417e-20	3.14533e-19
CDKN2C	1.14957	4.93596	2.02937e-26	7.16535e-25
PIMREG	1.15001	3.06335	1.5925e-14	1.46281e-13
PLAUR	1.15012	2.83046	6.56481e-25	1.9646e-23
PI15	1.15023	0.894891	4.49849e-19	7.10611e-18
MAJIN	1.15084	-3.80166	4.3297e-10	2.22283e-09
CCL20	1.15097	-2.08343	1.45249e-13	1.17902e-12
MMP14	1.15101	6.10737	2.75205e-29	1.30766e-27
MYO5C	1.15102	3.31827	5.45009e-31	3.01459e-29
BEST4	1.15186	-0.155901	2.22364e-23	5.73269e-22
SOCS1	1.1524	0.282641	1.00612e-23	2.70307e-22
CABP4	1.15291	0.281279	1.29266e-37	1.44342e-35
SH2D2A	1.15307	-1.139	3.11125e-22	6.9656e-21
TPSAB1	1.15379	-1.63359	4.11252e-05	0.000103836
SLAMF6	1.15399	-1.20339	2.33496e-17	2.98828e-16
C9orf47	1.15399	-0.135427	9.09784e-25	2.67339e-23
GBP2	1.15427	5.55925	2.08976e-16	2.37958e-15
PTCRA	1.15445	-1.0911	9.05607e-13	6.57172e-12
KDELR3	1.15649	0.645321	1.81843e-28	8.06156e-27
NME8	1.15722	-2.31542	1.65603e-16	1.90758e-15
LGALS9C	1.15724	-3.32425	1.83918e-11	1.13541e-10
B3GNT7	1.1588	2.17242	1.87856e-15	1.92335e-14
GTSF1	1.1598	-1.14952	1.91321e-15	1.95658e-14
THBS4	1.16038	5.54453	3.39598e-21	6.7414e-20
PLAC8	1.16204	0.607902	1.99122e-14	1.80676e-13
NEK2	1.16321	1.57481	8.37835e-17	9.97918e-16
XCL2	1.16364	-3.75943	4.6257e-11	2.70871e-10
PMCH	1.16378	-4.1357	2.19716e-05	5.77355e-05
PLSCR1	1.16428	4.45962	3.79795e-39	5.21955e-37
ANGPTL7	1.16476	-2.21669	3.05564e-11	1.8301e-10
LGALS9B	1.16508	-3.93396	5.46729e-11	3.16522e-10
C2orf50	1.16523	0.218219	1.53568e-12	1.0853e-11
GKN1	1.16586	-3.75817	0.00125373	0.00248079
DTHD1	1.16628	0.414867	8.56207e-13	6.23603e-12
PRICKLE3	1.16658	0.734003	1.8719e-42	3.5578e-40
SEC14L3	1.16718	-3.24213	5.02823e-11	2.92906e-10
TMEM114	1.16752	-3.565	1.50854e-08	6.30742e-08
CFH	1.16758	3.98986	5.30954e-23	1.31022e-21
AGBL2	1.16774	0.103413	1.71027e-23	4.49349e-22
BRIP1	1.16841	1.54034	7.81783e-20	1.33787e-18
MAOB	1.16844	6.96704	1.56759e-13	1.26669e-12
UBE2C	1.16893	3.07651	4.79713e-14	4.15039e-13
NTF4	1.16937	-3.81549	3.66267e-08	1.44965e-07
CXCL8	1.17044	2.21693	2.97313e-09	1.3613e-08
CACNA1S	1.17231	-0.518789	9.90507e-13	7.14429e-12
COL13A1	1.17235	0.502016	6.23457e-17	7.59283e-16
OR4A47	1.17254	-4.15148	0.000183976	0.000418608
MX2	1.17294	2.67347	3.49703e-21	6.93428e-20
TMEM61	1.17297	-2.66416	1.10481e-10	6.12428e-10
CASP5	1.17371	-1.99456	3.2555e-19	5.24461e-18
LAMB1	1.1738	5.07465	3.55232e-24	9.88564e-23
HAMP	1.17394	2.37424	2.68774e-13	2.09874e-12
ASF1B	1.17514	2.45593	4.16621e-20	7.31175e-19
KLHDC8A	1.17564	5.59079	2.61301e-24	7.36341e-23
KIR2DL4	1.17568	-3.24649	4.28497e-12	2.88018e-11
STAP1	1.17592	-2.9063	1.14098e-12	8.17024e-12
ESCO2	1.176	1.50012	9.70785e-18	1.30308e-16
CCNO	1.17633	0.952221	1.84229e-09	8.66395e-09
RYR3	1.17637	4.12544	6.33593e-17	7.70577e-16
CD74	1.1769	9.77053	7.55575e-24	2.04223e-22
IL26	1.17732	-4.19902	1.01382e-06	3.29804e-06
C1S	1.17847	6.26277	4.42896e-23	1.10514e-21
UGT2B7	1.17869	-4.07909	0.000872316	0.00176979
APOB	1.18012	-1.26625	1.35318e-13	1.10443e-12
SERPINB3	1.18066	-3.14494	0.00312638	0.0057786
SERINC2	1.18185	2.24495	1.08878e-23	2.91199e-22
FN1	1.18217	8.68592	3.2568e-30	1.71559e-28
IL9R	1.18245	-4.07463	2.435e-15	2.46062e-14
MS4A2	1.18252	-3.34875	6.8714e-05	0.000167208
FAM83D	1.1839	1.46508	1.11475e-22	2.6414e-21
C21orf62	1.18879	3.89551	1.16315e-17	1.54505e-16
CNGA3	1.18892	4.03749	2.80953e-13	2.18715e-12
ACADL	1.18942	0.379209	3.80094e-19	6.07947e-18
PIRT	1.1903	3.59003	2.30515e-13	1.81426e-12
CACNG5	1.19113	-1.4168	1.38888e-06	4.42043e-06
TRPA1	1.19184	-2.42244	1.67796e-08	6.96364e-08
TTC12	1.19262	1.76565	8.35217e-26	2.73297e-24
TC2N	1.19291	1.99291	4.13941e-18	5.80949e-17
CENPK	1.19504	1.48291	1.98956e-22	4.55128e-21
CFAP43	1.19622	1.98478	6.39679e-23	1.56127e-21
CFAP47	1.19625	-0.294666	3.33344e-12	2.2705e-11
TFF3	1.19684	-1.58054	3.04895e-08	1.22136e-07
SDC1	1.19788	2.57314	4.12553e-24	1.14097e-22
ARAP3	1.19807	4.06555	6.23242e-41	1.02155e-38
CSTA	1.19822	-0.156581	5.36651e-14	4.61174e-13
NID2	1.19889	2.906	3.24143e-27	1.24273e-25
MARCH9	1.19941	5.40157	2.26839e-28	9.95749e-27
FAM46B	1.2004	0.754146	6.08777e-15	5.87914e-14
VGLL3	1.2012	0.384563	3.3555e-17	4.22775e-16
SDR42E1	1.20137	-3.14774	7.54512e-15	7.21247e-14
SDR42E2	1.20265	-0.723566	1.90005e-16	2.17744e-15
TACC3	1.20322	4.3996	2.50871e-27	9.76486e-26
KISS1	1.20431	-2.61922	9.09004e-09	3.90159e-08
ENPP1	1.20455	1.38939	1.01016e-31	5.97603e-30
SIX2	1.20537	-0.983669	3.44166e-17	4.3241e-16
DRD3	1.20549	-2.99753	8.70601e-09	3.74618e-08
RDM1	1.20883	-1.87589	1.00352e-17	1.34553e-16
EFCAB10	1.20909	0.212475	1.47529e-27	5.81844e-26
CST6	1.20984	-2.98149	1.16552e-09	5.62483e-09
SERPINF1	1.2103	5.00473	4.20893e-19	6.67229e-18
TCF24	1.21052	-1.77179	6.59213e-21	1.26776e-19
TUBB6	1.21071	4.45131	3.58638e-31	2.02767e-29
PLBD1	1.21127	1.72874	4.02706e-32	2.47242e-30
HMCN2	1.21167	2.31646	2.99859e-11	1.79835e-10
FBN3	1.21169	2.53983	3.30536e-16	3.69315e-15
IQGAP3	1.21181	2.69948	2.72524e-20	4.91313e-19
MAGEB17	1.21192	-2.58747	3.12935e-24	8.79072e-23
WEE1	1.21208	4.14187	1.14587e-36	1.13734e-34
ELF5	1.21286	-3.27332	3.7494e-10	1.94221e-09
CFAP206	1.21313	-1.93567	8.38082e-22	1.76253e-20
RGS16	1.2142	3.57385	6.31671e-22	1.36133e-20
DRAXIN	1.21422	4.01401	3.4571e-24	9.65071e-23
AURKB	1.21435	2.15148	4.99347e-15	4.86972e-14
COL15A1	1.21575	1.86942	1.69083e-18	2.49244e-17
SPRY1	1.21634	3.79923	2.45324e-29	1.17505e-27
ZNF683	1.21652	-2.35938	1.09476e-14	1.03105e-13
CFI	1.21729	4.32935	3.31231e-20	5.88248e-19
CRTAM	1.21771	-2.0016	1.41977e-15	1.47905e-14
CPA4	1.21772	-1.24266	7.96293e-17	9.53523e-16
GZMH	1.21777	-1.35309	6.96209e-16	7.52479e-15
SERPINH1	1.21807	5.26954	1.79775e-38	2.23046e-36
EPO	1.21821	-2.34496	3.7304e-14	3.26383e-13
PLEK2	1.21823	-1.10128	4.49392e-22	9.89992e-21
SCGB1D2	1.21841	-0.831241	8.75808e-09	3.76768e-08
HLA-DPB1	1.22044	6.66603	1.20515e-21	2.50362e-20
COL22A1	1.221	3.69734	4.31147e-12	2.89691e-11
COL8A2	1.22522	3.45073	1.05678e-24	3.09009e-23
IRX4	1.22559	-3.41341	1.76783e-08	7.31961e-08
HIST1H2AL	1.22652	-4.25011	1.31794e-09	6.31101e-09
MFAP2	1.22933	0.716886	2.82e-14	2.50533e-13
CKAP2L	1.22957	2.16281	1.49568e-17	1.96629e-16
P2RY2	1.22986	-1.13639	1.33517e-17	1.76305e-16
GAL	1.22986	-0.912536	1.47799e-13	1.19863e-12
TMEM154	1.2309	1.39027	5.09144e-38	5.90673e-36
LRRC71	1.23091	-0.913753	6.9201e-17	8.37065e-16
CCNB2	1.23227	2.53226	1.64344e-19	2.71868e-18
UTS2	1.23237	-3.50722	2.87296e-08	1.15552e-07
CD58	1.23241	2.29813	2.07318e-44	4.93859e-42
ADAMTS7	1.23316	2.02421	1.69642e-26	6.02551e-25
CATSPERB	1.23325	-3.05849	2.27851e-14	2.05181e-13
CEP55	1.23589	1.38006	3.18635e-20	5.68704e-19
ESPL1	1.23956	2.37187	5.71957e-19	8.878e-18
TIMD4	1.24059	-1.71939	4.57508e-15	4.48619e-14
WDR62	1.24065	2.67547	9.35332e-28	3.78069e-26
RUBCNL	1.24112	3.05367	2.91764e-32	1.829e-30
LRRN4CL	1.24125	2.14514	2.409e-15	2.43572e-14
CHRNB4	1.24214	-2.51044	1.69091e-12	1.18983e-11
TAGLN2	1.24254	6.54192	1.64763e-33	1.16812e-31
FNDC11	1.24324	-1.9719	4.0335e-17	5.01828e-16
ADGRE2	1.24412	1.71097	2.34611e-29	1.13591e-27
XAF1	1.24417	2.59243	2.57148e-28	1.12328e-26
IL31RA	1.24422	-3.11659	4.90977e-08	1.9144e-07
CCR4	1.24595	-2.73593	3.61748e-14	3.17124e-13
LY6G6D	1.24693	-3.77843	3.00129e-11	1.79936e-10
ARHGAP11B	1.24729	1.53485	2.16885e-30	1.16363e-28
HIST1H1B	1.24757	-3.84283	7.02904e-11	4.0173e-10
FGF10	1.24845	-1.74653	3.3348e-09	1.51536e-08
SPRY4	1.24886	5.05523	1.33024e-17	1.75784e-16
CRB2	1.24959	5.0684	1.10651e-24	3.2302e-23
SCN7A	1.24982	2.84276	4.25077e-11	2.49652e-10
PLP2	1.2507	3.88257	1.83193e-30	9.85823e-29
SIRPG	1.25222	-2.60302	2.7798e-16	3.13337e-15
CD3D	1.25334	-1.35621	1.40916e-14	1.30546e-13
COL21A1	1.25383	1.58101	1.06707e-16	1.25671e-15
APOL1	1.25511	3.83077	5.00133e-33	3.38461e-31
DNAH9	1.25675	3.59475	7.78643e-26	2.56192e-24
PITX1	1.25739	0.123478	2.4524e-10	1.30245e-09
EN2	1.25758	1.26408	1.68273e-17	2.19603e-16
PYHIN1	1.25796	-2.65936	1.78821e-16	2.05322e-15
BIRC5	1.25805	3.72073	1.09193e-16	1.28345e-15
P3H2	1.25878	3.12508	2.12747e-32	1.36234e-30
HTRA3	1.25991	1.11282	8.2585e-19	1.25785e-17
MAK	1.26028	0.190162	9.14168e-30	4.58779e-28
FCGR3A	1.26039	5.84836	1.71812e-22	3.94549e-21
CPZ	1.26107	-2.00458	4.95622e-13	3.73147e-12
CD80	1.26147	-2.54239	4.28696e-18	5.99303e-17
ADGRG2	1.26179	0.12883	6.46422e-17	7.85111e-16
ANHX	1.26367	-4.27561	3.86291e-06	1.14623e-05
ECM2	1.26557	4.51883	6.12046e-23	1.49792e-21
CROCC2	1.26593	-2.59106	4.55699e-12	3.04926e-11
SPON2	1.26735	2.10861	3.32629e-19	5.35383e-18
SYNC	1.26847	1.92514	3.29143e-31	1.86681e-29
PIPOX	1.26986	4.81927	2.32882e-33	1.62526e-31
LHX8	1.27191	-3.36125	6.49444e-06	1.85945e-05
SAMD9L	1.27301	4.56782	3.07372e-38	3.661e-36
SLC9C1	1.27474	-3.57692	8.50313e-14	7.1356e-13
ACTG2	1.2758	1.31323	3.41219e-12	2.3206e-11
DHH	1.27612	-1.69959	1.0503e-22	2.50529e-21
TOP2A	1.2782	5.41678	7.85099e-16	8.42943e-15
SERPING1	1.27869	6.19179	1.98641e-25	6.2481e-24
NEIL3	1.27939	0.225696	2.14922e-18	3.12687e-17
TTK	1.27985	1.80556	1.64793e-20	3.04467e-19
F3	1.28029	6.31603	5.56027e-30	2.87941e-28
HSPG2	1.28112	5.16437	3.12878e-27	1.20213e-25
CDC42BPG	1.2814	-0.948516	1.69556e-30	9.15191e-29
CXCR6	1.28211	-1.33923	1.92466e-16	2.2e-15
SERPINA1	1.28233	4.3601	1.1291e-25	3.64783e-24
LYZ	1.28337	3.25743	8.05522e-16	8.63315e-15
NDC80	1.28496	2.26259	3.2463e-20	5.78826e-19
LRRC36	1.28691	-0.33072	6.8728e-32	4.17651e-30
OMP	1.2874	-3.6817	4.49633e-17	5.55543e-16
METTL1	1.28745	4.00646	2.09492e-32	1.34633e-30
MRC2	1.28753	6.21988	5.82016e-39	7.70244e-37
UBXN10	1.28807	2.38013	2.20899e-10	1.1802e-09
ETV7	1.28818	0.0320758	1.87077e-25	5.9261e-24
HJURP	1.29	2.20293	1.10052e-18	1.6426e-17
KIF18A	1.29025	0.868917	3.30524e-27	1.26448e-25
C1RL	1.29113	3.73129	1.39212e-35	1.26251e-33
SKA1	1.29195	0.954259	7.58235e-23	1.84057e-21
CCR5	1.2931	1.4824	1.28273e-23	3.40524e-22
PDCD1LG2	1.29355	1.0724	3.36506e-26	1.16286e-24
MMP19	1.29547	1.42644	6.59206e-14	5.6056e-13
ITIH1	1.29677	-2.92308	3.18328e-14	2.81408e-13
PRG4	1.29975	-0.168521	2.68621e-15	2.69769e-14
TYMP	1.29989	3.84772	3.93296e-22	8.70711e-21
C14orf39	1.30003	-2.30438	1.63156e-11	1.01637e-10
SHROOM3	1.30044	3.31139	2.87435e-20	5.15077e-19
SLC10A6	1.30254	-1.63875	3.09002e-17	3.90979e-16
UCN2	1.30446	-2.50752	5.55727e-15	5.39012e-14
SOD2	1.30479	8.60526	4.97367e-35	4.25166e-33
RRM2	1.30542	3.60048	2.61463e-17	3.33664e-16
CPXM2	1.30544	2.56927	3.61951e-15	3.59057e-14
GNG12	1.30585	5.75631	3.16877e-35	2.80264e-33
OAS2	1.30691	4.27462	2.94506e-29	1.39197e-27
TFPI2	1.30782	-0.551352	2.35844e-15	2.38682e-14
IRS4	1.30905	-1.47898	6.47877e-09	2.83007e-08
GDF5	1.30927	-0.884131	3.19853e-23	8.09418e-22
DPYD	1.31029	3.66904	1.1728e-37	1.31782e-35
ANXA2	1.31075	6.12285	2.80376e-30	1.49083e-28
AL163636.2	1.31106	-3.58369	1.23411e-16	1.4392e-15
PDLIM1	1.31113	3.13044	4.57141e-23	1.1375e-21
RAB42	1.31218	0.797421	2.03596e-35	1.83709e-33
NKX6-1	1.31262	-0.372784	1.60632e-24	4.62133e-23
GZMA	1.31272	-0.715416	3.86091e-16	4.27909e-15
ZYG11A	1.31274	-3.02715	1.86006e-14	1.69291e-13
DPCR1	1.31321	-3.44611	1.69172e-14	1.54838e-13
MSR1	1.31363	4.14262	1.73802e-28	7.74353e-27
FBLN5	1.31515	4.34409	2.8179e-32	1.7727e-30
PSORS1C1	1.31532	0.698503	3.12864e-21	6.23843e-20
HMGCS2	1.31598	-2.00257	4.06783e-08	1.60114e-07
PCDHB1	1.31654	-0.639717	5.2423e-25	1.58208e-23
CFAP61	1.3166	1.45283	2.59205e-32	1.64218e-30
COL12A1	1.31895	3.44883	1.952e-26	6.90584e-25
TNFSF11	1.31911	-4.03315	2.56406e-09	1.18585e-08
KL	1.31991	0.57598	4.48435e-23	1.1174e-21
VIM	1.32148	9.78666	1.56369e-28	7.05477e-27
KIF4A	1.32181	2.96975	1.40046e-26	5.02421e-25
APOH	1.32348	-2.19653	6.29819e-09	2.75455e-08
CFAP52	1.32482	1.93334	2.01175e-23	5.20898e-22
CENPA	1.32726	0.680803	2.09684e-20	3.83441e-19
BARX1	1.32794	-2.14005	8.10397e-09	3.49554e-08
OSMR	1.33185	4.46206	3.07984e-37	3.33481e-35
PTPN7	1.33197	1.31439	9.78703e-29	4.49499e-27
HABP2	1.33256	-0.96344	7.39258e-20	1.26874e-18
AL662899.2	1.33331	-3.47169	1.9577e-10	1.0516e-09
ARSJ	1.33343	2.16481	1.77175e-24	5.06464e-23
NPSR1	1.33385	-1.86467	1.48853e-08	6.22959e-08
TROAP	1.33413	2.11652	2.90436e-19	4.70012e-18
DMRT3	1.33526	-1.59583	2.14008e-06	6.61844e-06
HLA-DRB1	1.33535	7.18129	9.41641e-25	2.76246e-23
C8orf34	1.33599	2.25245	7.46456e-17	8.98665e-16
ERP27	1.33696	-0.721659	7.36864e-26	2.43793e-24
MX1	1.33817	5.70966	9.6324e-32	5.71736e-30
PINLYP	1.33944	1.67772	1.14917e-24	3.34929e-23
CFAP54	1.34028	1.59293	1.53508e-25	4.915e-24
KIF2C	1.34139	2.93202	5.7967e-26	1.93577e-24
LRRC74B	1.34294	-1.49096	6.70988e-19	1.03208e-17
HLA-DQB1	1.34312	5.21474	1.19695e-20	2.24629e-19
ABCB5	1.34353	-4.01021	2.74899e-10	1.45132e-09
ANGPT1	1.34519	2.93288	5.53595e-25	1.66788e-23
IQGAP2	1.34559	3.85859	3.4365e-25	1.05492e-23
MELK	1.3466	2.08087	3.76007e-20	6.64465e-19
FHAD1	1.34851	0.954676	5.12996e-28	2.13641e-26
SPEF1	1.34854	2.17841	4.08141e-23	1.0227e-21
AC104831.1	1.3507	-4.24974	3.27935e-07	1.14432e-06
SLAMF1	1.35078	-2.36224	1.25951e-15	1.32134e-14
CPA3	1.35219	-1.5923	2.76906e-06	8.41505e-06
ARL9	1.35288	-0.593061	2.67527e-17	3.41159e-16
SFRP4	1.35436	3.95475	1.15408e-19	1.9415e-18
CLSPN	1.35682	1.52103	5.00816e-27	1.8758e-25
KIF14	1.35763	1.85768	1.70618e-24	4.89287e-23
RUNX1	1.35779	3.9883	1.06238e-33	7.81087e-32
SLC2A10	1.35784	3.55087	2.83279e-37	3.08602e-35
SELP	1.35793	-1.97544	2.70435e-12	1.8662e-11
AMIGO2	1.35927	2.49675	2.22928e-25	6.97517e-24
GBP6	1.35982	-1.55945	1.43502e-22	3.35577e-21
CDCA8	1.36003	2.23535	1.93732e-29	9.4828e-28
ADAM33	1.36136	2.35958	1.98244e-24	5.62194e-23
TOM1L1	1.36268	1.96685	4.5195e-26	1.53801e-24
MS4A4E	1.36276	-1.26203	3.74576e-18	5.28191e-17
CFHR3	1.36405	-3.67706	4.84023e-12	3.23032e-11
CD163	1.36416	5.40842	2.62146e-14	2.33591e-13
HLA-DRB5	1.36463	5.66129	2.00811e-22	4.58784e-21
CDCA2	1.36477	0.932369	8.27678e-25	2.44418e-23
CENPF	1.36484	4.78895	1.47326e-23	3.89368e-22
CDC20	1.36525	2.86173	1.67017e-23	4.39459e-22
LAIR2	1.36621	-2.70022	1.65206e-14	1.51363e-13
BTN1A1	1.36727	-2.89346	3.7498e-17	4.68817e-16
KLF17	1.36794	-2.10714	1.73848e-23	4.55157e-22
P2RY10	1.3686	-3.35892	4.96457e-12	3.30959e-11
MYZAP	1.36909	0.136732	1.3241e-20	2.47451e-19
EXO1	1.37009	1.56685	1.93098e-23	5.00711e-22
CRABP1	1.37044	0.739052	7.17216e-11	4.09255e-10
SEL1L3	1.37122	4.45602	1.50138e-19	2.4929e-18
SULF1	1.37355	5.6747	4.4874e-20	7.85229e-19
HLA-DPA1	1.37371	7.09604	7.97326e-27	2.93108e-25
TSTD1	1.37434	1.98969	2.49949e-20	4.52899e-19
DOK7	1.3744	0.232744	6.66e-24	1.80284e-22
GATA3	1.37483	-1.09903	4.57839e-19	7.21318e-18
MMP13	1.37541	-3.76867	5.65001e-07	1.91108e-06
CHAD	1.37557	0.743108	6.64699e-16	7.20164e-15
S100A3	1.37856	1.07135	6.31538e-16	6.859e-15
OCIAD2	1.37907	3.16716	3.16763e-24	8.88429e-23
ABCB11	1.38028	-2.94836	2.97817e-10	1.56448e-09
TNC	1.38132	8.02387	1.08765e-35	9.91427e-34
FRRS1	1.38218	-0.699179	4.30606e-34	3.3018e-32
AEBP1	1.38245	7.397	3.96731e-19	6.31729e-18
CCDC182	1.38435	-3.53165	1.89594e-16	2.17412e-15
MGP	1.38582	5.34667	1.17138e-16	1.37083e-15
ALOX15	1.38908	-1.58377	4.2086e-14	3.65892e-13
HOXD12	1.38915	-3.49573	9.79368e-06	2.728e-05
CD3E	1.3899	0.243553	1.90486e-20	3.50126e-19
CLCNKA	1.39015	-2.34835	2.96176e-23	7.50564e-22
FSTL1	1.391	6.47896	6.20683e-51	2.70466e-48
ADAMTS18	1.39116	0.282081	1.4657e-11	9.18814e-11
CARD16	1.39217	1.04564	4.45753e-35	3.84726e-33
DCDC2	1.39254	0.798525	3.94309e-25	1.20423e-23
OASL	1.39341	1.72934	2.56066e-21	5.16936e-20
TTC29	1.39523	-0.599829	1.86256e-24	5.29038e-23
GRIK1	1.39591	3.39604	3.30926e-20	5.88248e-19
CRYBG1	1.39825	1.88168	5.71547e-34	4.34522e-32
NCAPG	1.3988	2.45073	1.14186e-22	2.69848e-21
GPR65	1.39962	1.82695	1.01148e-27	4.07008e-26
CD101	1.40018	1.28028	1.42771e-37	1.58432e-35
C1orf194	1.40066	2.26271	2.25808e-23	5.81309e-22
CD248	1.40148	2.93247	1.90152e-28	8.40905e-27
E2F8	1.40189	0.204258	7.72971e-26	2.54795e-24
TMPRSS15	1.40198	-3.61417	8.95119e-11	5.03374e-10
SLC9C2	1.40565	-1.30538	1.83504e-24	5.22053e-23
SOCS2	1.4063	3.97018	3.27002e-32	2.03561e-30
ADTRP	1.40795	-0.0599023	5.19716e-13	3.90464e-12
F13B	1.40839	-3.85082	5.5707e-08	2.15518e-07
HOXC4	1.4108	1.14368	9.59131e-20	1.62733e-18
CCR2	1.41118	-0.944057	1.81605e-15	1.86361e-14
FAM110C	1.41453	1.5475	3.70039e-19	5.92926e-18
BCAT1	1.41554	4.98567	9.88654e-30	4.92014e-28
WDR78	1.41587	2.51281	1.85648e-39	2.67482e-37
SOCS3	1.4167	4.58289	1.52627e-17	2.00209e-16
CPA6	1.4177	-2.60732	3.04055e-20	5.43769e-19
PLA2G4F	1.41884	-4.00325	6.89109e-09	2.99772e-08
MSN	1.41947	7.50542	1.01399e-54	6.7096e-52
GAPT	1.41956	0.977663	2.69143e-26	9.39161e-25
CD300E	1.41983	-1.62574	4.22835e-18	5.925e-17
LMO7DN	1.4207	-3.21249	8.52795e-11	4.81239e-10
HLA-DRA	1.42143	8.1574	3.71311e-28	1.57573e-26
FAM181A	1.42216	3.02328	2.12827e-20	3.88393e-19
SLC16A12	1.42294	-0.546375	1.20861e-16	1.41038e-15
LCTL	1.42336	0.629301	1.17294e-34	9.56883e-33
GRB14	1.4236	0.679575	1.98389e-19	3.25176e-18
CRX	1.42716	-3.68848	3.20136e-12	2.18888e-11
AL645941.2	1.42735	-3.98827	9.70146e-16	1.02987e-14
MYBL2	1.42776	3.30464	1.05592e-17	1.41205e-16
CENPE	1.42861	2.20485	3.02899e-30	1.60582e-28
WBSCR28	1.4288	-3.93829	2.15817e-10	1.15339e-09
SEC61G	1.43105	6.19299	1.38078e-22	3.23316e-21
EFHC2	1.43143	1.6342	4.61833e-23	1.14758e-21
CYP2F1	1.43241	-3.7397	8.94001e-12	5.79334e-11
FREM2	1.43251	4.05239	3.26217e-21	6.49019e-20
LSP1	1.43258	3.20003	2.77823e-32	1.75392e-30
CLEC17A	1.43261	0.123167	1.8985e-20	3.49317e-19
RDH10	1.433	4.37472	6.93928e-48	2.13754e-45
GABRR1	1.43317	-3.90737	1.8129e-13	1.45113e-12
FCGBP	1.43348	6.79662	4.54345e-19	7.16549e-18
MCUB	1.43387	2.90756	2.60736e-41	4.43649e-39
CD3G	1.4356	-1.85744	8.36918e-24	2.25526e-22
VDR	1.43708	-0.497412	1.70999e-28	7.65683e-27
FBXO17	1.43773	2.92378	8.62681e-27	3.15833e-25
CNMD	1.44515	0.466219	5.8399e-17	7.14139e-16
MMP7	1.44639	-0.105617	1.04248e-10	5.804e-10
CP	1.44712	4.71073	9.62093e-19	1.44686e-17
COL14A1	1.44858	3.57334	9.6634e-26	3.13333e-24
ADM2	1.44876	-0.901021	1.12716e-26	4.06824e-25
GUCA1C	1.45008	-3.36072	7.68744e-07	2.54718e-06
ANKK1	1.45065	-2.32491	3.45551e-23	8.70749e-22
COL5A2	1.45144	4.78406	1.35023e-32	8.80407e-31
EEF1AKMT3	1.45149	3.51841	4.02412e-39	5.44659e-37
CATIP	1.45217	-0.342418	2.81229e-20	5.05986e-19
NKX2-1	1.45335	-2.23913	3.71007e-13	2.84359e-12
KIF20A	1.45916	2.18614	2.68761e-23	6.84977e-22
DYDC2	1.45949	-0.4481	1.35067e-15	1.40953e-14
S100A4	1.46341	2.3969	2.06929e-28	9.10591e-27
C1R	1.4637	6.58319	2.20523e-30	1.1796e-28
P2RX2	1.46444	-0.924367	2.42858e-10	1.29057e-09
ICOS	1.46474	-3.10076	1.49891e-13	1.21394e-12
TULP1	1.46564	-3.27433	3.69699e-18	5.22137e-17
SIT1	1.46669	-2.1317	1.60442e-22	3.69866e-21
GATA6	1.46708	-1.23844	1.58771e-14	1.45915e-13
ZMYND10	1.46748	2.90306	1.98089e-27	7.77816e-26
PTPRQ	1.46837	-2.24003	4.99214e-16	5.4617e-15
KRT18	1.46869	0.453844	5.29192e-17	6.4935e-16
HLA-DQA2	1.47147	2.96177	4.18216e-12	2.81638e-11
LRAT	1.47343	2.72493	8.04453e-23	1.94484e-21
CFAP99	1.47434	-0.71682	9.69177e-30	4.83668e-28
CXCR3	1.4744	-2.14612	8.10445e-17	9.67989e-16
LGSN	1.47452	-3.33689	5.36474e-13	4.02041e-12
NKX3-2	1.47495	-0.892014	1.98119e-15	2.01917e-14
TXLNB	1.47523	1.84171	1.63388e-24	4.69308e-23
TEAD4	1.47525	2.15485	1.34461e-29	6.65453e-28
IL2RB	1.47697	0.263972	7.6513e-26	2.52677e-24
ULBP3	1.47748	-2.02218	3.08302e-22	6.91108e-21
KIAA0040	1.47755	3.99395	6.29049e-37	6.57227e-35
FNDC1	1.47831	0.742803	5.09389e-15	4.95953e-14
THBS1	1.48048	4.33812	1.63587e-18	2.41941e-17
LRGUK	1.48185	-0.197093	7.34579e-38	8.41282e-36
PLEKHA4	1.48284	5.23419	3.55455e-34	2.76111e-32
TREM1	1.48539	0.462301	3.61045e-16	4.01146e-15
TNFAIP8	1.48548	1.45369	8.36708e-41	1.35897e-38
CLDN2	1.4855	-1.72713	9.93773e-20	1.68011e-18
PRSS33	1.48779	-1.63562	1.17549e-11	7.47114e-11
KPNA7	1.48823	-3.60281	1.53402e-13	1.24013e-12
CD96	1.48824	-1.00546	4.94768e-28	2.07501e-26
ITGB3	1.48826	-0.00893942	7.56106e-33	5.02178e-31
LPIN3	1.48843	1.54434	7.32461e-34	5.52158e-32
MUSK	1.48938	-2.37824	9.47931e-18	1.27336e-16
KIF23	1.48998	2.23394	4.29084e-30	2.23499e-28
SPATA17	1.49068	1.398	4.32573e-38	5.05121e-36
BANK1	1.4921	-0.0965376	1.16827e-27	4.67988e-26
MCOLN3	1.49372	-1.41452	1.79204e-17	2.33018e-16
GJB2	1.49398	1.82839	1.09458e-15	1.15783e-14
PKIB	1.49416	2.38731	1.05077e-28	4.81361e-27
C6orf118	1.49621	0.688201	4.01338e-28	1.69912e-26
ISL2	1.49634	-1.20747	1.27383e-13	1.04539e-12
DPP4	1.50174	0.720828	6.04451e-30	3.0943e-28
HLA-DOA	1.50409	4.55285	2.41354e-29	1.15915e-27
PIFO	1.50584	4.0231	2.34473e-35	2.10507e-33
FAM129A	1.50627	3.9907	5.65271e-44	1.26239e-41
OCSTAMP	1.50667	-3.88339	1.15707e-14	1.08687e-13
SEMA3A	1.50677	2.96685	4.72528e-24	1.2968e-22
CNPY1	1.50814	0.20105	4.9469e-26	1.67072e-24
GPR31	1.50834	-3.78455	3.10615e-13	2.40652e-12
DMRT1	1.5086	-3.61414	3.57081e-16	3.97235e-15
ARMC3	1.50924	1.53592	2.21205e-15	2.24932e-14
RAB34	1.51092	4.10222	2.01207e-39	2.85299e-37
SERPINA3	1.51265	1.72542	9.5894e-19	1.44334e-17
PDGFD	1.51447	2.389	1.10141e-22	2.61326e-21
SKAP1	1.51487	-1.6586	1.01272e-23	2.7167e-22
ATP4B	1.51649	-3.45518	8.15432e-17	9.7318e-16
KIAA2012	1.51982	-0.330309	3.45229e-16	3.8453e-15
CCKAR	1.52018	-3.36957	2.2275e-13	1.76013e-12
HGD	1.52142	-1.67248	9.84055e-20	1.66646e-18
HOXA11	1.52305	-0.112648	1.18058e-06	3.79698e-06
RIPPLY3	1.52832	-3.27182	4.58802e-20	8.02051e-19
SIM1	1.52846	-4.19342	9.06767e-08	3.41275e-07
RETN	1.52885	-3.72466	3.4534e-12	2.34689e-11
PRR29	1.52918	1.74878	4.11235e-31	2.30317e-29
AQP1	1.53075	8.9455	2.73452e-21	5.48317e-20
FAM160A1	1.5399	-1.67857	1.1936e-16	1.39561e-15
CLEC18B	1.54258	0.865421	2.02405e-37	2.2185e-35
GPR157	1.54301	0.161834	2.59389e-39	3.59243e-37
KERA	1.55334	-4.00213	8.42494e-09	3.62874e-08
TRPV4	1.55346	0.516044	9.06561e-30	4.56243e-28
HORMAD2	1.55614	-2.36751	5.90151e-22	1.27493e-20
C6orf141	1.5568	0.0146645	1.02766e-17	1.37632e-16
DRC7	1.55973	1.03149	3.91393e-26	1.33958e-24
HGF	1.56254	2.44668	8.69202e-37	8.9248e-35
CD2	1.5627	-0.204429	5.22504e-22	1.13565e-20
CATSPERD	1.56348	-3.03571	8.24523e-18	1.12022e-16
EFCAB1	1.56349	1.45154	1.90517e-16	2.18191e-15
AMBP	1.56483	-2.90152	2.82333e-15	2.82744e-14
UGT2B17	1.5665	-3.19916	1.32636e-07	4.86086e-07
DLGAP5	1.56761	1.62435	1.13621e-22	2.68868e-21
ESPNL	1.56835	-0.985844	8.68978e-21	1.64986e-19
HAO1	1.56837	-3.89108	3.41561e-13	2.62692e-12
STC1	1.56865	1.14901	2.74549e-17	3.49863e-16
PAX2	1.57067	-0.658856	3.35054e-13	2.58243e-12
EMILIN2	1.57571	2.95605	1.20435e-34	9.78039e-33
ADAMTS3	1.57722	1.44287	6.16915e-26	2.05248e-24
UBASH3A	1.5779	-2.66733	2.75985e-22	6.21001e-21
HLA-DQB2	1.57921	1.81059	1.89772e-17	2.46042e-16
C10orf55	1.58299	-1.83629	1.14194e-31	6.71114e-30
MAP3K7CL	1.58446	2.20344	1.36538e-33	9.87606e-32
RHOD	1.58774	-0.111594	1.96191e-25	6.19284e-24
HSPB6	1.5887	4.69289	2.55234e-31	1.45687e-29
FASLG	1.58913	-3.24388	1.30526e-19	2.18554e-18
GNLY	1.59256	1.32456	1.37779e-27	5.48232e-26
XG	1.59561	-2.00593	3.73159e-17	4.66867e-16
PAPPA2	1.59737	1.81308	1.43361e-38	1.80372e-36
CFAP77	1.60133	0.967675	5.97347e-23	1.46395e-21
EOMES	1.60425	-2.24485	2.97474e-27	1.1454e-25
AKAP14	1.60701	-1.56386	1.36394e-19	2.27314e-18
AOX1	1.60747	0.550724	3.79369e-32	2.33718e-30
PTPN22	1.61006	-0.847696	4.93679e-37	5.21898e-35
GAS2L3	1.61106	1.88311	4.06844e-40	6.2661e-38
GZMK	1.61447	-1.52953	5.89453e-19	9.13194e-18
HIST1H1D	1.61474	-3.82834	1.17003e-16	1.37074e-15
PLSCR2	1.61542	-4.14768	2.54452e-15	2.55827e-14
CFHR5	1.62082	-4.16303	8.60546e-10	4.23891e-09
GCGR	1.62314	-2.95189	6.61886e-14	5.62572e-13
GPR82	1.62466	0.319302	1.62069e-23	4.277e-22
PADI1	1.62531	-2.54339	1.84213e-21	3.75273e-20
DIRAS3	1.62838	3.06488	1.08956e-36	1.08749e-34
SLC15A1	1.63088	-3.65106	8.69473e-14	7.26907e-13
C9orf24	1.63618	1.88981	4.27115e-18	5.9756e-17
CIITA	1.63642	3.9881	1.10176e-42	2.18712e-40
MMP10	1.63891	-2.53472	2.43489e-09	1.12816e-08
TRAT1	1.64312	-3.32176	1.97718e-20	3.62673e-19
CDSN	1.64654	-4.21551	6.08345e-13	4.51732e-12
C10orf105	1.65268	2.03584	1.69041e-18	2.49244e-17
CD40LG	1.65287	-2.96652	1.08427e-23	2.90429e-22
RBP1	1.65311	4.81029	8.6406e-25	2.54741e-23
CLEC12A	1.65458	-1.10559	1.49534e-20	2.77711e-19
TEX26	1.65681	0.772086	1.32018e-19	2.2064e-18
TMEM212	1.65831	-3.83242	2.35693e-10	1.25511e-09
PRRX2	1.65858	-1.71099	1.44892e-19	2.41028e-18
GPR141	1.65892	-2.13066	1.20068e-25	3.87207e-24
TGM5	1.66026	-0.114739	5.39941e-23	1.32873e-21
PLAT	1.66036	4.95142	5.4308e-36	5.05347e-34
RDH8	1.66067	-3.97491	5.30353e-11	3.07928e-10
PSORS1C2	1.66134	-3.30622	1.1144e-15	1.17531e-14
ASPM	1.66454	2.75288	1.11831e-26	4.04446e-25
BUB1B	1.66475	2.9264	3.91773e-27	1.47979e-25
PHLDA2	1.67001	-0.908403	1.02768e-24	3.00991e-23
IL2RA	1.67278	-0.830972	1.62553e-13	1.31147e-12
SERPINB4	1.6733	-3.70618	3.86307e-05	9.78972e-05
ESM1	1.67342	0.983998	6.37815e-14	5.43924e-13
UNCX	1.67926	-4.23687	6.4069e-06	1.83733e-05
EFCAB12	1.67992	0.791264	1.66407e-36	1.61578e-34
C2CD4A	1.68897	-1.07561	3.55685e-20	6.30424e-19
FGB	1.68976	-3.53456	1.57889e-08	6.57848e-08
COL1A2	1.691	6.18664	3.41803e-34	2.66666e-32
DNAAF3	1.69393	0.381844	8.30265e-33	5.47362e-31
STEAP3	1.69405	4.35162	2.00792e-39	2.85299e-37
GPRC5A	1.69684	1.51647	9.18391e-22	1.91235e-20
PDLIM4	1.6982	3.46344	6.86337e-25	2.04709e-23
FERD3L	1.70025	-4.08687	1.91568e-08	7.90064e-08
CPA1	1.70025	-3.04766	1.09815e-14	1.03369e-13
MACC1	1.70125	-1.20792	6.44393e-31	3.53151e-29
C2orf91	1.70364	-2.44987	3.54194e-19	5.68557e-18
MET	1.70369	3.43164	1.59509e-17	2.08929e-16
ITGBL1	1.70376	-0.0390505	5.79055e-29	2.68016e-27
FCGR2B	1.70379	0.586127	2.96836e-26	1.02977e-24
PRSS8	1.70489	-1.24328	1.83318e-21	3.73876e-20
COL2A1	1.70684	1.34382	2.31398e-15	2.34628e-14
PTX3	1.70877	1.7589	6.40287e-35	5.36383e-33
ADH4	1.7113	-3.8606	3.15099e-19	5.08542e-18
STMND1	1.71264	-3.11847	1.44979e-17	1.90736e-16
ADGRE1	1.71477	0.371472	5.38957e-23	1.32814e-21
MLANA	1.71859	-0.862699	1.89382e-29	9.29531e-28
GPR50	1.71935	-2.21113	4.24098e-12	2.85384e-11
COL4A2	1.72472	6.87032	1.46092e-38	1.82523e-36
LOX	1.72563	2.30703	8.75751e-52	4.34616e-49
VASN	1.72825	3.02963	2.26459e-33	1.58664e-31
APOL4	1.7299	3.5296	4.55965e-27	1.7114e-25
C3orf52	1.73225	-1.61348	5.90681e-30	3.04124e-28
APELA	1.73226	-4.122	4.42935e-11	2.5997e-10
ASB5	1.73634	-0.190052	1.3903e-24	4.0258e-23
FABP5	1.73662	2.98962	3.40314e-32	2.11113e-30
ORM1	1.73742	-3.77396	6.58712e-11	3.77924e-10
CGA	1.73785	-3.69028	4.70905e-10	2.40652e-09
SLC7A10	1.73875	2.35521	1.49688e-14	1.38208e-13
KCNE5	1.74025	2.48151	4.77264e-19	7.48622e-18
MXRA5	1.74078	3.3122	1.09696e-33	8.03206e-32
PRR35	1.74299	-2.84996	1.00994e-10	5.64037e-10
LUM	1.74435	2.46424	4.19806e-31	2.34383e-29
RBM46	1.74439	-2.22298	1.78786e-22	4.10036e-21
LINC00890	1.74509	-2.16039	9.073e-21	1.72079e-19
LOXL4	1.74577	0.323211	5.88959e-39	7.73702e-37
SLC47A2	1.74816	2.70717	9.60977e-23	2.29837e-21
TFCP2L1	1.74981	3.63868	2.22534e-21	4.51281e-20
HIST1H3B	1.75068	-3.57026	1.90583e-15	1.95014e-14
KRT8	1.75086	0.576609	2.2854e-16	2.59904e-15
CELSR1	1.75129	2.5253	9.8652e-37	1.00715e-34
CHODL	1.75783	1.37558	9.38263e-30	4.69552e-28
FNDC7	1.75864	-0.618591	1.95216e-31	1.12146e-29
KRT80	1.75902	-2.15025	4.4504e-20	7.79518e-19
MCIDAS	1.75969	-3.25675	8.04703e-15	7.67173e-14
ALX4	1.76029	0.478561	7.04825e-28	2.89481e-26
CXCL9	1.76171	1.00054	4.20592e-20	7.3742e-19
C14orf180	1.76886	-1.09449	9.4538e-19	1.42895e-17
NKX2-4	1.7696	-3.43917	8.00944e-13	5.85502e-12
DEPDC1	1.77721	0.949508	6.41594e-33	4.32555e-31
HAND2	1.78186	0.136969	1.27532e-10	7.0064e-10
PDE6H	1.78266	-2.18954	3.33705e-16	3.7239e-15
CCDC8	1.78731	2.29777	2.00694e-38	2.47283e-36
PLEKHG4B	1.78938	0.854546	1.76344e-24	5.04897e-23
LOXL1	1.78953	1.71399	1.03116e-36	1.04174e-34
HLA-DQA1	1.79078	4.91944	8.8119e-30	4.44727e-28
TMPRSS3	1.79429	0.000250061	3.49991e-17	4.39111e-16
RASSF10	1.79436	-0.326624	2.89417e-21	5.79678e-20
FLNC	1.79579	6.06552	7.47947e-35	6.21527e-33
LRRC15	1.79681	-2.34761	5.49865e-18	7.59775e-17
HOXC5	1.79875	-3.53388	1.45758e-11	9.14365e-11
SERPINE1	1.79999	5.07631	5.64597e-26	1.89251e-24
OR51E1	1.80767	-2.20606	6.12061e-20	1.05858e-18
EVC2	1.80784	0.560963	9.5878e-38	1.09105e-35
FOLR1	1.81422	1.49278	4.94282e-31	2.7425e-29
IL6	1.81815	0.681419	3.00622e-19	4.85616e-18
CCDC190	1.81899	-1.08986	2.90828e-23	7.38058e-22
E2F7	1.82016	1.33349	1.04545e-35	9.57844e-34
GPR174	1.8219	-3.62417	4.40303e-19	6.96763e-18
SRPX2	1.82195	2.56123	9.85182e-34	7.30343e-32
MARCO	1.823	0.684063	8.5925e-20	1.46477e-18
C2orf54	1.82411	-3.63657	7.19667e-13	5.28901e-12
GOLT1A	1.82488	-0.322612	1.95184e-21	3.9717e-20
CTAG2	1.8252	-3.39573	8.54608e-06	2.40183e-05
HTR2C	1.82769	2.38289	1.52313e-17	1.99942e-16
GBP1	1.82823	5.10934	1.25616e-44	3.07431e-42
OTX1	1.82886	1.78119	1.9979e-34	1.5794e-32
EBF3	1.83015	-0.453422	2.68486e-30	1.43187e-28
ZAR1	1.83417	-3.70238	4.81439e-21	9.43136e-20
CCDC194	1.83464	-3.20682	1.40745e-21	2.89695e-20
COL5A1	1.83622	3.70238	1.61696e-33	1.15094e-31
CTHRC1	1.83787	1.45217	2.17325e-39	3.05727e-37
VSTM1	1.84355	-2.34782	2.37177e-21	4.80432e-20
CER1	1.84405	-3.04038	7.3706e-15	7.06076e-14
CXCL11	1.84518	0.128618	5.13965e-24	1.40396e-22
CHI3L2	1.84536	5.35218	3.53757e-26	1.21777e-24
GAS2L2	1.85134	-0.434926	3.20894e-30	1.69618e-28
TFAP2B	1.85362	-0.771597	2.03068e-08	8.33262e-08
SLN	1.85562	2.73804	7.749e-17	9.31653e-16
IL13RA2	1.85708	2.21801	4.24471e-18	5.94326e-17
COL4A1	1.85956	6.58873	1.60289e-36	1.56487e-34
C11orf63	1.86197	1.03397	6.93107e-33	4.63784e-31
B4GALNT2	1.862	-3.93143	6.14923e-12	4.07199e-11
FOXA1	1.86214	-2.01911	6.28256e-15	6.05743e-14
PLAU	1.86648	3.41658	2.42939e-39	3.3909e-37
STRA6	1.86978	1.64883	2.81892e-34	2.2089e-32
ALDH1A3	1.86981	1.87597	4.20411e-19	6.67057e-18
GALNT3	1.87444	0.832033	1.41164e-45	3.88006e-43
IGF2	1.89402	5.89421	9.01181e-32	5.36683e-30
DBX1	1.89537	-4.07163	2.29489e-13	1.80698e-12
LDLRAD2	1.89671	-1.17027	3.73136e-41	6.23033e-39
MYBPH	1.90396	-0.158338	1.58785e-33	1.13474e-31
MAPK15	1.90575	0.683283	4.32201e-21	8.47608e-20
AC010255.3	1.90577	-3.75496	3.51942e-24	9.80937e-23
TNFAIP6	1.91005	1.24043	5.71221e-37	6.0032e-35
DNAH3	1.91382	-2.3336	8.6949e-27	3.17675e-25
RIBC2	1.9142	-0.383858	2.61148e-28	1.13245e-26
AC007906.2	1.91652	-1.00108	7.74697e-32	4.66018e-30
CDC20B	1.92264	-3.16002	4.97978e-15	4.86092e-14
BANF2	1.92355	-4.16992	4.82739e-16	5.28469e-15
RSPH4A	1.92485	1.56677	1.33247e-49	4.76119e-47
LARGE2	1.92557	-1.75007	1.08825e-22	2.58547e-21
VWA5B1	1.92668	-0.627004	8.94106e-25	2.63165e-23
SLC24A5	1.92784	-2.98602	1.13949e-23	3.04306e-22
SVOPL	1.93008	-1.38695	8.56097e-30	4.33287e-28
HOXD9	1.9303	0.843613	3.16487e-13	2.45095e-12
TMEM71	1.93454	0.737706	9.65658e-51	3.92101e-48
F13A1	1.93793	4.22717	1.38333e-27	5.49212e-26
MFAP5	1.94466	0.388493	6.60935e-26	2.19484e-24
COL6A2	1.94661	5.40508	2.49959e-41	4.29401e-39
CMYA5	1.94893	3.42455	1.74189e-41	3.08125e-39
CLCF1	1.95064	1.10178	5.69898e-49	1.88552e-46
HOXB6	1.95272	-1.86795	1.53478e-22	3.55187e-21
ULBP1	1.95587	-1.13822	7.93709e-36	7.34736e-34
RAX	1.95796	-2.57308	2.98814e-14	2.6455e-13
TCTEX1D4	1.96091	-3.27462	1.55984e-26	5.57361e-25
FGF7	1.96369	-1.18447	1.19909e-31	7.00096e-30
SPATS1	1.9647	-3.97625	4.13377e-14	3.59912e-13
TNFSF14	1.97046	-0.889736	1.03789e-36	1.04174e-34
GLI1	1.97276	1.01904	3.26486e-30	1.71559e-28
TGFB2	1.97416	4.91474	3.19357e-46	9.35349e-44
TP63	1.97511	-0.280829	2.45359e-33	1.70568e-31
BDKRB2	1.97849	1.02659	5.27764e-35	4.49002e-33
FOXJ1	1.97948	4.31077	2.56915e-40	4.08851e-38
EPHA8	1.98004	0.407869	4.60056e-22	1.01077e-20
SCNN1B	1.9921	-0.528847	2.02074e-20	3.70282e-19
SEC14L4	1.99576	-2.0547	5.49237e-26	1.84449e-24
CWH43	2.00107	-3.75929	1.48689e-13	1.2053e-12
SERPINB2	2.00411	-1.39228	2.04992e-11	1.25596e-10
UNC45B	2.0047	-2.69724	2.95002e-25	9.10279e-24
ABCA13	2.00629	0.220624	2.72718e-35	2.43619e-33
C4BPA	2.00817	-1.84435	1.63459e-26	5.82907e-25
OSR2	2.00858	-0.464872	4.17897e-19	6.64248e-18
FAM19A3	2.009	-1.1169	8.59154e-37	8.87263e-35
DKK1	2.00994	1.47581	5.11049e-24	1.39822e-22
DES	2.01735	1.71574	2.4583e-18	3.5534e-17
SLC6A3	2.02272	-2.68619	4.03093e-16	4.45647e-15
DLK1	2.02313	0.831358	4.23389e-12	2.85014e-11
CAPN6	2.02518	-2.79144	4.67188e-22	1.02415e-20
NPNT	2.02669	4.56901	3.67945e-38	4.35345e-36
GC	2.02739	-3.74181	3.68643e-10	1.91181e-09
MAP3K19	2.02888	1.10043	1.36181e-21	2.80624e-20
ITK	2.02901	-0.230371	1.12417e-37	1.27117e-35
MAGEC2	2.03327	-4.28606	1.77784e-07	6.41675e-07
TNFRSF12A	2.03798	3.90444	1.39917e-49	4.90148e-47
HOXB7	2.03873	0.156681	2.94421e-35	2.61697e-33
RASEF	2.04267	0.474549	6.42483e-35	5.36383e-33
C9orf135	2.04579	-2.1654	9.00646e-28	3.64874e-26
ARL14EPL	2.04919	-4.22365	6.2498e-20	1.07987e-18
AL591806.3	2.05447	-3.01531	1.43538e-31	8.32613e-30
DPEP1	2.06533	1.15961	7.6222e-25	2.26586e-23
G0S2	2.06566	0.84257	2.09574e-29	1.01746e-27
ANKUB1	2.06598	-0.921134	1.82323e-24	5.19519e-23
IRX5	2.06747	0.132597	1.38488e-26	4.97832e-25
SPATA18	2.06814	1.3599	1.68564e-37	1.85899e-35
ALDH3A1	2.06844	-0.231864	1.23808e-39	1.8433e-37
PLA2G5	2.07511	2.99424	1.42767e-33	1.02437e-31
FMOD	2.07881	4.3706	9.31265e-24	2.50572e-22
C2orf70	2.08065	-1.16211	1.05539e-31	6.22295e-30
CCL7	2.08491	-3.74551	1.10334e-10	6.11802e-10
COL6A3	2.08796	3.46929	8.24151e-31	4.48911e-29
CFAP161	2.09214	-1.17074	4.81928e-35	4.13949e-33
SLC34A2	2.09361	0.361808	2.84006e-25	8.79386e-24
ZNF474	2.10032	-0.56109	4.89958e-46	1.38946e-43
ACOT12	2.10463	-2.84523	7.44843e-32	4.49573e-30
GBP5	2.12154	1.40375	3.72251e-43	7.73329e-41
LBX1	2.12158	-2.97619	1.00449e-11	6.45782e-11
WDR63	2.12352	0.410023	2.24337e-38	2.72654e-36
CD70	2.13093	-2.23306	1.0627e-22	2.5315e-21
EMP3	2.13288	4.10458	2.30957e-38	2.78803e-36
SCGB3A2	2.13999	-1.94232	4.43431e-14	3.8514e-13
BMP5	2.14802	-1.24664	3.10953e-18	4.44084e-17
KRT9	2.15088	-3.78561	1.79156e-12	1.25719e-11
CLEC5A	2.15184	1.27314	2.87349e-29	1.36175e-27
GDF15	2.1639	1.31482	7.27343e-34	5.50623e-32
WNT16	2.165	0.121399	6.78795e-25	2.02798e-23
ANXA1	2.17089	6.3386	8.66101e-43	1.73862e-40
CFAP57	2.18546	0.570566	9.44772e-36	8.70067e-34
TEKT1	2.18668	2.04734	1.25982e-32	8.24465e-31
KRT84	2.1919	-3.60089	2.40716e-14	2.15787e-13
SH2D4A	2.19598	1.04437	6.04698e-52	3.17751e-49
NSUN7	2.20323	0.484045	1.36244e-60	1.73867e-57
TIMP1	2.21139	5.73232	1.35336e-39	1.9819e-37
ANKRD1	2.22367	-1.21965	7.68077e-28	3.13298e-26
LRRC18	2.22586	-2.21201	1.98898e-27	7.79277e-26
C1orf87	2.22807	-0.322658	1.40963e-28	6.39198e-27
CSAG3	2.23529	-4.09333	2.03186e-13	1.6177e-12
SFRP5	2.23797	1.27776	2.66698e-22	6.0086e-21
AFP	2.24279	-2.45998	2.25245e-19	3.67509e-18
CSN1S1	2.24356	-3.44817	8.467e-13	6.17183e-12
ZNF679	2.24559	-3.65818	6.28569e-10	3.16517e-09
TNFRSF11B	2.25065	1.21998	1.91592e-50	7.60664e-48
CXCL10	2.25493	1.84618	7.3876e-28	3.02722e-26
BARHL2	2.26786	-3.4768	7.32347e-18	1.00108e-16
LRRC9	2.27355	-1.26772	4.30948e-31	2.39854e-29
REG1A	2.28301	-3.58628	1.73483e-11	1.0762e-10
MAFA	2.28439	-1.95745	1.71339e-29	8.43289e-28
AGXT	2.29037	-3.47527	9.28426e-19	1.40451e-17
MMP9	2.29319	1.85457	1.77028e-25	5.62772e-24
SPOCD1	2.29386	4.42815	1.98274e-33	1.40014e-31
KCNK5	2.29572	-0.220325	4.06389e-27	1.53176e-25
ROR2	2.30131	0.77905	3.46507e-44	7.87096e-42
GPX8	2.30328	1.46484	8.86223e-53	5.1075e-50
ITIH6	2.30423	-3.16115	2.26104e-11	1.37728e-10
FGG	2.30431	-3.52347	4.70613e-11	2.7538e-10
C6	2.31356	-0.326731	1.30956e-20	2.4499e-19
ADAM12	2.31759	2.68929	9.70748e-55	6.67053e-52
AKR1D1	2.32434	-3.60913	8.13455e-21	1.54938e-19
FBXO39	2.33682	-1.72138	1.31453e-44	3.17369e-42
HS3ST3B1	2.33966	1.73966	2.58593e-40	4.08851e-38
IGSF23	2.34165	-3.19239	4.3596e-24	1.2023e-22
FEZF1	2.34974	-0.703558	7.25105e-23	1.76255e-21
ROPN1L	2.35951	-0.0950491	1.22269e-38	1.54926e-36
WFIKKN2	2.36371	1.26551	1.25831e-27	5.0293e-26
MEDAG	2.36486	0.725863	2.03812e-29	9.94893e-28
C4orf22	2.37162	-2.96677	3.0086e-20	5.38593e-19
SLC13A4	2.37526	3.39187	7.37535e-34	5.53647e-32
NUP62CL	2.38206	-1.49156	3.29199e-42	6.12652e-40
METTL7B	2.38986	4.58288	1.59185e-43	3.38571e-41
TMEM190	2.39122	-3.05584	2.05904e-26	7.25578e-25
USP29	2.39409	-3.93194	3.32882e-21	6.61544e-20
HIST1H3G	2.40373	-3.48124	1.66214e-34	1.33165e-32
SHOX2	2.41128	1.64817	2.79187e-18	4.00961e-17
LIF	2.45614	1.91219	3.48039e-44	7.87096e-42
GSX2	2.45675	-0.159024	7.27605e-32	4.40658e-30
SERPINA5	2.45844	2.11275	4.80266e-25	1.45185e-23
VAV3	2.46789	2.66971	3.94955e-52	2.17619e-49
F2RL2	2.4759	0.966298	2.04898e-38	2.50733e-36
PLA2G2A	2.49008	0.998993	1.26141e-11	7.97462e-11
RGS22	2.49384	0.973928	1.29119e-45	3.60443e-43
SP8	2.51572	0.917825	2.50879e-23	6.4123e-22
EYA4	2.52431	1.88819	2.36714e-41	4.14622e-39
PDPN	2.54005	5.33857	6.03345e-51	2.69484e-48
KRT79	2.54284	-3.81498	4.64126e-16	5.09029e-15
ALX1	2.55145	-3.30063	3.89128e-21	7.67347e-20
APOC3	2.5584	-3.60749	9.73053e-12	6.27149e-11
IGFBP2	2.55922	5.97356	5.32146e-51	2.43778e-48
TMPRSS7	2.56058	-1.66505	1.02217e-33	7.54632e-32
HIST1H2BH	2.56555	-3.2573	7.18702e-33	4.79117e-31
CRISP2	2.56593	-4.00112	1.14543e-11	7.2904e-11
EN1	2.57439	0.819141	5.32619e-22	1.15623e-20
HOXB2	2.57516	0.616708	3.85776e-40	5.99328e-38
PLEKHS1	2.5804	-0.0545276	3.07166e-28	1.32541e-26
APOBEC4	2.59696	-3.99179	1.74931e-18	2.57227e-17
AQP5	2.59784	0.588205	2.85179e-31	1.62261e-29
COL1A1	2.60409	6.03169	1.55224e-41	2.82983e-39
FGF19	2.60931	-4.18718	7.13347e-15	6.8446e-14
CHRNA1	2.62388	1.25571	1.75314e-36	1.68395e-34
DDIT4L	2.63568	2.36814	1.67879e-42	3.25852e-40
SIX3	2.65476	-1.05026	1.5958e-34	1.28426e-32
CCDC60	2.66902	-2.54269	6.79639e-33	4.56482e-31
TCF23	2.67502	-1.21405	5.35902e-40	8.11392e-38
DRC1	2.67699	1.23667	2.21736e-33	1.55966e-31
COL3A1	2.67791	5.96623	1.18526e-42	2.32701e-40
HOXB9	2.68049	-3.11821	1.58687e-19	2.62753e-18
HPD	2.68229	0.82166	6.91704e-44	1.52568e-41
CDHR4	2.68612	-2.24328	2.01925e-34	1.58925e-32
WDR38	2.68843	0.768063	7.34253e-37	7.62684e-35
FGA	2.70106	-2.83173	1.28907e-08	5.44199e-08
ABCC3	2.71262	3.54822	7.00912e-39	9.07427e-37
RASSF6	2.7171	-2.70442	7.22705e-23	1.75911e-21
DMBX1	2.72558	-3.03447	5.81598e-28	2.40529e-26
TRPM8	2.7392	1.54909	1.86689e-27	7.34666e-26
WISP1	2.74826	1.20481	2.47954e-57	1.92606e-54
MOXD1	2.76692	4.3944	2.08279e-36	1.9899e-34
HOXA1	2.76701	-1.14927	2.09198e-47	6.33481e-45
OTOS	2.77264	0.457576	5.34719e-40	8.11392e-38
CFAP100	2.77331	0.379667	8.25823e-52	4.21547e-49
PRAC2	2.77805	-3.72792	9.55461e-19	1.43931e-17
FOXB1	2.78014	-2.78555	2.25852e-20	4.10903e-19
HOXB13	2.78443	-1.20772	1.95652e-18	2.85815e-17
CFAP73	2.79015	0.604292	5.92543e-48	1.8613e-45
LIPF	2.79174	-2.77753	8.62862e-13	6.27939e-12
PTGER2	2.79427	-0.91132	4.84833e-46	1.38946e-43
COL8A1	2.80592	2.99611	2.2941e-48	7.45208e-46
MAGEC1	2.81899	-3.51897	1.79078e-15	1.8398e-14
FBP2	2.83354	-3.96291	1.30027e-18	1.93588e-17
DNAH11	2.87079	0.666579	1.69496e-70	7.57052e-67
HOXA10	2.87426	1.20283	8.93808e-23	2.14634e-21
EMILIN3	2.88576	4.01635	8.15914e-43	1.65649e-40
PRLR	2.88696	0.754634	8.27101e-51	3.43651e-48
[truncated: 134 more rows]

## Sheet: Table S8
Table S8. Functional enrichment of DEGs between high- and low-risk score phenotypes
[truncated: 406 more rows]

[truncated: 1 more sheets: Table S9]
